# Supplementary material for: Soil-transmitted helminthiasis (STH) endemicity and performance of preventive chemotherapy intervention programme in Nigeria (in year 2021)
Source: Sci Rep. 2023 Jun 22;13:10155. doi: 10.1038/s41598-023-37402-8 (PMC10287726; doi:10.1038/s41598-023-37402-8)
Supplement: Supplementary file 1 — Supplementary Information. [file 41598_2023_37402_MOESM1_ESM.xlsx]

## Sheet: data-NG-STH-iu-2021-2021
CONTINENT	REGION	WHO_REGION	ADMIN0	ADMIN0ID	ADMIN0_FIP	ADMIN0ISO2	ADMIN0ISO3	ADMIN1	ADMIN1ID	ADMIN2	ADMIN2ID	Alt_ADMIN2	ADMIN3	ADMIN3ID	IUs_ADM	IUs_NAME	IU_ID	IU_CODE	Year	Endemicity	TargetPop	PopReq	PopTrg	PopTreat	Cov	PC	EffPC	PC_n	EffPC_n	EpiCov	EpiPC	EpiEffPC	EpiPC_n	EpiEffPC_n	MDA_scheme	JRF_submitted	Endemicity_ID
Africa	Western Africa	AFRO	Nigeria	34	NI	NG	NGA	Abia	3775	Aba North	36337	null	null	0	ADM2	Aba North	36337	NGA0377536337	2021	Moderate prevalence (20%-49%)	PreSAC	24882	0	0	0	0	0	0	0	0	0	0	0	0	ALB+IVM	1	7
Africa	Western Africa	AFRO	Nigeria	34	NI	NG	NGA	Abia	3775	Aba North	36337	null	null	0	ADM2	Aba North	36337	NGA0377536337	2021	Moderate prevalence (20%-49%)	SAC	43544	43544	33749	77.51	1	1	6	6	77.51	1	1	6	6	ALB+IVM	1	7
Africa	Western Africa	AFRO	Nigeria	34	NI	NG	NGA	Abia	3775	Aba North	36337	null	null	0	ADM2	Aba North	36337	NGA0377536337	2021	Moderate prevalence (20%-49%)	Total	68426	43544	33749	77.51	1	1	6	6	49.32	1	0	6	0	ALB+IVM	1	7
Africa	Western Africa	AFRO	Nigeria	34	NI	NG	NGA	Abia	3775	Aba South	36338	null	null	0	ADM2	Aba South	36338	NGA0377536338	2021	Moderate prevalence (20%-49%)	PreSAC	98117	0	0	0	0	0	0	0	0	0	0	0	0	ALB+IVM	1	7
Africa	Western Africa	AFRO	Nigeria	34	NI	NG	NGA	Abia	3775	Aba South	36338	null	null	0	ADM2	Aba South	36338	NGA0377536338	2021	Moderate prevalence (20%-49%)	SAC	171705	171705	129882	75.64	1	1	6	4	75.64	1	1	6	4	ALB+IVM	1	7
Africa	Western Africa	AFRO	Nigeria	34	NI	NG	NGA	Abia	3775	Aba South	36338	null	null	0	ADM2	Aba South	36338	NGA0377536338	2021	Moderate prevalence (20%-49%)	Total	269822	171705	129882	75.64	1	1	6	4	48.14	1	0	6	0	ALB+IVM	1	7
Africa	Western Africa	AFRO	Nigeria	34	NI	NG	NGA	Abia	3775	Arochukwu	36339	null	null	0	ADM2	Arochukwu	36339	NGA0377536339	2021	High prevalence (50% and above)	PreSAC	39401	0	0	0	0	0	0	0	0	0	0	0	0	ALB+IVM	1	6
Africa	Western Africa	AFRO	Nigeria	34	NI	NG	NGA	Abia	3775	Arochukwu	36339	null	null	0	ADM2	Arochukwu	36339	NGA0377536339	2021	High prevalence (50% and above)	SAC	68951	68951	53851	78.1	1	1	7	6	78.1	1	1	7	6	ALB+IVM	1	6
Africa	Western Africa	AFRO	Nigeria	34	NI	NG	NGA	Abia	3775	Arochukwu	36339	null	null	0	ADM2	Arochukwu	36339	NGA0377536339	2021	High prevalence (50% and above)	Total	108352	68951	53851	78.1	1	1	7	6	49.7	1	0	7	0	ALB+IVM	1	6
Africa	Western Africa	AFRO	Nigeria	34	NI	NG	NGA	Abia	3775	Bende	36340	null	null	0	ADM2	Bende	36340	NGA0377536340	2021	High prevalence (50% and above)	PreSAC	44472	0	0	0	0	0	0	0	0	0	0	0	0	ALB+IVM	1	6
Africa	Western Africa	AFRO	Nigeria	34	NI	NG	NGA	Abia	3775	Bende	36340	null	null	0	ADM2	Bende	36340	NGA0377536340	2021	High prevalence (50% and above)	SAC	77825	77825	59415	76.34	1	1	7	6	76.34	1	1	7	6	ALB+IVM	1	6
Africa	Western Africa	AFRO	Nigeria	34	NI	NG	NGA	Abia	3775	Bende	36340	null	null	0	ADM2	Bende	36340	NGA0377536340	2021	High prevalence (50% and above)	Total	122297	77825	59415	76.34	1	1	7	6	48.58	1	0	7	0	ALB+IVM	1	6
Africa	Western Africa	AFRO	Nigeria	34	NI	NG	NGA	Abia	3775	Ikwuano	36341	null	null	0	ADM2	Ikwuano	36341	NGA0377536341	2021	Moderate prevalence (20%-49%)	PreSAC	31944	0	0	0	0	0	0	0	0	0	0	0	0	ALB+IVM	1	7
Africa	Western Africa	AFRO	Nigeria	34	NI	NG	NGA	Abia	3775	Ikwuano	36341	null	null	0	ADM2	Ikwuano	36341	NGA0377536341	2021	Moderate prevalence (20%-49%)	SAC	55902	55902	43111	77.12	1	1	7	6	77.12	1	1	7	6	ALB+IVM	1	7
Africa	Western Africa	AFRO	Nigeria	34	NI	NG	NGA	Abia	3775	Ikwuano	36341	null	null	0	ADM2	Ikwuano	36341	NGA0377536341	2021	Moderate prevalence (20%-49%)	Total	87846	55902	43111	77.12	1	1	7	6	49.08	1	0	7	0	ALB+IVM	1	7
Africa	Western Africa	AFRO	Nigeria	34	NI	NG	NGA	Abia	3775	Isiala-Ngwa North	36342	null	null	0	ADM2	Isiala-Ngwa North	36342	NGA0377536342	2021	Moderate prevalence (20%-49%)	PreSAC	35588	0	0	0	0	0	0	0	0	0	0	0	0	ALB+IVM	1	7
Africa	Western Africa	AFRO	Nigeria	34	NI	NG	NGA	Abia	3775	Isiala-Ngwa North	36342	null	null	0	ADM2	Isiala-Ngwa North	36342	NGA0377536342	2021	Moderate prevalence (20%-49%)	SAC	62278	62278	47723	76.63	1	1	7	6	76.63	1	1	7	6	ALB+IVM	1	7
Africa	Western Africa	AFRO	Nigeria	34	NI	NG	NGA	Abia	3775	Isiala-Ngwa North	36342	null	null	0	ADM2	Isiala-Ngwa North	36342	NGA0377536342	2021	Moderate prevalence (20%-49%)	Total	97866	62278	47723	76.63	1	1	7	6	48.76	1	0	7	0	ALB+IVM	1	7
Africa	Western Africa	AFRO	Nigeria	34	NI	NG	NGA	Abia	3775	Isiala-Ngwa South	36343	null	null	0	ADM2	Isiala-Ngwa South	36343	NGA0377536343	2021	Moderate prevalence (20%-49%)	PreSAC	31196	0	0	0	0	0	0	0	0	0	0	0	0	ALB+IVM	1	7
Africa	Western Africa	AFRO	Nigeria	34	NI	NG	NGA	Abia	3775	Isiala-Ngwa South	36343	null	null	0	ADM2	Isiala-Ngwa South	36343	NGA0377536343	2021	Moderate prevalence (20%-49%)	SAC	54593	54593	42101	77.12	1	1	7	5	77.12	1	1	7	5	ALB+IVM	1	7
Africa	Western Africa	AFRO	Nigeria	34	NI	NG	NGA	Abia	3775	Isiala-Ngwa South	36343	null	null	0	ADM2	Isiala-Ngwa South	36343	NGA0377536343	2021	Moderate prevalence (20%-49%)	Total	85789	54593	42101	77.12	1	1	7	5	49.08	1	0	7	0	ALB+IVM	1	7
Africa	Western Africa	AFRO	Nigeria	34	NI	NG	NGA	Abia	3775	Isiukwuato	36344	null	null	0	ADM2	Isiukwuato	36344	NGA0377536344	2021	Moderate prevalence (20%-49%)	PreSAC	26492	0	0	0	0	0	0	0	0	0	0	0	0	ALB+IVM	1	7
Africa	Western Africa	AFRO	Nigeria	34	NI	NG	NGA	Abia	3775	Isiukwuato	36344	null	null	0	ADM2	Isiukwuato	36344	NGA0377536344	2021	Moderate prevalence (20%-49%)	SAC	46361	46361	36258	78.21	1	1	7	6	78.21	1	1	7	6	ALB+IVM	1	7
Africa	Western Africa	AFRO	Nigeria	34	NI	NG	NGA	Abia	3775	Isiukwuato	36344	null	null	0	ADM2	Isiukwuato	36344	NGA0377536344	2021	Moderate prevalence (20%-49%)	Total	72853	46361	36258	78.21	1	1	7	6	49.77	1	0	7	0	ALB+IVM	1	7
Africa	Western Africa	AFRO	Nigeria	34	NI	NG	NGA	Abia	3775	Obio-Ngwa	36345	null	null	0	ADM2	Obio-Ngwa	36345	NGA0377536345	2021	Moderate prevalence (20%-49%)	PreSAC	42001	0	0	0	0	0	0	0	0	0	0	0	0	ALB+IVM	1	7
Africa	Western Africa	AFRO	Nigeria	34	NI	NG	NGA	Abia	3775	Obio-Ngwa	36345	null	null	0	ADM2	Obio-Ngwa	36345	NGA0377536345	2021	Moderate prevalence (20%-49%)	SAC	73502	73502	57371	78.05	1	1	6	5	78.05	1	1	6	5	ALB+IVM	1	7
Africa	Western Africa	AFRO	Nigeria	34	NI	NG	NGA	Abia	3775	Obio-Ngwa	36345	null	null	0	ADM2	Obio-Ngwa	36345	NGA0377536345	2021	Moderate prevalence (20%-49%)	Total	115503	73502	57371	78.05	1	1	6	5	49.67	1	0	6	0	ALB+IVM	1	7
Africa	Western Africa	AFRO	Nigeria	34	NI	NG	NGA	Abia	3775	Ohafia	36346	null	null	0	ADM2	Ohafia	36346	NGA0377536346	2021	Moderate prevalence (20%-49%)	PreSAC	56748	0	0	0	0	0	0	0	0	0	0	0	0	ALB+IVM	1	7
Africa	Western Africa	AFRO	Nigeria	34	NI	NG	NGA	Abia	3775	Ohafia	36346	null	null	0	ADM2	Ohafia	36346	NGA0377536346	2021	Moderate prevalence (20%-49%)	SAC	99309	99309	76381	76.91	1	1	7	6	76.91	1	1	7	6	ALB+IVM	1	7
Africa	Western Africa	AFRO	Nigeria	34	NI	NG	NGA	Abia	3775	Ohafia	36346	null	null	0	ADM2	Ohafia	36346	NGA0377536346	2021	Moderate prevalence (20%-49%)	Total	156057	99309	76381	76.91	1	1	7	6	48.94	1	0	7	0	ALB+IVM	1	7
Africa	Western Africa	AFRO	Nigeria	34	NI	NG	NGA	Abia	3775	Osisioma Ngwa	36347	null	null	0	ADM2	Osisioma Ngwa	36347	NGA0377536347	2021	Low prevalence (less than 20%)	PreSAC	0	0	0	0	0	0	0	0	0	0	0	0	0	ALB+IVM	1	8
Africa	Western Africa	AFRO	Nigeria	34	NI	NG	NGA	Abia	3775	Osisioma Ngwa	36347	null	null	0	ADM2	Osisioma Ngwa	36347	NGA0377536347	2021	Low prevalence (less than 20%)	SAC	88974	88974	86160	96.84	1	1	4	4	96.84	1	1	4	4	ALB+IVM	1	8
Africa	Western Africa	AFRO	Nigeria	34	NI	NG	NGA	Abia	3775	Osisioma Ngwa	36347	null	null	0	ADM2	Osisioma Ngwa	36347	NGA0377536347	2021	Low prevalence (less than 20%)	Total	88974	88974	86160	96.84	1	1	4	4	96.84	1	1	4	4	ALB+IVM	1	8
Africa	Western Africa	AFRO	Nigeria	34	NI	NG	NGA	Abia	3775	Ugwunagbo	36348	null	null	0	ADM2	Ugwunagbo	36348	NGA0377536348	2021	High prevalence (50% and above)	PreSAC	19125	0	0	0	0	0	0	0	0	0	0	0	0	ALB+IVM	1	6
Africa	Western Africa	AFRO	Nigeria	34	NI	NG	NGA	Abia	3775	Ugwunagbo	36348	null	null	0	ADM2	Ugwunagbo	36348	NGA0377536348	2021	High prevalence (50% and above)	SAC	33469	33469	26015	77.73	1	1	6	5	77.73	1	1	6	5	ALB+IVM	1	6
Africa	Western Africa	AFRO	Nigeria	34	NI	NG	NGA	Abia	3775	Ugwunagbo	36348	null	null	0	ADM2	Ugwunagbo	36348	NGA0377536348	2021	High prevalence (50% and above)	Total	52594	33469	26015	77.73	1	1	6	5	49.46	1	0	6	0	ALB+IVM	1	6
Africa	Western Africa	AFRO	Nigeria	34	NI	NG	NGA	Abia	3775	Ukwa East	36349	null	null	0	ADM2	Ukwa East	36349	NGA0377536349	2021	Moderate prevalence (20%-49%)	PreSAC	13627	0	0	0	0	0	0	0	0	0	0	0	0	ALB+IVM	1	7
Africa	Western Africa	AFRO	Nigeria	34	NI	NG	NGA	Abia	3775	Ukwa East	36349	null	null	0	ADM2	Ukwa East	36349	NGA0377536349	2021	Moderate prevalence (20%-49%)	SAC	23846	23846	18516	77.65	1	1	7	7	77.65	1	1	7	7	ALB+IVM	1	7
Africa	Western Africa	AFRO	Nigeria	34	NI	NG	NGA	Abia	3775	Ukwa East	36349	null	null	0	ADM2	Ukwa East	36349	NGA0377536349	2021	Moderate prevalence (20%-49%)	Total	37473	23846	18516	77.65	1	1	7	7	49.41	1	0	7	1	ALB+IVM	1	7
Africa	Western Africa	AFRO	Nigeria	34	NI	NG	NGA	Abia	3775	Ukwa West	36350	null	null	0	ADM2	Ukwa West	36350	NGA0377536350	2021	Moderate prevalence (20%-49%)	PreSAC	20500	0	0	0	0	0	0	0	0	0	0	0	0	ALB+IVM	1	7
Africa	Western Africa	AFRO	Nigeria	34	NI	NG	NGA	Abia	3775	Ukwa West	36350	null	null	0	ADM2	Ukwa West	36350	NGA0377536350	2021	Moderate prevalence (20%-49%)	SAC	35874	35874	27479	76.6	1	1	7	7	76.6	1	1	7	7	ALB+IVM	1	7
Africa	Western Africa	AFRO	Nigeria	34	NI	NG	NGA	Abia	3775	Ukwa West	36350	null	null	0	ADM2	Ukwa West	36350	NGA0377536350	2021	Moderate prevalence (20%-49%)	Total	56374	35874	27479	76.6	1	1	7	7	48.74	1	0	7	0	ALB+IVM	1	7
Africa	Western Africa	AFRO	Nigeria	34	NI	NG	NGA	Abia	3775	Umu-Nneochi	36351	null	null	0	ADM2	Umu-Nneochi	36351	NGA0377536351	2021	Moderate prevalence (20%-49%)	PreSAC	37948	0	0	0	0	0	0	0	0	0	0	0	0	ALB+IVM	1	7
Africa	Western Africa	AFRO	Nigeria	34	NI	NG	NGA	Abia	3775	Umu-Nneochi	36351	null	null	0	ADM2	Umu-Nneochi	36351	NGA0377536351	2021	Moderate prevalence (20%-49%)	SAC	66408	66408	51648	77.77	1	1	7	7	77.77	1	1	7	7	ALB+IVM	1	7
Africa	Western Africa	AFRO	Nigeria	34	NI	NG	NGA	Abia	3775	Umu-Nneochi	36351	null	null	0	ADM2	Umu-Nneochi	36351	NGA0377536351	2021	Moderate prevalence (20%-49%)	Total	104356	66408	51648	77.77	1	1	7	7	49.49	1	0	7	0	ALB+IVM	1	7
Africa	Western Africa	AFRO	Nigeria	34	NI	NG	NGA	Abia	3775	Umuahia North	36352	null	null	0	ADM2	Umuahia North	36352	NGA0377536352	2021	Moderate prevalence (20%-49%)	PreSAC	51080	0	0	0	0	0	0	0	0	0	0	0	0	ALB+IVM	1	7
Africa	Western Africa	AFRO	Nigeria	34	NI	NG	NGA	Abia	3775	Umuahia North	36352	null	null	0	ADM2	Umuahia North	36352	NGA0377536352	2021	Moderate prevalence (20%-49%)	SAC	89391	89391	69503	77.75	1	1	7	6	77.75	1	1	7	6	ALB+IVM	1	7
Africa	Western Africa	AFRO	Nigeria	34	NI	NG	NGA	Abia	3775	Umuahia North	36352	null	null	0	ADM2	Umuahia North	36352	NGA0377536352	2021	Moderate prevalence (20%-49%)	Total	140471	89391	69503	77.75	1	1	7	6	49.48	1	0	7	0	ALB+IVM	1	7
Africa	Western Africa	AFRO	Nigeria	34	NI	NG	NGA	Abia	3775	Umuahia South	36353	null	null	0	ADM2	Umuahia South	36353	NGA0377536353	2021	Moderate prevalence (20%-49%)	PreSAC	32077	0	0	0	0	0	0	0	0	0	0	0	0	ALB+IVM	1	7
Africa	Western Africa	AFRO	Nigeria	34	NI	NG	NGA	Abia	3775	Umuahia South	36353	null	null	0	ADM2	Umuahia South	36353	NGA0377536353	2021	Moderate prevalence (20%-49%)	SAC	56136	56136	44739	79.7	1	1	7	6	79.7	1	1	7	6	ALB+IVM	1	7
Africa	Western Africa	AFRO	Nigeria	34	NI	NG	NGA	Abia	3775	Umuahia South	36353	null	null	0	ADM2	Umuahia South	36353	NGA0377536353	2021	Moderate prevalence (20%-49%)	Total	88213	56136	44739	79.7	1	1	7	6	50.72	1	0	7	0	ALB+IVM	1	7
Africa	Western Africa	AFRO	Nigeria	34	NI	NG	NGA	Adamawa	3776	Demsa	36354	null	null	0	ADM2	Demsa	36354	NGA0377636354	2021	Low prevalence (less than 20%)	PreSAC	0	0	0	0	0	0	0	0	0	0	0	0	0	Not delivered	1	8
Africa	Western Africa	AFRO	Nigeria	34	NI	NG	NGA	Adamawa	3776	Demsa	36354	null	null	0	ADM2	Demsa	36354	NGA0377636354	2021	Low prevalence (less than 20%)	SAC	0	0	0	0	0	0	6	3	0	0	0	6	3	Not delivered	1	8
Africa	Western Africa	AFRO	Nigeria	34	NI	NG	NGA	Adamawa	3776	Demsa	36354	null	null	0	ADM2	Demsa	36354	NGA0377636354	2021	Low prevalence (less than 20%)	Total	0	0	0	0	0	0	6	3	0	0	0	6	3	Not delivered	1	8
Africa	Western Africa	AFRO	Nigeria	34	NI	NG	NGA	Adamawa	3776	Fufore	36355	null	null	0	ADM2	Fufore	36355	NGA0377636355	2021	Low prevalence (less than 20%)	PreSAC	0	0	0	0	0	0	0	0	0	0	0	0	0	Not delivered	1	8
Africa	Western Africa	AFRO	Nigeria	34	NI	NG	NGA	Adamawa	3776	Fufore	36355	null	null	0	ADM2	Fufore	36355	NGA0377636355	2021	Low prevalence (less than 20%)	SAC	0	0	0	0	0	0	6	3	0	0	0	6	3	Not delivered	1	8
Africa	Western Africa	AFRO	Nigeria	34	NI	NG	NGA	Adamawa	3776	Fufore	36355	null	null	0	ADM2	Fufore	36355	NGA0377636355	2021	Low prevalence (less than 20%)	Total	0	0	0	0	0	0	6	3	0	0	0	6	3	Not delivered	1	8
Africa	Western Africa	AFRO	Nigeria	34	NI	NG	NGA	Adamawa	3776	Ganye	36356	null	null	0	ADM2	Ganye	36356	NGA0377636356	2021	Low prevalence (less than 20%)	PreSAC	0	0	0	0	0	0	0	0	0	0	0	0	0	Not delivered	1	8
Africa	Western Africa	AFRO	Nigeria	34	NI	NG	NGA	Adamawa	3776	Ganye	36356	null	null	0	ADM2	Ganye	36356	NGA0377636356	2021	Low prevalence (less than 20%)	SAC	0	0	0	0	0	0	6	2	0	0	0	6	2	Not delivered	1	8
Africa	Western Africa	AFRO	Nigeria	34	NI	NG	NGA	Adamawa	3776	Ganye	36356	null	null	0	ADM2	Ganye	36356	NGA0377636356	2021	Low prevalence (less than 20%)	Total	0	0	0	0	0	0	6	2	0	0	0	6	2	Not delivered	1	8
Africa	Western Africa	AFRO	Nigeria	34	NI	NG	NGA	Adamawa	3776	Girei	36357	null	null	0	ADM2	Girei	36357	NGA0377636357	2021	Low prevalence (less than 20%)	PreSAC	0	0	0	0	0	0	0	0	0	0	0	0	0	Not delivered	1	8
Africa	Western Africa	AFRO	Nigeria	34	NI	NG	NGA	Adamawa	3776	Girei	36357	null	null	0	ADM2	Girei	36357	NGA0377636357	2021	Low prevalence (less than 20%)	SAC	0	0	0	0	0	0	6	5	0	0	0	6	5	Not delivered	1	8
Africa	Western Africa	AFRO	Nigeria	34	NI	NG	NGA	Adamawa	3776	Girei	36357	null	null	0	ADM2	Girei	36357	NGA0377636357	2021	Low prevalence (less than 20%)	Total	0	0	0	0	0	0	6	5	0	0	0	6	5	Not delivered	1	8
Africa	Western Africa	AFRO	Nigeria	34	NI	NG	NGA	Adamawa	3776	Gombi	36358	null	null	0	ADM2	Gombi	36358	NGA0377636358	2021	Non-endemic	PreSAC	0	0	0	0	0	0	0	0	0	0	0	0	0	Not delivered	1	0
Africa	Western Africa	AFRO	Nigeria	34	NI	NG	NGA	Adamawa	3776	Gombi	36358	null	null	0	ADM2	Gombi	36358	NGA0377636358	2021	Non-endemic	SAC	0	0	0	0	0	0	6	2	0	0	0	6	2	Not delivered	1	0
Africa	Western Africa	AFRO	Nigeria	34	NI	NG	NGA	Adamawa	3776	Gombi	36358	null	null	0	ADM2	Gombi	36358	NGA0377636358	2021	Non-endemic	Total	0	0	0	0	0	0	6	2	0	0	0	6	2	Not delivered	1	0
Africa	Western Africa	AFRO	Nigeria	34	NI	NG	NGA	Adamawa	3776	Guyuk	36359	null	null	0	ADM2	Guyuk	36359	NGA0377636359	2021	Low prevalence (less than 20%)	PreSAC	0	0	0	0	0	0	0	0	0	0	0	0	0	Not delivered	1	8
Africa	Western Africa	AFRO	Nigeria	34	NI	NG	NGA	Adamawa	3776	Guyuk	36359	null	null	0	ADM2	Guyuk	36359	NGA0377636359	2021	Low prevalence (less than 20%)	SAC	0	0	0	0	0	0	6	4	0	0	0	6	4	Not delivered	1	8
Africa	Western Africa	AFRO	Nigeria	34	NI	NG	NGA	Adamawa	3776	Guyuk	36359	null	null	0	ADM2	Guyuk	36359	NGA0377636359	2021	Low prevalence (less than 20%)	Total	0	0	0	0	0	0	6	4	0	0	0	6	4	Not delivered	1	8
Africa	Western Africa	AFRO	Nigeria	34	NI	NG	NGA	Adamawa	3776	Hong	36360	null	null	0	ADM2	Hong	36360	NGA0377636360	2021	Low prevalence (less than 20%)	PreSAC	0	0	0	0	0	0	0	0	0	0	0	0	0	Not delivered	1	8
Africa	Western Africa	AFRO	Nigeria	34	NI	NG	NGA	Adamawa	3776	Hong	36360	null	null	0	ADM2	Hong	36360	NGA0377636360	2021	Low prevalence (less than 20%)	SAC	0	0	0	0	0	0	0	0	0	0	0	0	0	Not delivered	1	8
Africa	Western Africa	AFRO	Nigeria	34	NI	NG	NGA	Adamawa	3776	Hong	36360	null	null	0	ADM2	Hong	36360	NGA0377636360	2021	Low prevalence (less than 20%)	Total	0	0	0	0	0	0	0	0	0	0	0	0	0	Not delivered	1	8
Africa	Western Africa	AFRO	Nigeria	34	NI	NG	NGA	Adamawa	3776	Jada	36361	null	null	0	ADM2	Jada	36361	NGA0377636361	2021	Moderate prevalence (20%-49%)	PreSAC	39000	0	0	0	0	0	0	0	0	0	0	0	0	Not delivered	1	7
Africa	Western Africa	AFRO	Nigeria	34	NI	NG	NGA	Adamawa	3776	Jada	36361	null	null	0	ADM2	Jada	36361	NGA0377636361	2021	Moderate prevalence (20%-49%)	SAC	68249	0	0	0	0	0	6	4	0	0	0	6	4	Not delivered	1	7
Africa	Western Africa	AFRO	Nigeria	34	NI	NG	NGA	Adamawa	3776	Jada	36361	null	null	0	ADM2	Jada	36361	NGA0377636361	2021	Moderate prevalence (20%-49%)	Total	107249	0	0	0	0	0	6	4	0	0	0	6	1	Not delivered	1	7
Africa	Western Africa	AFRO	Nigeria	34	NI	NG	NGA	Adamawa	3776	Lamurde	36362	null	null	0	ADM2	Lamurde	36362	NGA0377636362	2021	Low prevalence (less than 20%)	PreSAC	0	0	0	0	0	0	0	0	0	0	0	0	0	Not delivered	1	8
Africa	Western Africa	AFRO	Nigeria	34	NI	NG	NGA	Adamawa	3776	Lamurde	36362	null	null	0	ADM2	Lamurde	36362	NGA0377636362	2021	Low prevalence (less than 20%)	SAC	0	0	0	0	0	0	6	6	0	0	0	6	6	Not delivered	1	8
Africa	Western Africa	AFRO	Nigeria	34	NI	NG	NGA	Adamawa	3776	Lamurde	36362	null	null	0	ADM2	Lamurde	36362	NGA0377636362	2021	Low prevalence (less than 20%)	Total	0	0	0	0	0	0	6	6	0	0	0	6	6	Not delivered	1	8
Africa	Western Africa	AFRO	Nigeria	34	NI	NG	NGA	Adamawa	3776	Madagali	36363	null	null	0	ADM2	Madagali	36363	NGA0377636363	2021	Low prevalence (less than 20%)	PreSAC	0	0	0	0	0	0	0	0	0	0	0	0	0	Not delivered	1	8
Africa	Western Africa	AFRO	Nigeria	34	NI	NG	NGA	Adamawa	3776	Madagali	36363	null	null	0	ADM2	Madagali	36363	NGA0377636363	2021	Low prevalence (less than 20%)	SAC	0	0	0	0	0	0	0	0	0	0	0	0	0	Not delivered	1	8
Africa	Western Africa	AFRO	Nigeria	34	NI	NG	NGA	Adamawa	3776	Madagali	36363	null	null	0	ADM2	Madagali	36363	NGA0377636363	2021	Low prevalence (less than 20%)	Total	0	0	0	0	0	0	0	0	0	0	0	0	0	Not delivered	1	8
Africa	Western Africa	AFRO	Nigeria	34	NI	NG	NGA	Adamawa	3776	Maiha	36364	null	null	0	ADM2	Maiha	36364	NGA0377636364	2021	Low prevalence (less than 20%)	PreSAC	0	0	0	0	0	0	0	0	0	0	0	0	0	Not delivered	1	8
Africa	Western Africa	AFRO	Nigeria	34	NI	NG	NGA	Adamawa	3776	Maiha	36364	null	null	0	ADM2	Maiha	36364	NGA0377636364	2021	Low prevalence (less than 20%)	SAC	0	0	0	0	0	0	5	4	0	0	0	5	4	Not delivered	1	8
Africa	Western Africa	AFRO	Nigeria	34	NI	NG	NGA	Adamawa	3776	Maiha	36364	null	null	0	ADM2	Maiha	36364	NGA0377636364	2021	Low prevalence (less than 20%)	Total	0	0	0	0	0	0	5	4	0	0	0	5	4	Not delivered	1	8
Africa	Western Africa	AFRO	Nigeria	34	NI	NG	NGA	Adamawa	3776	Mayo-belwa	36365	null	null	0	ADM2	Mayo-belwa	36365	NGA0377636365	2021	Low prevalence (less than 20%)	PreSAC	0	0	0	0	0	0	0	0	0	0	0	0	0	Not delivered	1	8
Africa	Western Africa	AFRO	Nigeria	34	NI	NG	NGA	Adamawa	3776	Mayo-belwa	36365	null	null	0	ADM2	Mayo-belwa	36365	NGA0377636365	2021	Low prevalence (less than 20%)	SAC	0	0	0	0	0	0	6	3	0	0	0	6	3	Not delivered	1	8
Africa	Western Africa	AFRO	Nigeria	34	NI	NG	NGA	Adamawa	3776	Mayo-belwa	36365	null	null	0	ADM2	Mayo-belwa	36365	NGA0377636365	2021	Low prevalence (less than 20%)	Total	0	0	0	0	0	0	6	3	0	0	0	6	3	Not delivered	1	8
Africa	Western Africa	AFRO	Nigeria	34	NI	NG	NGA	Adamawa	3776	Michika	36366	null	null	0	ADM2	Michika	36366	NGA0377636366	2021	Low prevalence (less than 20%)	PreSAC	0	0	0	0	0	0	0	0	0	0	0	0	0	Not delivered	1	8
Africa	Western Africa	AFRO	Nigeria	34	NI	NG	NGA	Adamawa	3776	Michika	36366	null	null	0	ADM2	Michika	36366	NGA0377636366	2021	Low prevalence (less than 20%)	SAC	0	0	0	0	0	0	5	3	0	0	0	5	3	Not delivered	1	8
Africa	Western Africa	AFRO	Nigeria	34	NI	NG	NGA	Adamawa	3776	Michika	36366	null	null	0	ADM2	Michika	36366	NGA0377636366	2021	Low prevalence (less than 20%)	Total	0	0	0	0	0	0	5	3	0	0	0	5	3	Not delivered	1	8
Africa	Western Africa	AFRO	Nigeria	34	NI	NG	NGA	Adamawa	3776	Mubi North	36367	null	null	0	ADM2	Mubi North	36367	NGA0377636367	2021	Low prevalence (less than 20%)	PreSAC	0	0	0	0	0	0	0	0	0	0	0	0	0	Not delivered	1	8
Africa	Western Africa	AFRO	Nigeria	34	NI	NG	NGA	Adamawa	3776	Mubi North	36367	null	null	0	ADM2	Mubi North	36367	NGA0377636367	2021	Low prevalence (less than 20%)	SAC	0	0	0	0	0	0	3	1	0	0	0	3	1	Not delivered	1	8
Africa	Western Africa	AFRO	Nigeria	34	NI	NG	NGA	Adamawa	3776	Mubi North	36367	null	null	0	ADM2	Mubi North	36367	NGA0377636367	2021	Low prevalence (less than 20%)	Total	0	0	0	0	0	0	3	1	0	0	0	3	1	Not delivered	1	8
Africa	Western Africa	AFRO	Nigeria	34	NI	NG	NGA	Adamawa	3776	Mubi South	36368	null	null	0	ADM2	Mubi South	36368	NGA0377636368	2021	Low prevalence (less than 20%)	PreSAC	0	0	0	0	0	0	0	0	0	0	0	0	0	Not delivered	1	8
Africa	Western Africa	AFRO	Nigeria	34	NI	NG	NGA	Adamawa	3776	Mubi South	36368	null	null	0	ADM2	Mubi South	36368	NGA0377636368	2021	Low prevalence (less than 20%)	SAC	0	0	0	0	0	0	3	3	0	0	0	3	3	Not delivered	1	8
Africa	Western Africa	AFRO	Nigeria	34	NI	NG	NGA	Adamawa	3776	Mubi South	36368	null	null	0	ADM2	Mubi South	36368	NGA0377636368	2021	Low prevalence (less than 20%)	Total	0	0	0	0	0	0	3	3	0	0	0	3	3	Not delivered	1	8
Africa	Western Africa	AFRO	Nigeria	34	NI	NG	NGA	Adamawa	3776	Numan	36369	null	null	0	ADM2	Numan	36369	NGA0377636369	2021	Low prevalence (less than 20%)	PreSAC	0	0	0	0	0	0	0	0	0	0	0	0	0	Not delivered	1	8
Africa	Western Africa	AFRO	Nigeria	34	NI	NG	NGA	Adamawa	3776	Numan	36369	null	null	0	ADM2	Numan	36369	NGA0377636369	2021	Low prevalence (less than 20%)	SAC	0	0	0	0	0	0	6	5	0	0	0	6	5	Not delivered	1	8
Africa	Western Africa	AFRO	Nigeria	34	NI	NG	NGA	Adamawa	3776	Numan	36369	null	null	0	ADM2	Numan	36369	NGA0377636369	2021	Low prevalence (less than 20%)	Total	0	0	0	0	0	0	6	5	0	0	0	6	5	Not delivered	1	8
Africa	Western Africa	AFRO	Nigeria	34	NI	NG	NGA	Adamawa	3776	Shelleng	36370	null	null	0	ADM2	Shelleng	36370	NGA0377636370	2021	Low prevalence (less than 20%)	PreSAC	0	0	0	0	0	0	0	0	0	0	0	0	0	Not delivered	1	8
Africa	Western Africa	AFRO	Nigeria	34	NI	NG	NGA	Adamawa	3776	Shelleng	36370	null	null	0	ADM2	Shelleng	36370	NGA0377636370	2021	Low prevalence (less than 20%)	SAC	0	0	0	0	0	0	6	5	0	0	0	6	5	Not delivered	1	8
Africa	Western Africa	AFRO	Nigeria	34	NI	NG	NGA	Adamawa	3776	Shelleng	36370	null	null	0	ADM2	Shelleng	36370	NGA0377636370	2021	Low prevalence (less than 20%)	Total	0	0	0	0	0	0	6	5	0	0	0	6	5	Not delivered	1	8
Africa	Western Africa	AFRO	Nigeria	34	NI	NG	NGA	Adamawa	3776	Song	36371	null	null	0	ADM2	Song	36371	NGA0377636371	2021	Low prevalence (less than 20%)	PreSAC	0	0	0	0	0	0	0	0	0	0	0	0	0	Not delivered	1	8
Africa	Western Africa	AFRO	Nigeria	34	NI	NG	NGA	Adamawa	3776	Song	36371	null	null	0	ADM2	Song	36371	NGA0377636371	2021	Low prevalence (less than 20%)	SAC	0	0	0	0	0	0	6	4	0	0	0	6	4	Not delivered	1	8
Africa	Western Africa	AFRO	Nigeria	34	NI	NG	NGA	Adamawa	3776	Song	36371	null	null	0	ADM2	Song	36371	NGA0377636371	2021	Low prevalence (less than 20%)	Total	0	0	0	0	0	0	6	4	0	0	0	6	4	Not delivered	1	8
Africa	Western Africa	AFRO	Nigeria	34	NI	NG	NGA	Adamawa	3776	Toungo	36372	null	null	0	ADM2	Toungo	36372	NGA0377636372	2021	Moderate prevalence (20%-49%)	PreSAC	12047	0	0	0	0	0	0	0	0	0	0	0	0	Not delivered	1	7
Africa	Western Africa	AFRO	Nigeria	34	NI	NG	NGA	Adamawa	3776	Toungo	36372	null	null	0	ADM2	Toungo	36372	NGA0377636372	2021	Moderate prevalence (20%-49%)	SAC	21082	0	0	0	0	0	4	4	0	0	0	4	4	Not delivered	1	7
Africa	Western Africa	AFRO	Nigeria	34	NI	NG	NGA	Adamawa	3776	Toungo	36372	null	null	0	ADM2	Toungo	36372	NGA0377636372	2021	Moderate prevalence (20%-49%)	Total	33129	0	0	0	0	0	4	4	0	0	0	4	1	Not delivered	1	7
Africa	Western Africa	AFRO	Nigeria	34	NI	NG	NGA	Adamawa	3776	Yola North	36373	null	null	0	ADM2	Yola North	36373	NGA0377636373	2021	Low prevalence (less than 20%)	PreSAC	0	0	0	0	0	0	0	0	0	0	0	0	0	Not delivered	1	8
Africa	Western Africa	AFRO	Nigeria	34	NI	NG	NGA	Adamawa	3776	Yola North	36373	null	null	0	ADM2	Yola North	36373	NGA0377636373	2021	Low prevalence (less than 20%)	SAC	0	0	0	0	0	0	1	0	0	0	0	1	0	Not delivered	1	8
Africa	Western Africa	AFRO	Nigeria	34	NI	NG	NGA	Adamawa	3776	Yola North	36373	null	null	0	ADM2	Yola North	36373	NGA0377636373	2021	Low prevalence (less than 20%)	Total	0	0	0	0	0	0	1	0	0	0	0	1	0	Not delivered	1	8
Africa	Western Africa	AFRO	Nigeria	34	NI	NG	NGA	Adamawa	3776	Yola South	36374	null	null	0	ADM2	Yola South	36374	NGA0377636374	2021	Low prevalence (less than 20%)	PreSAC	0	0	0	0	0	0	0	0	0	0	0	0	0	Not delivered	1	8
Africa	Western Africa	AFRO	Nigeria	34	NI	NG	NGA	Adamawa	3776	Yola South	36374	null	null	0	ADM2	Yola South	36374	NGA0377636374	2021	Low prevalence (less than 20%)	SAC	0	0	0	0	0	0	4	3	0	0	0	4	3	Not delivered	1	8
Africa	Western Africa	AFRO	Nigeria	34	NI	NG	NGA	Adamawa	3776	Yola South	36374	null	null	0	ADM2	Yola South	36374	NGA0377636374	2021	Low prevalence (less than 20%)	Total	0	0	0	0	0	0	4	3	0	0	0	4	3	Not delivered	1	8
Africa	Western Africa	AFRO	Nigeria	34	NI	NG	NGA	Akwa Ibom	3777	Abak	36375	null	null	0	ADM2	Abak	36375	NGA0377736375	2021	High prevalence (50% and above)	PreSAC	32198	0	0	0	0	0	0	0	0	0	0	0	0	Not delivered	1	6
Africa	Western Africa	AFRO	Nigeria	34	NI	NG	NGA	Akwa Ibom	3777	Abak	36375	null	null	0	ADM2	Abak	36375	NGA0377736375	2021	High prevalence (50% and above)	SAC	56346	0	0	0	0	0	4	4	0	0	0	4	4	Not delivered	1	6
Africa	Western Africa	AFRO	Nigeria	34	NI	NG	NGA	Akwa Ibom	3777	Abak	36375	null	null	0	ADM2	Abak	36375	NGA0377736375	2021	High prevalence (50% and above)	Total	88544	0	0	0	0	0	4	4	0	0	0	4	0	Not delivered	1	6
Africa	Western Africa	AFRO	Nigeria	34	NI	NG	NGA	Akwa Ibom	3777	Eastern Obolo	36376	null	null	0	ADM2	Eastern Obolo	36376	NGA0377736376	2021	High prevalence (50% and above)	PreSAC	14015	0	0	0	0	0	0	0	0	0	0	0	0	Not delivered	1	6
Africa	Western Africa	AFRO	Nigeria	34	NI	NG	NGA	Akwa Ibom	3777	Eastern Obolo	36376	null	null	0	ADM2	Eastern Obolo	36376	NGA0377736376	2021	High prevalence (50% and above)	SAC	24526	0	0	0	0	0	7	5	0	0	0	7	5	Not delivered	1	6
Africa	Western Africa	AFRO	Nigeria	34	NI	NG	NGA	Akwa Ibom	3777	Eastern Obolo	36376	null	null	0	ADM2	Eastern Obolo	36376	NGA0377736376	2021	High prevalence (50% and above)	Total	38541	0	0	0	0	0	7	5	0	0	0	7	0	Not delivered	1	6
Africa	Western Africa	AFRO	Nigeria	34	NI	NG	NGA	Akwa Ibom	3777	Eket	36377	null	null	0	ADM2	Eket	36377	NGA0377736377	2021	High prevalence (50% and above)	PreSAC	39945	0	0	0	0	0	0	0	0	0	0	0	0	Not delivered	1	6
Africa	Western Africa	AFRO	Nigeria	34	NI	NG	NGA	Akwa Ibom	3777	Eket	36377	null	null	0	ADM2	Eket	36377	NGA0377736377	2021	High prevalence (50% and above)	SAC	69904	0	0	0	0	0	4	4	0	0	0	4	4	Not delivered	1	6
Africa	Western Africa	AFRO	Nigeria	34	NI	NG	NGA	Akwa Ibom	3777	Eket	36377	null	null	0	ADM2	Eket	36377	NGA0377736377	2021	High prevalence (50% and above)	Total	109849	0	0	0	0	0	4	4	0	0	0	4	0	Not delivered	1	6
Africa	Western Africa	AFRO	Nigeria	34	NI	NG	NGA	Akwa Ibom	3777	Esit Eket	36378	null	null	0	ADM2	Esit Eket	36378	NGA0377736378	2021	High prevalence (50% and above)	PreSAC	14746	0	0	0	0	0	0	0	0	0	0	0	0	ALB+IVM	1	6
Africa	Western Africa	AFRO	Nigeria	34	NI	NG	NGA	Akwa Ibom	3777	Esit Eket	36378	null	null	0	ADM2	Esit Eket	36378	NGA0377736378	2021	High prevalence (50% and above)	SAC	25806	25806	23615	91.51	1	1	8	6	91.51	1	1	8	6	ALB+IVM	1	6
Africa	Western Africa	AFRO	Nigeria	34	NI	NG	NGA	Akwa Ibom	3777	Esit Eket	36378	null	null	0	ADM2	Esit Eket	36378	NGA0377736378	2021	High prevalence (50% and above)	Total	40552	25806	23615	91.51	1	1	8	6	58.23	1	0	8	0	ALB+IVM	1	6
Africa	Western Africa	AFRO	Nigeria	34	NI	NG	NGA	Akwa Ibom	3777	Essien Udim	36379	null	null	0	ADM2	Essien Udim	36379	NGA0377736379	2021	Moderate prevalence (20%-49%)	PreSAC	44600	0	0	0	0	0	0	0	0	0	0	0	0	Not delivered	1	7
Africa	Western Africa	AFRO	Nigeria	34	NI	NG	NGA	Akwa Ibom	3777	Essien Udim	36379	null	null	0	ADM2	Essien Udim	36379	NGA0377736379	2021	Moderate prevalence (20%-49%)	SAC	78051	0	0	0	0	0	4	4	0	0	0	4	4	Not delivered	1	7
Africa	Western Africa	AFRO	Nigeria	34	NI	NG	NGA	Akwa Ibom	3777	Essien Udim	36379	null	null	0	ADM2	Essien Udim	36379	NGA0377736379	2021	Moderate prevalence (20%-49%)	Total	122651	0	0	0	0	0	4	4	0	0	0	4	0	Not delivered	1	7
Africa	Western Africa	AFRO	Nigeria	34	NI	NG	NGA	Akwa Ibom	3777	Etim Ekpo	36380	null	null	0	ADM2	Etim Ekpo	36380	NGA0377736380	2021	Moderate prevalence (20%-49%)	PreSAC	24403	0	0	0	0	0	0	0	0	0	0	0	0	ALB+IVM	1	7
Africa	Western Africa	AFRO	Nigeria	34	NI	NG	NGA	Akwa Ibom	3777	Etim Ekpo	36380	null	null	0	ADM2	Etim Ekpo	36380	NGA0377736380	2021	Moderate prevalence (20%-49%)	SAC	42705	42705	42080	98.54	1	1	8	6	98.54	1	1	8	6	ALB+IVM	1	7
Africa	Western Africa	AFRO	Nigeria	34	NI	NG	NGA	Akwa Ibom	3777	Etim Ekpo	36380	null	null	0	ADM2	Etim Ekpo	36380	NGA0377736380	2021	Moderate prevalence (20%-49%)	Total	67108	42705	42080	98.54	1	1	8	6	62.7	1	0	8	0	ALB+IVM	1	7
Africa	Western Africa	AFRO	Nigeria	34	NI	NG	NGA	Akwa Ibom	3777	Etinan	36381	null	null	0	ADM2	Etinan	36381	NGA0377736381	2021	Moderate prevalence (20%-49%)	PreSAC	39187	0	0	0	0	0	0	0	0	0	0	0	0	Not delivered	1	7
Africa	Western Africa	AFRO	Nigeria	34	NI	NG	NGA	Akwa Ibom	3777	Etinan	36381	null	null	0	ADM2	Etinan	36381	NGA0377736381	2021	Moderate prevalence (20%-49%)	SAC	68578	0	0	0	0	0	5	2	0	0	0	5	2	Not delivered	1	7
Africa	Western Africa	AFRO	Nigeria	34	NI	NG	NGA	Akwa Ibom	3777	Etinan	36381	null	null	0	ADM2	Etinan	36381	NGA0377736381	2021	Moderate prevalence (20%-49%)	Total	107765	0	0	0	0	0	5	2	0	0	0	5	0	Not delivered	1	7
Africa	Western Africa	AFRO	Nigeria	34	NI	NG	NGA	Akwa Ibom	3777	Ibeno	36382	null	null	0	ADM2	Ibeno	36382	NGA0377736382	2021	High prevalence (50% and above)	PreSAC	17450	0	0	0	0	0	0	0	0	0	0	0	0	ALB+IVM	1	6
Africa	Western Africa	AFRO	Nigeria	34	NI	NG	NGA	Akwa Ibom	3777	Ibeno	36382	null	null	0	ADM2	Ibeno	36382	NGA0377736382	2021	High prevalence (50% and above)	SAC	30537	30537	28576	93.58	1	1	8	7	93.58	1	1	8	7	ALB+IVM	1	6
Africa	Western Africa	AFRO	Nigeria	34	NI	NG	NGA	Akwa Ibom	3777	Ibeno	36382	null	null	0	ADM2	Ibeno	36382	NGA0377736382	2021	High prevalence (50% and above)	Total	47987	30537	28576	93.58	1	1	8	7	59.55	1	0	8	0	ALB+IVM	1	6
Africa	Western Africa	AFRO	Nigeria	34	NI	NG	NGA	Akwa Ibom	3777	Ibesikpo Asutan	36383	null	null	0	ADM2	Ibesikpo Asutan	36383	NGA0377736383	2021	High prevalence (50% and above)	PreSAC	31737	0	0	0	0	0	0	0	0	0	0	0	0	Not delivered	1	6
Africa	Western Africa	AFRO	Nigeria	34	NI	NG	NGA	Akwa Ibom	3777	Ibesikpo Asutan	36383	null	null	0	ADM2	Ibesikpo Asutan	36383	NGA0377736383	2021	High prevalence (50% and above)	SAC	55541	0	0	0	0	0	4	4	0	0	0	4	4	Not delivered	1	6
Africa	Western Africa	AFRO	Nigeria	34	NI	NG	NGA	Akwa Ibom	3777	Ibesikpo Asutan	36383	null	null	0	ADM2	Ibesikpo Asutan	36383	NGA0377736383	2021	High prevalence (50% and above)	Total	87278	0	0	0	0	0	4	4	0	0	0	4	0	Not delivered	1	6
Africa	Western Africa	AFRO	Nigeria	34	NI	NG	NGA	Akwa Ibom	3777	Ibiono Ibom	36384	null	null	0	ADM2	Ibiono Ibom	36384	NGA0377736384	2021	High prevalence (50% and above)	PreSAC	43900	0	0	0	0	0	0	0	0	0	0	0	0	Not delivered	1	6
Africa	Western Africa	AFRO	Nigeria	34	NI	NG	NGA	Akwa Ibom	3777	Ibiono Ibom	36384	null	null	0	ADM2	Ibiono Ibom	36384	NGA0377736384	2021	High prevalence (50% and above)	SAC	76824	0	0	0	0	0	4	4	0	0	0	4	4	Not delivered	1	6
Africa	Western Africa	AFRO	Nigeria	34	NI	NG	NGA	Akwa Ibom	3777	Ibiono Ibom	36384	null	null	0	ADM2	Ibiono Ibom	36384	NGA0377736384	2021	High prevalence (50% and above)	Total	120724	0	0	0	0	0	4	4	0	0	0	4	0	Not delivered	1	6
Africa	Western Africa	AFRO	Nigeria	34	NI	NG	NGA	Akwa Ibom	3777	Ika	36385	null	null	0	ADM2	Ika	36385	NGA0377736385	2021	Moderate prevalence (20%-49%)	PreSAC	16885	0	0	0	0	0	0	0	0	0	0	0	0	Not delivered	1	7
Africa	Western Africa	AFRO	Nigeria	34	NI	NG	NGA	Akwa Ibom	3777	Ika	36385	null	null	0	ADM2	Ika	36385	NGA0377736385	2021	Moderate prevalence (20%-49%)	SAC	29548	0	0	0	0	0	5	5	0	0	0	5	5	Not delivered	1	7
Africa	Western Africa	AFRO	Nigeria	34	NI	NG	NGA	Akwa Ibom	3777	Ika	36385	null	null	0	ADM2	Ika	36385	NGA0377736385	2021	Moderate prevalence (20%-49%)	Total	46433	0	0	0	0	0	5	5	0	0	0	5	0	Not delivered	1	7
Africa	Western Africa	AFRO	Nigeria	34	NI	NG	NGA	Akwa Ibom	3777	Ikono	36386	null	null	0	ADM2	Ikono	36386	NGA0377736386	2021	Moderate prevalence (20%-49%)	PreSAC	30534	0	0	0	0	0	0	0	0	0	0	0	0	Not delivered	1	7
Africa	Western Africa	AFRO	Nigeria	34	NI	NG	NGA	Akwa Ibom	3777	Ikono	36386	null	null	0	ADM2	Ikono	36386	NGA0377736386	2021	Moderate prevalence (20%-49%)	SAC	53435	0	0	0	0	0	5	4	0	0	0	5	4	Not delivered	1	7
Africa	Western Africa	AFRO	Nigeria	34	NI	NG	NGA	Akwa Ibom	3777	Ikono	36386	null	null	0	ADM2	Ikono	36386	NGA0377736386	2021	Moderate prevalence (20%-49%)	Total	83969	0	0	0	0	0	5	4	0	0	0	5	0	Not delivered	1	7
Africa	Western Africa	AFRO	Nigeria	34	NI	NG	NGA	Akwa Ibom	3777	Ikot Abasi	36387	null	null	0	ADM2	Ikot Abasi	36387	NGA0377736387	2021	High prevalence (50% and above)	PreSAC	30562	0	0	0	0	0	0	0	0	0	0	0	0	Not delivered	1	6
Africa	Western Africa	AFRO	Nigeria	34	NI	NG	NGA	Akwa Ibom	3777	Ikot Abasi	36387	null	null	0	ADM2	Ikot Abasi	36387	NGA0377736387	2021	High prevalence (50% and above)	SAC	53483	0	0	0	0	0	7	5	0	0	0	7	5	Not delivered	1	6
Africa	Western Africa	AFRO	Nigeria	34	NI	NG	NGA	Akwa Ibom	3777	Ikot Abasi	36387	null	null	0	ADM2	Ikot Abasi	36387	NGA0377736387	2021	High prevalence (50% and above)	Total	84045	0	0	0	0	0	7	5	0	0	0	7	0	Not delivered	1	6
Africa	Western Africa	AFRO	Nigeria	34	NI	NG	NGA	Akwa Ibom	3777	Ikot Ekpene	36388	null	null	0	ADM2	Ikot Ekpene	36388	NGA0377736388	2021	Moderate prevalence (20%-49%)	PreSAC	33121	0	0	0	0	0	0	0	0	0	0	0	0	ALB+IVM	1	7
Africa	Western Africa	AFRO	Nigeria	34	NI	NG	NGA	Akwa Ibom	3777	Ikot Ekpene	36388	null	null	0	ADM2	Ikot Ekpene	36388	NGA0377736388	2021	Moderate prevalence (20%-49%)	SAC	57961	57961	44904	77.47	1	1	8	6	77.47	1	1	8	6	ALB+IVM	1	7
Africa	Western Africa	AFRO	Nigeria	34	NI	NG	NGA	Akwa Ibom	3777	Ikot Ekpene	36388	null	null	0	ADM2	Ikot Ekpene	36388	NGA0377736388	2021	Moderate prevalence (20%-49%)	Total	91082	57961	44904	77.47	1	1	8	6	49.3	1	0	8	0	ALB+IVM	1	7
Africa	Western Africa	AFRO	Nigeria	34	NI	NG	NGA	Akwa Ibom	3777	Ini	36389	null	null	0	ADM2	Ini	36389	NGA0377736389	2021	High prevalence (50% and above)	PreSAC	22963	0	0	0	0	0	0	0	0	0	0	0	0	Not delivered	1	6
Africa	Western Africa	AFRO	Nigeria	34	NI	NG	NGA	Akwa Ibom	3777	Ini	36389	null	null	0	ADM2	Ini	36389	NGA0377736389	2021	High prevalence (50% and above)	SAC	40185	0	0	0	0	0	4	4	0	0	0	4	4	Not delivered	1	6
Africa	Western Africa	AFRO	Nigeria	34	NI	NG	NGA	Akwa Ibom	3777	Ini	36389	null	null	0	ADM2	Ini	36389	NGA0377736389	2021	High prevalence (50% and above)	Total	63148	0	0	0	0	0	4	4	0	0	0	4	0	Not delivered	1	6
Africa	Western Africa	AFRO	Nigeria	34	NI	NG	NGA	Akwa Ibom	3777	Itu	36390	null	null	0	ADM2	Itu	36390	NGA0377736390	2021	High prevalence (50% and above)	PreSAC	29407	0	0	0	0	0	0	0	0	0	0	0	0	Not delivered	1	6
Africa	Western Africa	AFRO	Nigeria	34	NI	NG	NGA	Akwa Ibom	3777	Itu	36390	null	null	0	ADM2	Itu	36390	NGA0377736390	2021	High prevalence (50% and above)	SAC	51462	0	0	0	0	0	4	4	0	0	0	4	4	Not delivered	1	6
Africa	Western Africa	AFRO	Nigeria	34	NI	NG	NGA	Akwa Ibom	3777	Itu	36390	null	null	0	ADM2	Itu	36390	NGA0377736390	2021	High prevalence (50% and above)	Total	80869	0	0	0	0	0	4	4	0	0	0	4	0	Not delivered	1	6
Africa	Western Africa	AFRO	Nigeria	34	NI	NG	NGA	Akwa Ibom	3777	Mbo	36391	null	null	0	ADM2	Mbo	36391	NGA0377736391	2021	High prevalence (50% and above)	PreSAC	24078	0	0	0	0	0	0	0	0	0	0	0	0	Not delivered	1	6
Africa	Western Africa	AFRO	Nigeria	34	NI	NG	NGA	Akwa Ibom	3777	Mbo	36391	null	null	0	ADM2	Mbo	36391	NGA0377736391	2021	High prevalence (50% and above)	SAC	42136	0	0	0	0	0	4	4	0	0	0	4	4	Not delivered	1	6
Africa	Western Africa	AFRO	Nigeria	34	NI	NG	NGA	Akwa Ibom	3777	Mbo	36391	null	null	0	ADM2	Mbo	36391	NGA0377736391	2021	High prevalence (50% and above)	Total	66214	0	0	0	0	0	4	4	0	0	0	4	0	Not delivered	1	6
Africa	Western Africa	AFRO	Nigeria	34	NI	NG	NGA	Akwa Ibom	3777	Mkpat Enin	36392	null	null	0	ADM2	Mkpat Enin	36392	NGA0377736392	2021	High prevalence (50% and above)	PreSAC	41213	0	0	0	0	0	0	0	0	0	0	0	0	Not delivered	1	6
Africa	Western Africa	AFRO	Nigeria	34	NI	NG	NGA	Akwa Ibom	3777	Mkpat Enin	36392	null	null	0	ADM2	Mkpat Enin	36392	NGA0377736392	2021	High prevalence (50% and above)	SAC	72124	0	0	0	0	0	4	3	0	0	0	4	3	Not delivered	1	6
Africa	Western Africa	AFRO	Nigeria	34	NI	NG	NGA	Akwa Ibom	3777	Mkpat Enin	36392	null	null	0	ADM2	Mkpat Enin	36392	NGA0377736392	2021	High prevalence (50% and above)	Total	113337	0	0	0	0	0	4	3	0	0	0	4	0	Not delivered	1	6
Africa	Western Africa	AFRO	Nigeria	34	NI	NG	NGA	Akwa Ibom	3777	Nsit Atai	36393	null	null	0	ADM2	Nsit Atai	36393	NGA0377736393	2021	High prevalence (50% and above)	PreSAC	17268	0	0	0	0	0	0	0	0	0	0	0	0	Not delivered	1	6
Africa	Western Africa	AFRO	Nigeria	34	NI	NG	NGA	Akwa Ibom	3777	Nsit Atai	36393	null	null	0	ADM2	Nsit Atai	36393	NGA0377736393	2021	High prevalence (50% and above)	SAC	30219	0	0	0	0	0	4	4	0	0	0	4	4	Not delivered	1	6
Africa	Western Africa	AFRO	Nigeria	34	NI	NG	NGA	Akwa Ibom	3777	Nsit Atai	36393	null	null	0	ADM2	Nsit Atai	36393	NGA0377736393	2021	High prevalence (50% and above)	Total	47487	0	0	0	0	0	4	4	0	0	0	4	0	Not delivered	1	6
Africa	Western Africa	AFRO	Nigeria	34	NI	NG	NGA	Akwa Ibom	3777	Nsit Ibom	36394	null	null	0	ADM2	Nsit Ibom	36394	NGA0377736394	2021	Moderate prevalence (20%-49%)	PreSAC	25142	0	0	0	0	0	0	0	0	0	0	0	0	Not delivered	1	7
Africa	Western Africa	AFRO	Nigeria	34	NI	NG	NGA	Akwa Ibom	3777	Nsit Ibom	36394	null	null	0	ADM2	Nsit Ibom	36394	NGA0377736394	2021	Moderate prevalence (20%-49%)	SAC	43999	0	0	0	0	0	5	5	0	0	0	5	5	Not delivered	1	7
Africa	Western Africa	AFRO	Nigeria	34	NI	NG	NGA	Akwa Ibom	3777	Nsit Ibom	36394	null	null	0	ADM2	Nsit Ibom	36394	NGA0377736394	2021	Moderate prevalence (20%-49%)	Total	69141	0	0	0	0	0	5	5	0	0	0	5	0	Not delivered	1	7
Africa	Western Africa	AFRO	Nigeria	34	NI	NG	NGA	Akwa Ibom	3777	Nsit Ubiom	36395	null	null	0	ADM2	Nsit Ubiom	36395	NGA0377736395	2021	High prevalence (50% and above)	PreSAC	29684	0	0	0	0	0	0	0	0	0	0	0	0	Not delivered	1	6
Africa	Western Africa	AFRO	Nigeria	34	NI	NG	NGA	Akwa Ibom	3777	Nsit Ubiom	36395	null	null	0	ADM2	Nsit Ubiom	36395	NGA0377736395	2021	High prevalence (50% and above)	SAC	51947	0	0	0	0	0	4	3	0	0	0	4	3	Not delivered	1	6
Africa	Western Africa	AFRO	Nigeria	34	NI	NG	NGA	Akwa Ibom	3777	Nsit Ubiom	36395	null	null	0	ADM2	Nsit Ubiom	36395	NGA0377736395	2021	High prevalence (50% and above)	Total	81631	0	0	0	0	0	4	3	0	0	0	4	0	Not delivered	1	6
Africa	Western Africa	AFRO	Nigeria	34	NI	NG	NGA	Akwa Ibom	3777	Obot Akara	36396	null	null	0	ADM2	Obot Akara	36396	NGA0377736396	2021	High prevalence (50% and above)	PreSAC	34325	0	0	0	0	0	0	0	0	0	0	0	0	Not delivered	1	6
Africa	Western Africa	AFRO	Nigeria	34	NI	NG	NGA	Akwa Ibom	3777	Obot Akara	36396	null	null	0	ADM2	Obot Akara	36396	NGA0377736396	2021	High prevalence (50% and above)	SAC	60070	0	0	0	0	0	4	4	0	0	0	4	4	Not delivered	1	6
Africa	Western Africa	AFRO	Nigeria	34	NI	NG	NGA	Akwa Ibom	3777	Obot Akara	36396	null	null	0	ADM2	Obot Akara	36396	NGA0377736396	2021	High prevalence (50% and above)	Total	94395	0	0	0	0	0	4	4	0	0	0	4	0	Not delivered	1	6
Africa	Western Africa	AFRO	Nigeria	34	NI	NG	NGA	Akwa Ibom	3777	Okobo	36397	null	null	0	ADM2	Okobo	36397	NGA0377736397	2021	High prevalence (50% and above)	PreSAC	24088	0	0	0	0	0	0	0	0	0	0	0	0	ALB+IVM	1	6
Africa	Western Africa	AFRO	Nigeria	34	NI	NG	NGA	Akwa Ibom	3777	Okobo	36397	null	null	0	ADM2	Okobo	36397	NGA0377736397	2021	High prevalence (50% and above)	SAC	42154	42154	38111	90.41	1	1	8	4	90.41	1	1	8	4	ALB+IVM	1	6
Africa	Western Africa	AFRO	Nigeria	34	NI	NG	NGA	Akwa Ibom	3777	Okobo	36397	null	null	0	ADM2	Okobo	36397	NGA0377736397	2021	High prevalence (50% and above)	Total	66242	42154	38111	90.41	1	1	8	4	57.53	1	0	8	0	ALB+IVM	1	6
Africa	Western Africa	AFRO	Nigeria	34	NI	NG	NGA	Akwa Ibom	3777	Onna	36398	null	null	0	ADM2	Onna	36398	NGA0377736398	2021	High prevalence (50% and above)	PreSAC	28560	0	0	0	0	0	0	0	0	0	0	0	0	ALB+IVM	1	6
Africa	Western Africa	AFRO	Nigeria	34	NI	NG	NGA	Akwa Ibom	3777	Onna	36398	null	null	0	ADM2	Onna	36398	NGA0377736398	2021	High prevalence (50% and above)	SAC	49979	49979	47417	94.87	1	1	8	7	94.87	1	1	8	7	ALB+IVM	1	6
Africa	Western Africa	AFRO	Nigeria	34	NI	NG	NGA	Akwa Ibom	3777	Onna	36398	null	null	0	ADM2	Onna	36398	NGA0377736398	2021	High prevalence (50% and above)	Total	78539	49979	47417	94.87	1	1	8	7	60.37	1	0	8	0	ALB+IVM	1	6
Africa	Western Africa	AFRO	Nigeria	34	NI	NG	NGA	Akwa Ibom	3777	Oron	36399	null	null	0	ADM2	Oron	36399	NGA0377736399	2021	High prevalence (50% and above)	PreSAC	20246	0	0	0	0	0	0	0	0	0	0	0	0	Not delivered	1	6
Africa	Western Africa	AFRO	Nigeria	34	NI	NG	NGA	Akwa Ibom	3777	Oron	36399	null	null	0	ADM2	Oron	36399	NGA0377736399	2021	High prevalence (50% and above)	SAC	35431	0	0	0	0	0	7	4	0	0	0	7	4	Not delivered	1	6
Africa	Western Africa	AFRO	Nigeria	34	NI	NG	NGA	Akwa Ibom	3777	Oron	36399	null	null	0	ADM2	Oron	36399	NGA0377736399	2021	High prevalence (50% and above)	Total	55677	0	0	0	0	0	7	4	0	0	0	7	0	Not delivered	1	6
Africa	Western Africa	AFRO	Nigeria	34	NI	NG	NGA	Akwa Ibom	3777	Oruk Anam	36400	null	null	0	ADM2	Oruk Anam	36400	NGA0377736400	2021	High prevalence (50% and above)	PreSAC	39968	0	0	0	0	0	0	0	0	0	0	0	0	Not delivered	1	6
Africa	Western Africa	AFRO	Nigeria	34	NI	NG	NGA	Akwa Ibom	3777	Oruk Anam	36400	null	null	0	ADM2	Oruk Anam	36400	NGA0377736400	2021	High prevalence (50% and above)	SAC	69943	0	0	0	0	0	4	3	0	0	0	4	3	Not delivered	1	6
Africa	Western Africa	AFRO	Nigeria	34	NI	NG	NGA	Akwa Ibom	3777	Oruk Anam	36400	null	null	0	ADM2	Oruk Anam	36400	NGA0377736400	2021	High prevalence (50% and above)	Total	109911	0	0	0	0	0	4	3	0	0	0	4	0	Not delivered	1	6
Africa	Western Africa	AFRO	Nigeria	34	NI	NG	NGA	Akwa Ibom	3777	Udung Uko	36401	null	null	0	ADM2	Udung Uko	36401	NGA0377736401	2021	High prevalence (50% and above)	PreSAC	12333	0	0	0	0	0	0	0	0	0	0	0	0	Not delivered	1	6
Africa	Western Africa	AFRO	Nigeria	34	NI	NG	NGA	Akwa Ibom	3777	Udung Uko	36401	null	null	0	ADM2	Udung Uko	36401	NGA0377736401	2021	High prevalence (50% and above)	SAC	21583	0	0	0	0	0	7	3	0	0	0	7	3	Not delivered	1	6
Africa	Western Africa	AFRO	Nigeria	34	NI	NG	NGA	Akwa Ibom	3777	Udung Uko	36401	null	null	0	ADM2	Udung Uko	36401	NGA0377736401	2021	High prevalence (50% and above)	Total	33916	0	0	0	0	0	7	3	0	0	0	7	0	Not delivered	1	6
Africa	Western Africa	AFRO	Nigeria	34	NI	NG	NGA	Akwa Ibom	3777	Ukanafun	36402	null	null	0	ADM2	Ukanafun	36402	NGA0377736402	2021	Moderate prevalence (20%-49%)	PreSAC	29407	0	0	0	0	0	0	0	0	0	0	0	0	Not delivered	1	7
Africa	Western Africa	AFRO	Nigeria	34	NI	NG	NGA	Akwa Ibom	3777	Ukanafun	36402	null	null	0	ADM2	Ukanafun	36402	NGA0377736402	2021	Moderate prevalence (20%-49%)	SAC	51462	0	0	0	0	0	5	3	0	0	0	5	3	Not delivered	1	7
Africa	Western Africa	AFRO	Nigeria	34	NI	NG	NGA	Akwa Ibom	3777	Ukanafun	36402	null	null	0	ADM2	Ukanafun	36402	NGA0377736402	2021	Moderate prevalence (20%-49%)	Total	80869	0	0	0	0	0	5	3	0	0	0	5	0	Not delivered	1	7
Africa	Western Africa	AFRO	Nigeria	34	NI	NG	NGA	Akwa Ibom	3777	Uruan	36403	null	null	0	ADM2	Uruan	36403	NGA0377736403	2021	High prevalence (50% and above)	PreSAC	27385	0	0	0	0	0	0	0	0	0	0	0	0	ALB+IVM	1	6
Africa	Western Africa	AFRO	Nigeria	34	NI	NG	NGA	Akwa Ibom	3777	Uruan	36403	null	null	0	ADM2	Uruan	36403	NGA0377736403	2021	High prevalence (50% and above)	SAC	47924	47924	38071	79.44	1	1	7	7	79.44	1	1	7	7	ALB+IVM	1	6
Africa	Western Africa	AFRO	Nigeria	34	NI	NG	NGA	Akwa Ibom	3777	Uruan	36403	null	null	0	ADM2	Uruan	36403	NGA0377736403	2021	High prevalence (50% and above)	Total	75309	47924	38071	79.44	1	1	7	7	50.55	1	0	7	1	ALB+IVM	1	6
Africa	Western Africa	AFRO	Nigeria	34	NI	NG	NGA	Akwa Ibom	3777	Urue-Offong/Oruko	36404	null	null	0	ADM2	Urue-Offong/Oruko	36404	NGA0377736404	2021	High prevalence (50% and above)	PreSAC	16472	0	0	0	0	0	0	0	0	0	0	0	0	Not delivered	1	6
Africa	Western Africa	AFRO	Nigeria	34	NI	NG	NGA	Akwa Ibom	3777	Urue-Offong/Oruko	36404	null	null	0	ADM2	Urue-Offong/Oruko	36404	NGA0377736404	2021	High prevalence (50% and above)	SAC	28827	0	0	0	0	0	4	4	0	0	0	4	4	Not delivered	1	6
Africa	Western Africa	AFRO	Nigeria	34	NI	NG	NGA	Akwa Ibom	3777	Urue-Offong/Oruko	36404	null	null	0	ADM2	Urue-Offong/Oruko	36404	NGA0377736404	2021	High prevalence (50% and above)	Total	45299	0	0	0	0	0	4	4	0	0	0	4	0	Not delivered	1	6
Africa	Western Africa	AFRO	Nigeria	34	NI	NG	NGA	Akwa Ibom	3777	Uyo	36405	null	null	0	ADM2	Uyo	36405	NGA0377736405	2021	Moderate prevalence (20%-49%)	PreSAC	71663	0	0	0	0	0	0	0	0	0	0	0	0	Not delivered	1	7
Africa	Western Africa	AFRO	Nigeria	34	NI	NG	NGA	Akwa Ibom	3777	Uyo	36405	null	null	0	ADM2	Uyo	36405	NGA0377736405	2021	Moderate prevalence (20%-49%)	SAC	125410	0	0	0	0	0	5	3	0	0	0	5	3	Not delivered	1	7
Africa	Western Africa	AFRO	Nigeria	34	NI	NG	NGA	Akwa Ibom	3777	Uyo	36405	null	null	0	ADM2	Uyo	36405	NGA0377736405	2021	Moderate prevalence (20%-49%)	Total	197073	0	0	0	0	0	5	3	0	0	0	5	0	Not delivered	1	7
Africa	Western Africa	AFRO	Nigeria	34	NI	NG	NGA	Anambra	3778	Aguata	36406	null	null	0	ADM2	Aguata	36406	NGA0377836406	2021	Moderate prevalence (20%-49%)	PreSAC	85691	0	0	0	0	0	0	0	0	0	0	0	0	Not delivered	1	7
Africa	Western Africa	AFRO	Nigeria	34	NI	NG	NGA	Anambra	3778	Aguata	36406	null	null	0	ADM2	Aguata	36406	NGA0377836406	2021	Moderate prevalence (20%-49%)	SAC	149959	0	0	0	0	0	7	4	0	0	0	7	4	Not delivered	1	7
Africa	Western Africa	AFRO	Nigeria	34	NI	NG	NGA	Anambra	3778	Aguata	36406	null	null	0	ADM2	Aguata	36406	NGA0377836406	2021	Moderate prevalence (20%-49%)	Total	235650	0	0	0	0	0	7	4	0	0	0	7	0	Not delivered	1	7
Africa	Western Africa	AFRO	Nigeria	34	NI	NG	NGA	Anambra	3778	Anambra East	36407	null	null	0	ADM2	Anambra East	36407	NGA0377836407	2021	Low prevalence (less than 20%)	PreSAC	0	0	0	0	0	0	0	0	0	0	0	0	0	Not delivered	1	8
Africa	Western Africa	AFRO	Nigeria	34	NI	NG	NGA	Anambra	3778	Anambra East	36407	null	null	0	ADM2	Anambra East	36407	NGA0377836407	2021	Low prevalence (less than 20%)	SAC	0	0	0	0	0	0	4	4	0	0	0	4	4	Not delivered	1	8
Africa	Western Africa	AFRO	Nigeria	34	NI	NG	NGA	Anambra	3778	Anambra East	36407	null	null	0	ADM2	Anambra East	36407	NGA0377836407	2021	Low prevalence (less than 20%)	Total	0	0	0	0	0	0	4	4	0	0	0	4	4	Not delivered	1	8
Africa	Western Africa	AFRO	Nigeria	34	NI	NG	NGA	Anambra	3778	Anambra West	36408	null	null	0	ADM2	Anambra West	36408	NGA0377836408	2021	Low prevalence (less than 20%)	PreSAC	0	0	0	0	0	0	0	0	0	0	0	0	0	Not delivered	1	8
Africa	Western Africa	AFRO	Nigeria	34	NI	NG	NGA	Anambra	3778	Anambra West	36408	null	null	0	ADM2	Anambra West	36408	NGA0377836408	2021	Low prevalence (less than 20%)	SAC	0	0	0	0	0	0	5	3	0	0	0	5	3	Not delivered	1	8
Africa	Western Africa	AFRO	Nigeria	34	NI	NG	NGA	Anambra	3778	Anambra West	36408	null	null	0	ADM2	Anambra West	36408	NGA0377836408	2021	Low prevalence (less than 20%)	Total	0	0	0	0	0	0	5	3	0	0	0	5	3	Not delivered	1	8
Africa	Western Africa	AFRO	Nigeria	34	NI	NG	NGA	Anambra	3778	Anaocha	36409	null	null	0	ADM2	Anaocha	36409	NGA0377836409	2021	Low prevalence (less than 20%)	PreSAC	0	0	0	0	0	0	0	0	0	0	0	0	0	Not delivered	1	8
Africa	Western Africa	AFRO	Nigeria	34	NI	NG	NGA	Anambra	3778	Anaocha	36409	null	null	0	ADM2	Anaocha	36409	NGA0377836409	2021	Low prevalence (less than 20%)	SAC	0	0	0	0	0	0	6	3	0	0	0	6	3	Not delivered	1	8
Africa	Western Africa	AFRO	Nigeria	34	NI	NG	NGA	Anambra	3778	Anaocha	36409	null	null	0	ADM2	Anaocha	36409	NGA0377836409	2021	Low prevalence (less than 20%)	Total	0	0	0	0	0	0	6	3	0	0	0	6	3	Not delivered	1	8
Africa	Western Africa	AFRO	Nigeria	34	NI	NG	NGA	Anambra	3778	Awka North	36410	null	null	0	ADM2	Awka North	36410	NGA0377836410	2021	Moderate prevalence (20%-49%)	PreSAC	26068	0	0	0	0	0	0	0	0	0	0	0	0	Not delivered	1	7
Africa	Western Africa	AFRO	Nigeria	34	NI	NG	NGA	Anambra	3778	Awka North	36410	null	null	0	ADM2	Awka North	36410	NGA0377836410	2021	Moderate prevalence (20%-49%)	SAC	45618	0	0	0	0	0	7	4	0	0	0	7	4	Not delivered	1	7
Africa	Western Africa	AFRO	Nigeria	34	NI	NG	NGA	Anambra	3778	Awka North	36410	null	null	0	ADM2	Awka North	36410	NGA0377836410	2021	Moderate prevalence (20%-49%)	Total	71686	0	0	0	0	0	7	4	0	0	0	7	0	Not delivered	1	7
Africa	Western Africa	AFRO	Nigeria	34	NI	NG	NGA	Anambra	3778	Awka south	36411	null	null	0	ADM2	Awka south	36411	NGA0377836411	2021	Moderate prevalence (20%-49%)	PreSAC	43763	0	0	0	0	0	0	0	0	0	0	0	0	Not delivered	1	7
Africa	Western Africa	AFRO	Nigeria	34	NI	NG	NGA	Anambra	3778	Awka south	36411	null	null	0	ADM2	Awka south	36411	NGA0377836411	2021	Moderate prevalence (20%-49%)	SAC	76585	0	0	0	0	0	7	6	0	0	0	7	6	Not delivered	1	7
Africa	Western Africa	AFRO	Nigeria	34	NI	NG	NGA	Anambra	3778	Awka south	36411	null	null	0	ADM2	Awka south	36411	NGA0377836411	2021	Moderate prevalence (20%-49%)	Total	120348	0	0	0	0	0	7	6	0	0	0	7	0	Not delivered	1	7
Africa	Western Africa	AFRO	Nigeria	34	NI	NG	NGA	Anambra	3778	Ayamelum	36412	null	null	0	ADM2	Ayamelum	36412	NGA0377836412	2021	Moderate prevalence (20%-49%)	PreSAC	36670	0	0	0	0	0	0	0	0	0	0	0	0	Not delivered	1	7
Africa	Western Africa	AFRO	Nigeria	34	NI	NG	NGA	Anambra	3778	Ayamelum	36412	null	null	0	ADM2	Ayamelum	36412	NGA0377836412	2021	Moderate prevalence (20%-49%)	SAC	64173	0	0	0	0	0	6	5	0	0	0	6	5	Not delivered	1	7
Africa	Western Africa	AFRO	Nigeria	34	NI	NG	NGA	Anambra	3778	Ayamelum	36412	null	null	0	ADM2	Ayamelum	36412	NGA0377836412	2021	Moderate prevalence (20%-49%)	Total	100843	0	0	0	0	0	6	5	0	0	0	6	0	Not delivered	1	7
Africa	Western Africa	AFRO	Nigeria	34	NI	NG	NGA	Anambra	3778	Dunukofia	36413	null	null	0	ADM2	Dunukofia	36413	NGA0377836413	2021	Moderate prevalence (20%-49%)	PreSAC	22311	0	0	0	0	0	0	0	0	0	0	0	0	Not delivered	1	7
Africa	Western Africa	AFRO	Nigeria	34	NI	NG	NGA	Anambra	3778	Dunukofia	36413	null	null	0	ADM2	Dunukofia	36413	NGA0377836413	2021	Moderate prevalence (20%-49%)	SAC	39045	0	0	0	0	0	7	4	0	0	0	7	4	Not delivered	1	7
Africa	Western Africa	AFRO	Nigeria	34	NI	NG	NGA	Anambra	3778	Dunukofia	36413	null	null	0	ADM2	Dunukofia	36413	NGA0377836413	2021	Moderate prevalence (20%-49%)	Total	61356	0	0	0	0	0	7	4	0	0	0	7	0	Not delivered	1	7
Africa	Western Africa	AFRO	Nigeria	34	NI	NG	NGA	Anambra	3778	Ekwusiko	36414	null	null	0	ADM2	Ekwusiko	36414	NGA0377836414	2021	Moderate prevalence (20%-49%)	PreSAC	36629	0	0	0	0	0	0	0	0	0	0	0	0	Not delivered	1	7
Africa	Western Africa	AFRO	Nigeria	34	NI	NG	NGA	Anambra	3778	Ekwusiko	36414	null	null	0	ADM2	Ekwusiko	36414	NGA0377836414	2021	Moderate prevalence (20%-49%)	SAC	64100	0	0	0	0	0	6	5	0	0	0	6	5	Not delivered	1	7
Africa	Western Africa	AFRO	Nigeria	34	NI	NG	NGA	Anambra	3778	Ekwusiko	36414	null	null	0	ADM2	Ekwusiko	36414	NGA0377836414	2021	Moderate prevalence (20%-49%)	Total	100729	0	0	0	0	0	6	5	0	0	0	6	0	Not delivered	1	7
Africa	Western Africa	AFRO	Nigeria	34	NI	NG	NGA	Anambra	3778	Idimili North	36415	null	null	0	ADM2	Idimili North	36415	NGA0377836415	2021	Low prevalence (less than 20%)	PreSAC	0	0	0	0	0	0	0	0	0	0	0	0	0	Not delivered	1	8
Africa	Western Africa	AFRO	Nigeria	34	NI	NG	NGA	Anambra	3778	Idimili North	36415	null	null	0	ADM2	Idimili North	36415	NGA0377836415	2021	Low prevalence (less than 20%)	SAC	0	0	0	0	0	0	7	5	0	0	0	7	5	Not delivered	1	8
Africa	Western Africa	AFRO	Nigeria	34	NI	NG	NGA	Anambra	3778	Idimili North	36415	null	null	0	ADM2	Idimili North	36415	NGA0377836415	2021	Low prevalence (less than 20%)	Total	0	0	0	0	0	0	7	5	0	0	0	7	5	Not delivered	1	8
Africa	Western Africa	AFRO	Nigeria	34	NI	NG	NGA	Anambra	3778	Idimili South	36416	null	null	0	ADM2	Idimili South	36416	NGA0377836416	2021	Low prevalence (less than 20%)	PreSAC	0	0	0	0	0	0	0	0	0	0	0	0	0	Not delivered	1	8
Africa	Western Africa	AFRO	Nigeria	34	NI	NG	NGA	Anambra	3778	Idimili South	36416	null	null	0	ADM2	Idimili South	36416	NGA0377836416	2021	Low prevalence (less than 20%)	SAC	0	0	0	0	0	0	6	4	0	0	0	6	4	Not delivered	1	8
Africa	Western Africa	AFRO	Nigeria	34	NI	NG	NGA	Anambra	3778	Idimili South	36416	null	null	0	ADM2	Idimili South	36416	NGA0377836416	2021	Low prevalence (less than 20%)	Total	0	0	0	0	0	0	6	4	0	0	0	6	3	Not delivered	1	8
Africa	Western Africa	AFRO	Nigeria	34	NI	NG	NGA	Anambra	3778	Ihiala	36417	null	null	0	ADM2	Ihiala	36417	NGA0377836417	2021	Moderate prevalence (20%-49%)	PreSAC	69946	0	0	0	0	0	0	0	0	0	0	0	0	Not delivered	1	7
Africa	Western Africa	AFRO	Nigeria	34	NI	NG	NGA	Anambra	3778	Ihiala	36417	null	null	0	ADM2	Ihiala	36417	NGA0377836417	2021	Moderate prevalence (20%-49%)	SAC	122406	0	0	0	0	0	6	5	0	0	0	6	5	Not delivered	1	7
Africa	Western Africa	AFRO	Nigeria	34	NI	NG	NGA	Anambra	3778	Ihiala	36417	null	null	0	ADM2	Ihiala	36417	NGA0377836417	2021	Moderate prevalence (20%-49%)	Total	192352	0	0	0	0	0	6	5	0	0	0	6	0	Not delivered	1	7
Africa	Western Africa	AFRO	Nigeria	34	NI	NG	NGA	Anambra	3778	Njikoka	36418	null	null	0	ADM2	Njikoka	36418	NGA0377836418	2021	Moderate prevalence (20%-49%)	PreSAC	34368	0	0	0	0	0	0	0	0	0	0	0	0	Not delivered	1	7
Africa	Western Africa	AFRO	Nigeria	34	NI	NG	NGA	Anambra	3778	Njikoka	36418	null	null	0	ADM2	Njikoka	36418	NGA0377836418	2021	Moderate prevalence (20%-49%)	SAC	60144	0	0	0	0	0	6	4	0	0	0	6	4	Not delivered	1	7
Africa	Western Africa	AFRO	Nigeria	34	NI	NG	NGA	Anambra	3778	Njikoka	36418	null	null	0	ADM2	Njikoka	36418	NGA0377836418	2021	Moderate prevalence (20%-49%)	Total	94512	0	0	0	0	0	6	4	0	0	0	6	0	Not delivered	1	7
Africa	Western Africa	AFRO	Nigeria	34	NI	NG	NGA	Anambra	3778	Nnewi North	36419	null	null	0	ADM2	Nnewi North	36419	NGA0377836419	2021	Moderate prevalence (20%-49%)	PreSAC	36476	0	0	0	0	0	0	0	0	0	0	0	0	Not delivered	1	7
Africa	Western Africa	AFRO	Nigeria	34	NI	NG	NGA	Anambra	3778	Nnewi North	36419	null	null	0	ADM2	Nnewi North	36419	NGA0377836419	2021	Moderate prevalence (20%-49%)	SAC	63832	0	0	0	0	0	6	6	0	0	0	6	6	Not delivered	1	7
Africa	Western Africa	AFRO	Nigeria	34	NI	NG	NGA	Anambra	3778	Nnewi North	36419	null	null	0	ADM2	Nnewi North	36419	NGA0377836419	2021	Moderate prevalence (20%-49%)	Total	100308	0	0	0	0	0	6	6	0	0	0	6	0	Not delivered	1	7
Africa	Western Africa	AFRO	Nigeria	34	NI	NG	NGA	Anambra	3778	Nnewi South	36420	null	null	0	ADM2	Nnewi South	36420	NGA0377836420	2021	Moderate prevalence (20%-49%)	PreSAC	54089	0	0	0	0	0	0	0	0	0	0	0	0	Not delivered	1	7
Africa	Western Africa	AFRO	Nigeria	34	NI	NG	NGA	Anambra	3778	Nnewi South	36420	null	null	0	ADM2	Nnewi South	36420	NGA0377836420	2021	Moderate prevalence (20%-49%)	SAC	94656	0	0	0	0	0	6	5	0	0	0	6	5	Not delivered	1	7
Africa	Western Africa	AFRO	Nigeria	34	NI	NG	NGA	Anambra	3778	Nnewi South	36420	null	null	0	ADM2	Nnewi South	36420	NGA0377836420	2021	Moderate prevalence (20%-49%)	Total	148745	0	0	0	0	0	6	5	0	0	0	6	1	Not delivered	1	7
Africa	Western Africa	AFRO	Nigeria	34	NI	NG	NGA	Anambra	3778	Ogbaru	36421	null	null	0	ADM2	Ogbaru	36421	NGA0377836421	2021	Low prevalence (less than 20%)	PreSAC	0	0	0	0	0	0	0	0	0	0	0	0	0	Not delivered	1	8
Africa	Western Africa	AFRO	Nigeria	34	NI	NG	NGA	Anambra	3778	Ogbaru	36421	null	null	0	ADM2	Ogbaru	36421	NGA0377836421	2021	Low prevalence (less than 20%)	SAC	0	0	0	0	0	0	4	4	0	0	0	4	4	Not delivered	1	8
Africa	Western Africa	AFRO	Nigeria	34	NI	NG	NGA	Anambra	3778	Ogbaru	36421	null	null	0	ADM2	Ogbaru	36421	NGA0377836421	2021	Low prevalence (less than 20%)	Total	0	0	0	0	0	0	4	4	0	0	0	4	4	Not delivered	1	8
Africa	Western Africa	AFRO	Nigeria	34	NI	NG	NGA	Anambra	3778	Onitsha North	36422	null	null	0	ADM2	Onitsha North	36422	NGA0377836422	2021	Low prevalence (less than 20%)	PreSAC	0	0	0	0	0	0	0	0	0	0	0	0	0	Not delivered	1	8
Africa	Western Africa	AFRO	Nigeria	34	NI	NG	NGA	Anambra	3778	Onitsha North	36422	null	null	0	ADM2	Onitsha North	36422	NGA0377836422	2021	Low prevalence (less than 20%)	SAC	0	0	0	0	0	0	5	5	0	0	0	5	5	Not delivered	1	8
Africa	Western Africa	AFRO	Nigeria	34	NI	NG	NGA	Anambra	3778	Onitsha North	36422	null	null	0	ADM2	Onitsha North	36422	NGA0377836422	2021	Low prevalence (less than 20%)	Total	0	0	0	0	0	0	5	5	0	0	0	5	5	Not delivered	1	8
Africa	Western Africa	AFRO	Nigeria	34	NI	NG	NGA	Anambra	3778	Onitsha South	36423	null	null	0	ADM2	Onitsha South	36423	NGA0377836423	2021	Low prevalence (less than 20%)	PreSAC	0	0	0	0	0	0	0	0	0	0	0	0	0	Not delivered	1	8
Africa	Western Africa	AFRO	Nigeria	34	NI	NG	NGA	Anambra	3778	Onitsha South	36423	null	null	0	ADM2	Onitsha South	36423	NGA0377836423	2021	Low prevalence (less than 20%)	SAC	0	0	0	0	0	0	4	4	0	0	0	4	4	Not delivered	1	8
Africa	Western Africa	AFRO	Nigeria	34	NI	NG	NGA	Anambra	3778	Onitsha South	36423	null	null	0	ADM2	Onitsha South	36423	NGA0377836423	2021	Low prevalence (less than 20%)	Total	0	0	0	0	0	0	4	4	0	0	0	4	4	Not delivered	1	8
Africa	Western Africa	AFRO	Nigeria	34	NI	NG	NGA	Anambra	3778	Orumba North	36424	null	null	0	ADM2	Orumba North	36424	NGA0377836424	2021	Low prevalence (less than 20%)	PreSAC	0	0	0	0	0	0	0	0	0	0	0	0	0	Not delivered	1	8
Africa	Western Africa	AFRO	Nigeria	34	NI	NG	NGA	Anambra	3778	Orumba North	36424	null	null	0	ADM2	Orumba North	36424	NGA0377836424	2021	Low prevalence (less than 20%)	SAC	0	0	0	0	0	0	6	4	0	0	0	6	4	Not delivered	1	8
Africa	Western Africa	AFRO	Nigeria	34	NI	NG	NGA	Anambra	3778	Orumba North	36424	null	null	0	ADM2	Orumba North	36424	NGA0377836424	2021	Low prevalence (less than 20%)	Total	0	0	0	0	0	0	6	4	0	0	0	6	3	Not delivered	1	8
Africa	Western Africa	AFRO	Nigeria	34	NI	NG	NGA	Anambra	3778	Orumba South	36425	null	null	0	ADM2	Orumba South	36425	NGA0377836425	2021	Moderate prevalence (20%-49%)	PreSAC	43334	0	0	0	0	0	0	0	0	0	0	0	0	Not delivered	1	7
Africa	Western Africa	AFRO	Nigeria	34	NI	NG	NGA	Anambra	3778	Orumba South	36425	null	null	0	ADM2	Orumba South	36425	NGA0377836425	2021	Moderate prevalence (20%-49%)	SAC	75835	0	0	0	0	0	7	4	0	0	0	7	4	Not delivered	1	7
Africa	Western Africa	AFRO	Nigeria	34	NI	NG	NGA	Anambra	3778	Orumba South	36425	null	null	0	ADM2	Orumba South	36425	NGA0377836425	2021	Moderate prevalence (20%-49%)	Total	119169	0	0	0	0	0	7	4	0	0	0	7	0	Not delivered	1	7
Africa	Western Africa	AFRO	Nigeria	34	NI	NG	NGA	Anambra	3778	Oyi	36426	null	null	0	ADM2	Oyi	36426	NGA0377836426	2021	Moderate prevalence (20%-49%)	PreSAC	38897	0	0	0	0	0	0	0	0	0	0	0	0	Not delivered	1	7
Africa	Western Africa	AFRO	Nigeria	34	NI	NG	NGA	Anambra	3778	Oyi	36426	null	null	0	ADM2	Oyi	36426	NGA0377836426	2021	Moderate prevalence (20%-49%)	SAC	68069	0	0	0	0	0	7	4	0	0	0	7	4	Not delivered	1	7
Africa	Western Africa	AFRO	Nigeria	34	NI	NG	NGA	Anambra	3778	Oyi	36426	null	null	0	ADM2	Oyi	36426	NGA0377836426	2021	Moderate prevalence (20%-49%)	Total	106966	0	0	0	0	0	7	4	0	0	0	7	1	Not delivered	1	7
Africa	Western Africa	AFRO	Nigeria	34	NI	NG	NGA	Bauchi	3779	Alkaleri	36427	null	null	0	ADM2	Alkaleri	36427	NGA0377936427	2021	Low prevalence (less than 20%)	PreSAC	0	0	0	0	0	0	0	0	0	0	0	0	0	Not delivered	1	8
Africa	Western Africa	AFRO	Nigeria	34	NI	NG	NGA	Bauchi	3779	Alkaleri	36427	null	null	0	ADM2	Alkaleri	36427	NGA0377936427	2021	Low prevalence (less than 20%)	SAC	0	0	0	0	0	0	7	3	0	0	0	7	3	Not delivered	1	8
Africa	Western Africa	AFRO	Nigeria	34	NI	NG	NGA	Bauchi	3779	Alkaleri	36427	null	null	0	ADM2	Alkaleri	36427	NGA0377936427	2021	Low prevalence (less than 20%)	Total	0	0	0	0	0	0	7	3	0	0	0	7	3	Not delivered	1	8
Africa	Western Africa	AFRO	Nigeria	34	NI	NG	NGA	Bauchi	3779	Bauchi	36428	null	null	0	ADM2	Bauchi	36428	NGA0377936428	2021	Low prevalence (less than 20%)	PreSAC	0	0	0	0	0	0	0	0	0	0	0	0	0	Not delivered	1	8
Africa	Western Africa	AFRO	Nigeria	34	NI	NG	NGA	Bauchi	3779	Bauchi	36428	null	null	0	ADM2	Bauchi	36428	NGA0377936428	2021	Low prevalence (less than 20%)	SAC	0	0	0	0	0	0	0	0	0	0	0	0	0	Not delivered	1	8
Africa	Western Africa	AFRO	Nigeria	34	NI	NG	NGA	Bauchi	3779	Bauchi	36428	null	null	0	ADM2	Bauchi	36428	NGA0377936428	2021	Low prevalence (less than 20%)	Total	0	0	0	0	0	0	0	0	0	0	0	0	0	Not delivered	1	8
Africa	Western Africa	AFRO	Nigeria	34	NI	NG	NGA	Bauchi	3779	Bogoro	36429	null	null	0	ADM2	Bogoro	36429	NGA0377936429	2021	Low prevalence (less than 20%)	PreSAC	0	0	0	0	0	0	0	0	0	0	0	0	0	ALB+IVM	1	8
Africa	Western Africa	AFRO	Nigeria	34	NI	NG	NGA	Bauchi	3779	Bogoro	36429	null	null	0	ADM2	Bogoro	36429	NGA0377936429	2021	Low prevalence (less than 20%)	SAC	34115	34115	42001	123.12	1	1	8	8	123.12	1	1	8	8	ALB+IVM	1	8
Africa	Western Africa	AFRO	Nigeria	34	NI	NG	NGA	Bauchi	3779	Bogoro	36429	null	null	0	ADM2	Bogoro	36429	NGA0377936429	2021	Low prevalence (less than 20%)	Total	34115	34115	42001	123.12	1	1	8	8	123.12	1	1	8	8	ALB+IVM	1	8
Africa	Western Africa	AFRO	Nigeria	34	NI	NG	NGA	Bauchi	3779	Damban	36430	null	null	0	ADM2	Damban	36430	NGA0377936430	2021	Low prevalence (less than 20%)	PreSAC	0	0	0	0	0	0	0	0	0	0	0	0	0	Not delivered	1	8
Africa	Western Africa	AFRO	Nigeria	34	NI	NG	NGA	Bauchi	3779	Damban	36430	null	null	0	ADM2	Damban	36430	NGA0377936430	2021	Low prevalence (less than 20%)	SAC	0	0	0	0	0	0	0	0	0	0	0	0	0	Not delivered	1	8
Africa	Western Africa	AFRO	Nigeria	34	NI	NG	NGA	Bauchi	3779	Damban	36430	null	null	0	ADM2	Damban	36430	NGA0377936430	2021	Low prevalence (less than 20%)	Total	0	0	0	0	0	0	0	0	0	0	0	0	0	Not delivered	1	8
Africa	Western Africa	AFRO	Nigeria	34	NI	NG	NGA	Bauchi	3779	Darazo	36431	null	null	0	ADM2	Darazo	36431	NGA0377936431	2021	Low prevalence (less than 20%)	PreSAC	0	0	0	0	0	0	0	0	0	0	0	0	0	Not delivered	1	8
Africa	Western Africa	AFRO	Nigeria	34	NI	NG	NGA	Bauchi	3779	Darazo	36431	null	null	0	ADM2	Darazo	36431	NGA0377936431	2021	Low prevalence (less than 20%)	SAC	0	0	0	0	0	0	5	3	0	0	0	5	3	Not delivered	1	8
Africa	Western Africa	AFRO	Nigeria	34	NI	NG	NGA	Bauchi	3779	Darazo	36431	null	null	0	ADM2	Darazo	36431	NGA0377936431	2021	Low prevalence (less than 20%)	Total	0	0	0	0	0	0	5	3	0	0	0	5	3	Not delivered	1	8
Africa	Western Africa	AFRO	Nigeria	34	NI	NG	NGA	Bauchi	3779	Dass	36432	null	null	0	ADM2	Dass	36432	NGA0377936432	2021	Low prevalence (less than 20%)	PreSAC	0	0	0	0	0	0	0	0	0	0	0	0	0	Not delivered	1	8
Africa	Western Africa	AFRO	Nigeria	34	NI	NG	NGA	Bauchi	3779	Dass	36432	null	null	0	ADM2	Dass	36432	NGA0377936432	2021	Low prevalence (less than 20%)	SAC	0	0	0	0	0	0	0	0	0	0	0	0	0	Not delivered	1	8
Africa	Western Africa	AFRO	Nigeria	34	NI	NG	NGA	Bauchi	3779	Dass	36432	null	null	0	ADM2	Dass	36432	NGA0377936432	2021	Low prevalence (less than 20%)	Total	0	0	0	0	0	0	0	0	0	0	0	0	0	Not delivered	1	8
Africa	Western Africa	AFRO	Nigeria	34	NI	NG	NGA	Bauchi	3779	Gamawa	36433	null	null	0	ADM2	Gamawa	36433	NGA0377936433	2021	Low prevalence (less than 20%)	PreSAC	0	0	0	0	0	0	0	0	0	0	0	0	0	Not delivered	1	8
Africa	Western Africa	AFRO	Nigeria	34	NI	NG	NGA	Bauchi	3779	Gamawa	36433	null	null	0	ADM2	Gamawa	36433	NGA0377936433	2021	Low prevalence (less than 20%)	SAC	0	0	0	0	0	0	0	0	0	0	0	0	0	Not delivered	1	8
Africa	Western Africa	AFRO	Nigeria	34	NI	NG	NGA	Bauchi	3779	Gamawa	36433	null	null	0	ADM2	Gamawa	36433	NGA0377936433	2021	Low prevalence (less than 20%)	Total	0	0	0	0	0	0	0	0	0	0	0	0	0	Not delivered	1	8
Africa	Western Africa	AFRO	Nigeria	34	NI	NG	NGA	Bauchi	3779	Ganjuwa	36434	null	null	0	ADM2	Ganjuwa	36434	NGA0377936434	2021	Low prevalence (less than 20%)	PreSAC	0	0	0	0	0	0	0	0	0	0	0	0	0	Not delivered	1	8
Africa	Western Africa	AFRO	Nigeria	34	NI	NG	NGA	Bauchi	3779	Ganjuwa	36434	null	null	0	ADM2	Ganjuwa	36434	NGA0377936434	2021	Low prevalence (less than 20%)	SAC	0	0	0	0	0	0	6	3	0	0	0	6	3	Not delivered	1	8
Africa	Western Africa	AFRO	Nigeria	34	NI	NG	NGA	Bauchi	3779	Ganjuwa	36434	null	null	0	ADM2	Ganjuwa	36434	NGA0377936434	2021	Low prevalence (less than 20%)	Total	0	0	0	0	0	0	6	3	0	0	0	6	3	Not delivered	1	8
Africa	Western Africa	AFRO	Nigeria	34	NI	NG	NGA	Bauchi	3779	Giade	36435	null	null	0	ADM2	Giade	36435	NGA0377936435	2021	Low prevalence (less than 20%)	PreSAC	0	0	0	0	0	0	0	0	0	0	0	0	0	ALB+IVM	1	8
Africa	Western Africa	AFRO	Nigeria	34	NI	NG	NGA	Bauchi	3779	Giade	36435	null	null	0	ADM2	Giade	36435	NGA0377936435	2021	Low prevalence (less than 20%)	SAC	63587	63587	68593	107.87	1	1	8	7	107.87	1	1	8	7	ALB+IVM	1	8
Africa	Western Africa	AFRO	Nigeria	34	NI	NG	NGA	Bauchi	3779	Giade	36435	null	null	0	ADM2	Giade	36435	NGA0377936435	2021	Low prevalence (less than 20%)	Total	63587	63587	68593	107.87	1	1	8	7	107.87	1	1	8	7	ALB+IVM	1	8
Africa	Western Africa	AFRO	Nigeria	34	NI	NG	NGA	Bauchi	3779	Itas/Gadua	36436	null	null	0	ADM2	Itas/Gadua	36436	NGA0377936436	2021	Low prevalence (less than 20%)	PreSAC	0	0	0	0	0	0	0	0	0	0	0	0	0	Not delivered	1	8
Africa	Western Africa	AFRO	Nigeria	34	NI	NG	NGA	Bauchi	3779	Itas/Gadua	36436	null	null	0	ADM2	Itas/Gadua	36436	NGA0377936436	2021	Low prevalence (less than 20%)	SAC	0	0	0	0	0	0	6	4	0	0	0	6	4	Not delivered	1	8
Africa	Western Africa	AFRO	Nigeria	34	NI	NG	NGA	Bauchi	3779	Itas/Gadua	36436	null	null	0	ADM2	Itas/Gadua	36436	NGA0377936436	2021	Low prevalence (less than 20%)	Total	0	0	0	0	0	0	6	4	0	0	0	6	4	Not delivered	1	8
Africa	Western Africa	AFRO	Nigeria	34	NI	NG	NGA	Bauchi	3779	Jama'are	36437	null	null	0	ADM2	Jama'are	36437	NGA0377936437	2021	Low prevalence (less than 20%)	PreSAC	0	0	0	0	0	0	0	0	0	0	0	0	0	Not delivered	1	8
Africa	Western Africa	AFRO	Nigeria	34	NI	NG	NGA	Bauchi	3779	Jama'are	36437	null	null	0	ADM2	Jama'are	36437	NGA0377936437	2021	Low prevalence (less than 20%)	SAC	0	0	0	0	0	0	0	0	0	0	0	0	0	Not delivered	1	8
Africa	Western Africa	AFRO	Nigeria	34	NI	NG	NGA	Bauchi	3779	Jama'are	36437	null	null	0	ADM2	Jama'are	36437	NGA0377936437	2021	Low prevalence (less than 20%)	Total	0	0	0	0	0	0	0	0	0	0	0	0	0	Not delivered	1	8
Africa	Western Africa	AFRO	Nigeria	34	NI	NG	NGA	Bauchi	3779	Katagun	36438	null	null	0	ADM2	Katagun	36438	NGA0377936438	2021	Low prevalence (less than 20%)	PreSAC	0	0	0	0	0	0	0	0	0	0	0	0	0	Not delivered	1	8
Africa	Western Africa	AFRO	Nigeria	34	NI	NG	NGA	Bauchi	3779	Katagun	36438	null	null	0	ADM2	Katagun	36438	NGA0377936438	2021	Low prevalence (less than 20%)	SAC	0	0	0	0	0	0	0	0	0	0	0	0	0	Not delivered	1	8
Africa	Western Africa	AFRO	Nigeria	34	NI	NG	NGA	Bauchi	3779	Katagun	36438	null	null	0	ADM2	Katagun	36438	NGA0377936438	2021	Low prevalence (less than 20%)	Total	0	0	0	0	0	0	0	0	0	0	0	0	0	Not delivered	1	8
Africa	Western Africa	AFRO	Nigeria	34	NI	NG	NGA	Bauchi	3779	Kirfi	36439	null	null	0	ADM2	Kirfi	36439	NGA0377936439	2021	Low prevalence (less than 20%)	PreSAC	0	0	0	0	0	0	0	0	0	0	0	0	0	Not delivered	1	8
Africa	Western Africa	AFRO	Nigeria	34	NI	NG	NGA	Bauchi	3779	Kirfi	36439	null	null	0	ADM2	Kirfi	36439	NGA0377936439	2021	Low prevalence (less than 20%)	SAC	0	0	0	0	0	0	0	0	0	0	0	0	0	Not delivered	1	8
Africa	Western Africa	AFRO	Nigeria	34	NI	NG	NGA	Bauchi	3779	Kirfi	36439	null	null	0	ADM2	Kirfi	36439	NGA0377936439	2021	Low prevalence (less than 20%)	Total	0	0	0	0	0	0	0	0	0	0	0	0	0	Not delivered	1	8
Africa	Western Africa	AFRO	Nigeria	34	NI	NG	NGA	Bauchi	3779	Misau	36440	null	null	0	ADM2	Misau	36440	NGA0377936440	2021	Low prevalence (less than 20%)	PreSAC	0	0	0	0	0	0	0	0	0	0	0	0	0	Not delivered	1	8
Africa	Western Africa	AFRO	Nigeria	34	NI	NG	NGA	Bauchi	3779	Misau	36440	null	null	0	ADM2	Misau	36440	NGA0377936440	2021	Low prevalence (less than 20%)	SAC	0	0	0	0	0	0	6	4	0	0	0	6	4	Not delivered	1	8
Africa	Western Africa	AFRO	Nigeria	34	NI	NG	NGA	Bauchi	3779	Misau	36440	null	null	0	ADM2	Misau	36440	NGA0377936440	2021	Low prevalence (less than 20%)	Total	0	0	0	0	0	0	6	4	0	0	0	6	4	Not delivered	1	8
Africa	Western Africa	AFRO	Nigeria	34	NI	NG	NGA	Bauchi	3779	Ningi	36441	null	null	0	ADM2	Ningi	36441	NGA0377936441	2021	Low prevalence (less than 20%)	PreSAC	0	0	0	0	0	0	0	0	0	0	0	0	0	Not delivered	1	8
Africa	Western Africa	AFRO	Nigeria	34	NI	NG	NGA	Bauchi	3779	Ningi	36441	null	null	0	ADM2	Ningi	36441	NGA0377936441	2021	Low prevalence (less than 20%)	SAC	0	0	0	0	0	0	7	3	0	0	0	7	3	Not delivered	1	8
Africa	Western Africa	AFRO	Nigeria	34	NI	NG	NGA	Bauchi	3779	Ningi	36441	null	null	0	ADM2	Ningi	36441	NGA0377936441	2021	Low prevalence (less than 20%)	Total	0	0	0	0	0	0	7	3	0	0	0	7	3	Not delivered	1	8
Africa	Western Africa	AFRO	Nigeria	34	NI	NG	NGA	Bauchi	3779	Shira	36442	null	null	0	ADM2	Shira	36442	NGA0377936442	2021	Low prevalence (less than 20%)	PreSAC	0	0	0	0	0	0	0	0	0	0	0	0	0	Not delivered	1	8
Africa	Western Africa	AFRO	Nigeria	34	NI	NG	NGA	Bauchi	3779	Shira	36442	null	null	0	ADM2	Shira	36442	NGA0377936442	2021	Low prevalence (less than 20%)	SAC	0	0	0	0	0	0	0	0	0	0	0	0	0	Not delivered	1	8
Africa	Western Africa	AFRO	Nigeria	34	NI	NG	NGA	Bauchi	3779	Shira	36442	null	null	0	ADM2	Shira	36442	NGA0377936442	2021	Low prevalence (less than 20%)	Total	0	0	0	0	0	0	0	0	0	0	0	0	0	Not delivered	1	8
Africa	Western Africa	AFRO	Nigeria	34	NI	NG	NGA	Bauchi	3779	Tafawa-Balewa	36443	null	null	0	ADM2	Tafawa-Balewa	36443	NGA0377936443	2021	Low prevalence (less than 20%)	PreSAC	0	0	0	0	0	0	0	0	0	0	0	0	0	Not delivered	1	8
Africa	Western Africa	AFRO	Nigeria	34	NI	NG	NGA	Bauchi	3779	Tafawa-Balewa	36443	null	null	0	ADM2	Tafawa-Balewa	36443	NGA0377936443	2021	Low prevalence (less than 20%)	SAC	0	0	0	0	0	0	7	6	0	0	0	7	6	Not delivered	1	8
Africa	Western Africa	AFRO	Nigeria	34	NI	NG	NGA	Bauchi	3779	Tafawa-Balewa	36443	null	null	0	ADM2	Tafawa-Balewa	36443	NGA0377936443	2021	Low prevalence (less than 20%)	Total	0	0	0	0	0	0	7	6	0	0	0	7	6	Not delivered	1	8
Africa	Western Africa	AFRO	Nigeria	34	NI	NG	NGA	Bauchi	3779	Toro	36444	null	null	0	ADM2	Toro	36444	NGA0377936444	2021	Low prevalence (less than 20%)	PreSAC	0	0	0	0	0	0	0	0	0	0	0	0	0	ALB+IVM	1	8
Africa	Western Africa	AFRO	Nigeria	34	NI	NG	NGA	Bauchi	3779	Toro	36444	null	null	0	ADM2	Toro	36444	NGA0377936444	2021	Low prevalence (less than 20%)	SAC	141945	141945	158032	111.33	1	1	8	6	111.33	1	1	8	6	ALB+IVM	1	8
Africa	Western Africa	AFRO	Nigeria	34	NI	NG	NGA	Bauchi	3779	Toro	36444	null	null	0	ADM2	Toro	36444	NGA0377936444	2021	Low prevalence (less than 20%)	Total	141945	141945	158032	111.33	1	1	8	6	111.33	1	1	8	6	ALB+IVM	1	8
Africa	Western Africa	AFRO	Nigeria	34	NI	NG	NGA	Bauchi	3779	Warji	36445	null	null	0	ADM2	Warji	36445	NGA0377936445	2021	Low prevalence (less than 20%)	PreSAC	0	0	0	0	0	0	0	0	0	0	0	0	0	ALB+IVM	1	8
Africa	Western Africa	AFRO	Nigeria	34	NI	NG	NGA	Bauchi	3779	Warji	36445	null	null	0	ADM2	Warji	36445	NGA0377936445	2021	Low prevalence (less than 20%)	SAC	46472	46472	48460	104.28	1	1	8	8	104.28	1	1	8	8	ALB+IVM	1	8
Africa	Western Africa	AFRO	Nigeria	34	NI	NG	NGA	Bauchi	3779	Warji	36445	null	null	0	ADM2	Warji	36445	NGA0377936445	2021	Low prevalence (less than 20%)	Total	46472	46472	48460	104.28	1	1	8	8	104.28	1	1	8	8	ALB+IVM	1	8
Africa	Western Africa	AFRO	Nigeria	34	NI	NG	NGA	Bauchi	3779	Zaki	36446	null	null	0	ADM2	Zaki	36446	NGA0377936446	2021	Low prevalence (less than 20%)	PreSAC	0	0	0	0	0	0	0	0	0	0	0	0	0	Not delivered	1	8
Africa	Western Africa	AFRO	Nigeria	34	NI	NG	NGA	Bauchi	3779	Zaki	36446	null	null	0	ADM2	Zaki	36446	NGA0377936446	2021	Low prevalence (less than 20%)	SAC	0	0	0	0	0	0	0	0	0	0	0	0	0	Not delivered	1	8
Africa	Western Africa	AFRO	Nigeria	34	NI	NG	NGA	Bauchi	3779	Zaki	36446	null	null	0	ADM2	Zaki	36446	NGA0377936446	2021	Low prevalence (less than 20%)	Total	0	0	0	0	0	0	0	0	0	0	0	0	0	Not delivered	1	8
Africa	Western Africa	AFRO	Nigeria	34	NI	NG	NGA	Bayelsa	3780	Brass	36447	null	null	0	ADM2	Brass	36447	NGA0378036447	2021	High prevalence (50% and above)	PreSAC	42837	0	0	0	0	0	0	0	0	0	0	0	0	ALB+IVM	1	6
Africa	Western Africa	AFRO	Nigeria	34	NI	NG	NGA	Bayelsa	3780	Brass	36447	null	null	0	ADM2	Brass	36447	NGA0378036447	2021	High prevalence (50% and above)	SAC	74964	74964	76909	102.59	1	1	2	2	102.59	1	1	2	2	ALB+IVM	1	6
Africa	Western Africa	AFRO	Nigeria	34	NI	NG	NGA	Bayelsa	3780	Brass	36447	null	null	0	ADM2	Brass	36447	NGA0378036447	2021	High prevalence (50% and above)	Total	117801	74964	76909	102.59	1	1	2	2	65.29	1	0	2	0	ALB+IVM	1	6
Africa	Western Africa	AFRO	Nigeria	34	NI	NG	NGA	Bayelsa	3780	Ekeremo	36448	null	null	0	ADM2	Ekeremo	36448	NGA0378036448	2021	Moderate prevalence (20%-49%)	PreSAC	62562	0	0	0	0	0	0	0	0	0	0	0	0	Not delivered	1	7
Africa	Western Africa	AFRO	Nigeria	34	NI	NG	NGA	Bayelsa	3780	Ekeremo	36448	null	null	0	ADM2	Ekeremo	36448	NGA0378036448	2021	Moderate prevalence (20%-49%)	SAC	109483	0	0	0	0	0	1	0	0	0	0	1	0	Not delivered	1	7
Africa	Western Africa	AFRO	Nigeria	34	NI	NG	NGA	Bayelsa	3780	Ekeremo	36448	null	null	0	ADM2	Ekeremo	36448	NGA0378036448	2021	Moderate prevalence (20%-49%)	Total	172045	0	0	0	0	0	1	0	0	0	0	1	0	Not delivered	1	7
Africa	Western Africa	AFRO	Nigeria	34	NI	NG	NGA	Bayelsa	3780	Kolokuma/Opokuma	36449	null	null	0	ADM2	Kolokuma/Opokuma	36449	NGA0378036449	2021	Low prevalence (less than 20%)	PreSAC	0	0	0	0	0	0	0	0	0	0	0	0	0	Not delivered	1	8
Africa	Western Africa	AFRO	Nigeria	34	NI	NG	NGA	Bayelsa	3780	Kolokuma/Opokuma	36449	null	null	0	ADM2	Kolokuma/Opokuma	36449	NGA0378036449	2021	Low prevalence (less than 20%)	SAC	0	0	0	0	0	0	5	2	0	0	0	5	2	Not delivered	1	8
Africa	Western Africa	AFRO	Nigeria	34	NI	NG	NGA	Bayelsa	3780	Kolokuma/Opokuma	36449	null	null	0	ADM2	Kolokuma/Opokuma	36449	NGA0378036449	2021	Low prevalence (less than 20%)	Total	0	0	0	0	0	0	5	2	0	0	0	5	2	Not delivered	1	8
Africa	Western Africa	AFRO	Nigeria	34	NI	NG	NGA	Bayelsa	3780	Nembe	36450	null	null	0	ADM2	Nembe	36450	NGA0378036450	2021	Low prevalence (less than 20%)	PreSAC	0	0	0	0	0	0	0	0	0	0	0	0	0	Not delivered	1	8
Africa	Western Africa	AFRO	Nigeria	34	NI	NG	NGA	Bayelsa	3780	Nembe	36450	null	null	0	ADM2	Nembe	36450	NGA0378036450	2021	Low prevalence (less than 20%)	SAC	0	0	0	0	0	0	2	2	0	0	0	2	2	Not delivered	1	8
Africa	Western Africa	AFRO	Nigeria	34	NI	NG	NGA	Bayelsa	3780	Nembe	36450	null	null	0	ADM2	Nembe	36450	NGA0378036450	2021	Low prevalence (less than 20%)	Total	0	0	0	0	0	0	2	2	0	0	0	2	2	Not delivered	1	8
Africa	Western Africa	AFRO	Nigeria	34	NI	NG	NGA	Bayelsa	3780	Ogbia	36451	null	null	0	ADM2	Ogbia	36451	NGA0378036451	2021	Moderate prevalence (20%-49%)	PreSAC	41651	0	0	0	0	0	0	0	0	0	0	0	0	Not delivered	1	7
Africa	Western Africa	AFRO	Nigeria	34	NI	NG	NGA	Bayelsa	3780	Ogbia	36451	null	null	0	ADM2	Ogbia	36451	NGA0378036451	2021	Moderate prevalence (20%-49%)	SAC	72889	0	0	0	0	0	4	3	0	0	0	4	3	Not delivered	1	7
Africa	Western Africa	AFRO	Nigeria	34	NI	NG	NGA	Bayelsa	3780	Ogbia	36451	null	null	0	ADM2	Ogbia	36451	NGA0378036451	2021	Moderate prevalence (20%-49%)	Total	114540	0	0	0	0	0	4	3	0	0	0	4	0	Not delivered	1	7
Africa	Western Africa	AFRO	Nigeria	34	NI	NG	NGA	Bayelsa	3780	Sagbama	36452	null	null	0	ADM2	Sagbama	36452	NGA0378036452	2021	Low prevalence (less than 20%)	PreSAC	0	0	0	0	0	0	0	0	0	0	0	0	0	ALB+IVM	1	8
Africa	Western Africa	AFRO	Nigeria	34	NI	NG	NGA	Bayelsa	3780	Sagbama	36452	null	null	0	ADM2	Sagbama	36452	NGA0378036452	2021	Low prevalence (less than 20%)	SAC	75814	75814	76610	101.05	1	1	2	2	101.05	1	1	2	2	ALB+IVM	1	8
Africa	Western Africa	AFRO	Nigeria	34	NI	NG	NGA	Bayelsa	3780	Sagbama	36452	null	null	0	ADM2	Sagbama	36452	NGA0378036452	2021	Low prevalence (less than 20%)	Total	75814	75814	76610	101.05	1	1	2	2	101.05	1	1	2	2	ALB+IVM	1	8
Africa	Western Africa	AFRO	Nigeria	34	NI	NG	NGA	Bayelsa	3780	Southern Ijaw	36453	null	null	0	ADM2	Southern Ijaw	36453	NGA0378036453	2021	High prevalence (50% and above)	PreSAC	73941	0	0	0	0	0	0	0	0	0	0	0	0	Not delivered	1	6
Africa	Western Africa	AFRO	Nigeria	34	NI	NG	NGA	Bayelsa	3780	Southern Ijaw	36453	null	null	0	ADM2	Southern Ijaw	36453	NGA0378036453	2021	High prevalence (50% and above)	SAC	129396	0	0	0	0	0	2	2	0	0	0	2	2	Not delivered	1	6
Africa	Western Africa	AFRO	Nigeria	34	NI	NG	NGA	Bayelsa	3780	Southern Ijaw	36453	null	null	0	ADM2	Southern Ijaw	36453	NGA0378036453	2021	High prevalence (50% and above)	Total	203337	0	0	0	0	0	2	2	0	0	0	2	1	Not delivered	1	6
Africa	Western Africa	AFRO	Nigeria	34	NI	NG	NGA	Bayelsa	3780	Yenegoa	36454	null	null	0	ADM2	Yenegoa	36454	NGA0378036454	2021	Moderate prevalence (20%-49%)	PreSAC	81795	0	0	0	0	0	0	0	0	0	0	0	0	Not delivered	1	7
Africa	Western Africa	AFRO	Nigeria	34	NI	NG	NGA	Bayelsa	3780	Yenegoa	36454	null	null	0	ADM2	Yenegoa	36454	NGA0378036454	2021	Moderate prevalence (20%-49%)	SAC	143142	0	0	0	0	0	3	0	0	0	0	3	0	Not delivered	1	7
Africa	Western Africa	AFRO	Nigeria	34	NI	NG	NGA	Bayelsa	3780	Yenegoa	36454	null	null	0	ADM2	Yenegoa	36454	NGA0378036454	2021	Moderate prevalence (20%-49%)	Total	224937	0	0	0	0	0	3	0	0	0	0	3	0	Not delivered	1	7
Africa	Western Africa	AFRO	Nigeria	34	NI	NG	NGA	Benue	3781	Ado	36455	null	null	0	ADM2	Ado	36455	NGA0378136455	2021	Moderate prevalence (20%-49%)	PreSAC	41409	0	0	0	0	0	0	0	0	0	0	0	0	Not delivered	1	7
Africa	Western Africa	AFRO	Nigeria	34	NI	NG	NGA	Benue	3781	Ado	36455	null	null	0	ADM2	Ado	36455	NGA0378136455	2021	Moderate prevalence (20%-49%)	SAC	72466	0	0	0	0	0	5	2	0	0	0	5	2	Not delivered	1	7
Africa	Western Africa	AFRO	Nigeria	34	NI	NG	NGA	Benue	3781	Ado	36455	null	null	0	ADM2	Ado	36455	NGA0378136455	2021	Moderate prevalence (20%-49%)	Total	113875	0	0	0	0	0	5	2	0	0	0	5	0	Not delivered	1	7
Africa	Western Africa	AFRO	Nigeria	34	NI	NG	NGA	Benue	3781	Agatu	36456	null	null	0	ADM2	Agatu	36456	NGA0378136456	2021	Moderate prevalence (20%-49%)	PreSAC	26742	0	0	0	0	0	0	0	0	0	0	0	0	Not delivered	1	7
Africa	Western Africa	AFRO	Nigeria	34	NI	NG	NGA	Benue	3781	Agatu	36456	null	null	0	ADM2	Agatu	36456	NGA0378136456	2021	Moderate prevalence (20%-49%)	SAC	46799	0	0	0	0	0	3	2	0	0	0	3	2	Not delivered	1	7
Africa	Western Africa	AFRO	Nigeria	34	NI	NG	NGA	Benue	3781	Agatu	36456	null	null	0	ADM2	Agatu	36456	NGA0378136456	2021	Moderate prevalence (20%-49%)	Total	73541	0	0	0	0	0	3	2	0	0	0	3	0	Not delivered	1	7
Africa	Western Africa	AFRO	Nigeria	34	NI	NG	NGA	Benue	3781	Apa	36457	null	null	0	ADM2	Apa	36457	NGA0378136457	2021	Moderate prevalence (20%-49%)	PreSAC	22400	0	0	0	0	0	0	0	0	0	0	0	0	Not delivered	1	7
Africa	Western Africa	AFRO	Nigeria	34	NI	NG	NGA	Benue	3781	Apa	36457	null	null	0	ADM2	Apa	36457	NGA0378136457	2021	Moderate prevalence (20%-49%)	SAC	39200	0	0	0	0	0	5	5	0	0	0	5	5	Not delivered	1	7
Africa	Western Africa	AFRO	Nigeria	34	NI	NG	NGA	Benue	3781	Apa	36457	null	null	0	ADM2	Apa	36457	NGA0378136457	2021	Moderate prevalence (20%-49%)	Total	61600	0	0	0	0	0	5	5	0	0	0	5	0	Not delivered	1	7
Africa	Western Africa	AFRO	Nigeria	34	NI	NG	NGA	Benue	3781	Buruku	36458	null	null	0	ADM2	Buruku	36458	NGA0378136458	2021	Moderate prevalence (20%-49%)	PreSAC	47159	0	0	0	0	0	0	0	0	0	0	0	0	Not delivered	1	7
Africa	Western Africa	AFRO	Nigeria	34	NI	NG	NGA	Benue	3781	Buruku	36458	null	null	0	ADM2	Buruku	36458	NGA0378136458	2021	Moderate prevalence (20%-49%)	SAC	82529	0	0	0	0	0	3	3	0	0	0	3	3	Not delivered	1	7
Africa	Western Africa	AFRO	Nigeria	34	NI	NG	NGA	Benue	3781	Buruku	36458	null	null	0	ADM2	Buruku	36458	NGA0378136458	2021	Moderate prevalence (20%-49%)	Total	129688	0	0	0	0	0	3	3	0	0	0	3	0	Not delivered	1	7
Africa	Western Africa	AFRO	Nigeria	34	NI	NG	NGA	Benue	3781	Gboko	36459	null	null	0	ADM2	Gboko	36459	NGA0378136459	2021	Moderate prevalence (20%-49%)	PreSAC	83090	0	0	0	0	0	0	0	0	0	0	0	0	Not delivered	1	7
Africa	Western Africa	AFRO	Nigeria	34	NI	NG	NGA	Benue	3781	Gboko	36459	null	null	0	ADM2	Gboko	36459	NGA0378136459	2021	Moderate prevalence (20%-49%)	SAC	145407	0	0	0	0	0	4	4	0	0	0	4	4	Not delivered	1	7
Africa	Western Africa	AFRO	Nigeria	34	NI	NG	NGA	Benue	3781	Gboko	36459	null	null	0	ADM2	Gboko	36459	NGA0378136459	2021	Moderate prevalence (20%-49%)	Total	228497	0	0	0	0	0	4	4	0	0	0	4	0	Not delivered	1	7
Africa	Western Africa	AFRO	Nigeria	34	NI	NG	NGA	Benue	3781	Guma	36460	null	null	0	ADM2	Guma	36460	NGA0378136460	2021	Moderate prevalence (20%-49%)	PreSAC	44353	0	0	0	0	0	0	0	0	0	0	0	0	Not delivered	1	7
Africa	Western Africa	AFRO	Nigeria	34	NI	NG	NGA	Benue	3781	Guma	36460	null	null	0	ADM2	Guma	36460	NGA0378136460	2021	Moderate prevalence (20%-49%)	SAC	77618	0	0	0	0	0	4	3	0	0	0	4	3	Not delivered	1	7
Africa	Western Africa	AFRO	Nigeria	34	NI	NG	NGA	Benue	3781	Guma	36460	null	null	0	ADM2	Guma	36460	NGA0378136460	2021	Moderate prevalence (20%-49%)	Total	121971	0	0	0	0	0	4	3	0	0	0	4	1	Not delivered	1	7
Africa	Western Africa	AFRO	Nigeria	34	NI	NG	NGA	Benue	3781	Gwer East	36461	null	null	0	ADM2	Gwer East	36461	NGA0378136461	2021	Moderate prevalence (20%-49%)	PreSAC	37883	0	0	0	0	0	0	0	0	0	0	0	0	Not delivered	1	7
Africa	Western Africa	AFRO	Nigeria	34	NI	NG	NGA	Benue	3781	Gwer East	36461	null	null	0	ADM2	Gwer East	36461	NGA0378136461	2021	Moderate prevalence (20%-49%)	SAC	66294	0	0	0	0	0	4	1	0	0	0	4	1	Not delivered	1	7
Africa	Western Africa	AFRO	Nigeria	34	NI	NG	NGA	Benue	3781	Gwer East	36461	null	null	0	ADM2	Gwer East	36461	NGA0378136461	2021	Moderate prevalence (20%-49%)	Total	104177	0	0	0	0	0	4	1	0	0	0	4	0	Not delivered	1	7
Africa	Western Africa	AFRO	Nigeria	34	NI	NG	NGA	Benue	3781	Gwer West	36462	null	null	0	ADM2	Gwer West	36462	NGA0378136462	2021	Moderate prevalence (20%-49%)	PreSAC	28275	0	0	0	0	0	0	0	0	0	0	0	0	Not delivered	1	7
Africa	Western Africa	AFRO	Nigeria	34	NI	NG	NGA	Benue	3781	Gwer West	36462	null	null	0	ADM2	Gwer West	36462	NGA0378136462	2021	Moderate prevalence (20%-49%)	SAC	49482	0	0	0	0	0	3	2	0	0	0	3	2	Not delivered	1	7
Africa	Western Africa	AFRO	Nigeria	34	NI	NG	NGA	Benue	3781	Gwer West	36462	null	null	0	ADM2	Gwer West	36462	NGA0378136462	2021	Moderate prevalence (20%-49%)	Total	77757	0	0	0	0	0	3	2	0	0	0	3	0	Not delivered	1	7
Africa	Western Africa	AFRO	Nigeria	34	NI	NG	NGA	Benue	3781	Katsina-Ala	36463	null	null	0	ADM2	Katsina-Ala	36463	NGA0378136463	2021	Low prevalence (less than 20%)	PreSAC	0	0	0	0	0	0	0	0	0	0	0	0	0	Not delivered	1	8
Africa	Western Africa	AFRO	Nigeria	34	NI	NG	NGA	Benue	3781	Katsina-Ala	36463	null	null	0	ADM2	Katsina-Ala	36463	NGA0378136463	2021	Low prevalence (less than 20%)	SAC	0	0	0	0	0	0	7	4	0	0	0	7	4	Not delivered	1	8
Africa	Western Africa	AFRO	Nigeria	34	NI	NG	NGA	Benue	3781	Katsina-Ala	36463	null	null	0	ADM2	Katsina-Ala	36463	NGA0378136463	2021	Low prevalence (less than 20%)	Total	0	0	0	0	0	0	7	4	0	0	0	7	4	Not delivered	1	8
Africa	Western Africa	AFRO	Nigeria	34	NI	NG	NGA	Benue	3781	Konshisha	36464	null	null	0	ADM2	Konshisha	36464	NGA0378136464	2021	Moderate prevalence (20%-49%)	PreSAC	52241	0	0	0	0	0	0	0	0	0	0	0	0	Not delivered	1	7
Africa	Western Africa	AFRO	Nigeria	34	NI	NG	NGA	Benue	3781	Konshisha	36464	null	null	0	ADM2	Konshisha	36464	NGA0378136464	2021	Moderate prevalence (20%-49%)	SAC	91421	0	0	0	0	0	7	5	0	0	0	7	5	Not delivered	1	7
Africa	Western Africa	AFRO	Nigeria	34	NI	NG	NGA	Benue	3781	Konshisha	36464	null	null	0	ADM2	Konshisha	36464	NGA0378136464	2021	Moderate prevalence (20%-49%)	Total	143662	0	0	0	0	0	7	5	0	0	0	7	0	Not delivered	1	7
Africa	Western Africa	AFRO	Nigeria	34	NI	NG	NGA	Benue	3781	Kwande	36465	null	null	0	ADM2	Kwande	36465	NGA0378136465	2021	Moderate prevalence (20%-49%)	PreSAC	57571	0	0	0	0	0	0	0	0	0	0	0	0	Not delivered	1	7
Africa	Western Africa	AFRO	Nigeria	34	NI	NG	NGA	Benue	3781	Kwande	36465	null	null	0	ADM2	Kwande	36465	NGA0378136465	2021	Moderate prevalence (20%-49%)	SAC	100748	0	0	0	0	0	7	5	0	0	0	7	5	Not delivered	1	7
Africa	Western Africa	AFRO	Nigeria	34	NI	NG	NGA	Benue	3781	Kwande	36465	null	null	0	ADM2	Kwande	36465	NGA0378136465	2021	Moderate prevalence (20%-49%)	Total	158319	0	0	0	0	0	7	5	0	0	0	7	0	Not delivered	1	7
Africa	Western Africa	AFRO	Nigeria	34	NI	NG	NGA	Benue	3781	Logo	36466	null	null	0	ADM2	Logo	36466	NGA0378136466	2021	Low prevalence (less than 20%)	PreSAC	0	0	0	0	0	0	0	0	0	0	0	0	0	Not delivered	1	8
Africa	Western Africa	AFRO	Nigeria	34	NI	NG	NGA	Benue	3781	Logo	36466	null	null	0	ADM2	Logo	36466	NGA0378136466	2021	Low prevalence (less than 20%)	SAC	0	0	0	0	0	0	7	4	0	0	0	7	4	Not delivered	1	8
Africa	Western Africa	AFRO	Nigeria	34	NI	NG	NGA	Benue	3781	Logo	36466	null	null	0	ADM2	Logo	36466	NGA0378136466	2021	Low prevalence (less than 20%)	Total	0	0	0	0	0	0	7	4	0	0	0	7	4	Not delivered	1	8
Africa	Western Africa	AFRO	Nigeria	34	NI	NG	NGA	Benue	3781	Makurdi	36467	null	null	0	ADM2	Makurdi	36467	NGA0378136467	2021	Moderate prevalence (20%-49%)	PreSAC	68844	0	0	0	0	0	0	0	0	0	0	0	0	Not delivered	1	7
Africa	Western Africa	AFRO	Nigeria	34	NI	NG	NGA	Benue	3781	Makurdi	36467	null	null	0	ADM2	Makurdi	36467	NGA0378136467	2021	Moderate prevalence (20%-49%)	SAC	120478	0	0	0	0	0	4	1	0	0	0	4	1	Not delivered	1	7
Africa	Western Africa	AFRO	Nigeria	34	NI	NG	NGA	Benue	3781	Makurdi	36467	null	null	0	ADM2	Makurdi	36467	NGA0378136467	2021	Moderate prevalence (20%-49%)	Total	189322	0	0	0	0	0	4	1	0	0	0	4	0	Not delivered	1	7
Africa	Western Africa	AFRO	Nigeria	34	NI	NG	NGA	Benue	3781	Obi	36468	null	null	0	ADM2	Obi	36468	NGA0378136468	2021	Moderate prevalence (20%-49%)	PreSAC	22884	0	0	0	0	0	0	0	0	0	0	0	0	Not delivered	1	7
Africa	Western Africa	AFRO	Nigeria	34	NI	NG	NGA	Benue	3781	Obi	36468	null	null	0	ADM2	Obi	36468	NGA0378136468	2021	Moderate prevalence (20%-49%)	SAC	40047	0	0	0	0	0	5	3	0	0	0	5	3	Not delivered	1	7
Africa	Western Africa	AFRO	Nigeria	34	NI	NG	NGA	Benue	3781	Obi	36468	null	null	0	ADM2	Obi	36468	NGA0378136468	2021	Moderate prevalence (20%-49%)	Total	62931	0	0	0	0	0	5	3	0	0	0	5	0	Not delivered	1	7
Africa	Western Africa	AFRO	Nigeria	34	NI	NG	NGA	Benue	3781	Ogbadibo	36469	null	null	0	ADM2	Ogbadibo	36469	NGA0378136469	2021	Moderate prevalence (20%-49%)	PreSAC	29794	0	0	0	0	0	0	0	0	0	0	0	0	Not delivered	1	7
Africa	Western Africa	AFRO	Nigeria	34	NI	NG	NGA	Benue	3781	Ogbadibo	36469	null	null	0	ADM2	Ogbadibo	36469	NGA0378136469	2021	Moderate prevalence (20%-49%)	SAC	52140	0	0	0	0	0	3	2	0	0	0	3	2	Not delivered	1	7
Africa	Western Africa	AFRO	Nigeria	34	NI	NG	NGA	Benue	3781	Ogbadibo	36469	null	null	0	ADM2	Ogbadibo	36469	NGA0378136469	2021	Moderate prevalence (20%-49%)	Total	81934	0	0	0	0	0	3	2	0	0	0	3	0	Not delivered	1	7
Africa	Western Africa	AFRO	Nigeria	34	NI	NG	NGA	Benue	3781	Ohimini	36470	null	null	0	ADM2	Ohimini	36470	NGA0378136470	2021	Moderate prevalence (20%-49%)	PreSAC	16547	0	0	0	0	0	0	0	0	0	0	0	0	Not delivered	1	7
Africa	Western Africa	AFRO	Nigeria	34	NI	NG	NGA	Benue	3781	Ohimini	36470	null	null	0	ADM2	Ohimini	36470	NGA0378136470	2021	Moderate prevalence (20%-49%)	SAC	28958	0	0	0	0	0	4	2	0	0	0	4	2	Not delivered	1	7
Africa	Western Africa	AFRO	Nigeria	34	NI	NG	NGA	Benue	3781	Ohimini	36470	null	null	0	ADM2	Ohimini	36470	NGA0378136470	2021	Moderate prevalence (20%-49%)	Total	45505	0	0	0	0	0	4	2	0	0	0	4	0	Not delivered	1	7
Africa	Western Africa	AFRO	Nigeria	34	NI	NG	NGA	Benue	3781	Oju	36471	null	null	0	ADM2	Oju	36471	NGA0378136471	2021	Moderate prevalence (20%-49%)	PreSAC	39408	0	0	0	0	0	0	0	0	0	0	0	0	Not delivered	1	7
Africa	Western Africa	AFRO	Nigeria	34	NI	NG	NGA	Benue	3781	Oju	36471	null	null	0	ADM2	Oju	36471	NGA0378136471	2021	Moderate prevalence (20%-49%)	SAC	68964	0	0	0	0	0	4	3	0	0	0	4	3	Not delivered	1	7
Africa	Western Africa	AFRO	Nigeria	34	NI	NG	NGA	Benue	3781	Oju	36471	null	null	0	ADM2	Oju	36471	NGA0378136471	2021	Moderate prevalence (20%-49%)	Total	108372	0	0	0	0	0	4	3	0	0	0	4	0	Not delivered	1	7
Africa	Western Africa	AFRO	Nigeria	34	NI	NG	NGA	Benue	3781	Okpokwu	36472	null	null	0	ADM2	Okpokwu	36472	NGA0378136472	2021	Low prevalence (less than 20%)	PreSAC	0	0	0	0	0	0	0	0	0	0	0	0	0	Not delivered	1	8
Africa	Western Africa	AFRO	Nigeria	34	NI	NG	NGA	Benue	3781	Okpokwu	36472	null	null	0	ADM2	Okpokwu	36472	NGA0378136472	2021	Low prevalence (less than 20%)	SAC	0	0	0	0	0	0	0	0	0	0	0	0	0	Not delivered	1	8
Africa	Western Africa	AFRO	Nigeria	34	NI	NG	NGA	Benue	3781	Okpokwu	36472	null	null	0	ADM2	Okpokwu	36472	NGA0378136472	2021	Low prevalence (less than 20%)	Total	0	0	0	0	0	0	0	0	0	0	0	0	0	Not delivered	1	8
Africa	Western Africa	AFRO	Nigeria	34	NI	NG	NGA	Benue	3781	Otorkpo	36473	null	null	0	ADM2	Otorkpo	36473	NGA0378136473	2021	Low prevalence (less than 20%)	PreSAC	0	0	0	0	0	0	0	0	0	0	0	0	0	Not delivered	1	8
Africa	Western Africa	AFRO	Nigeria	34	NI	NG	NGA	Benue	3781	Otorkpo	36473	null	null	0	ADM2	Otorkpo	36473	NGA0378136473	2021	Low prevalence (less than 20%)	SAC	0	0	0	0	0	0	4	3	0	0	0	4	3	Not delivered	1	8
Africa	Western Africa	AFRO	Nigeria	34	NI	NG	NGA	Benue	3781	Otorkpo	36473	null	null	0	ADM2	Otorkpo	36473	NGA0378136473	2021	Low prevalence (less than 20%)	Total	0	0	0	0	0	0	4	3	0	0	0	4	3	Not delivered	1	8
Africa	Western Africa	AFRO	Nigeria	34	NI	NG	NGA	Benue	3781	Tarka	36474	null	null	0	ADM2	Tarka	36474	NGA0378136474	2021	Moderate prevalence (20%-49%)	PreSAC	18402	0	0	0	0	0	0	0	0	0	0	0	0	Not delivered	1	7
Africa	Western Africa	AFRO	Nigeria	34	NI	NG	NGA	Benue	3781	Tarka	36474	null	null	0	ADM2	Tarka	36474	NGA0378136474	2021	Moderate prevalence (20%-49%)	SAC	32203	0	0	0	0	0	4	4	0	0	0	4	4	Not delivered	1	7
Africa	Western Africa	AFRO	Nigeria	34	NI	NG	NGA	Benue	3781	Tarka	36474	null	null	0	ADM2	Tarka	36474	NGA0378136474	2021	Moderate prevalence (20%-49%)	Total	50605	0	0	0	0	0	4	4	0	0	0	4	1	Not delivered	1	7
Africa	Western Africa	AFRO	Nigeria	34	NI	NG	NGA	Benue	3781	Ukum	36475	null	null	0	ADM2	Ukum	36475	NGA0378136475	2021	Moderate prevalence (20%-49%)	PreSAC	50217	0	0	0	0	0	0	0	0	0	0	0	0	Not delivered	1	7
Africa	Western Africa	AFRO	Nigeria	34	NI	NG	NGA	Benue	3781	Ukum	36475	null	null	0	ADM2	Ukum	36475	NGA0378136475	2021	Moderate prevalence (20%-49%)	SAC	87880	0	0	0	0	0	7	5	0	0	0	7	5	Not delivered	1	7
Africa	Western Africa	AFRO	Nigeria	34	NI	NG	NGA	Benue	3781	Ukum	36475	null	null	0	ADM2	Ukum	36475	NGA0378136475	2021	Moderate prevalence (20%-49%)	Total	138097	0	0	0	0	0	7	5	0	0	0	7	0	Not delivered	1	7
Africa	Western Africa	AFRO	Nigeria	34	NI	NG	NGA	Benue	3781	Ushongo	36476	null	null	0	ADM2	Ushongo	36476	NGA0378136476	2021	Low prevalence (less than 20%)	PreSAC	0	0	0	0	0	0	0	0	0	0	0	0	0	Not delivered	1	8
Africa	Western Africa	AFRO	Nigeria	34	NI	NG	NGA	Benue	3781	Ushongo	36476	null	null	0	ADM2	Ushongo	36476	NGA0378136476	2021	Low prevalence (less than 20%)	SAC	0	0	0	0	0	0	0	0	0	0	0	0	0	Not delivered	1	8
Africa	Western Africa	AFRO	Nigeria	34	NI	NG	NGA	Benue	3781	Ushongo	36476	null	null	0	ADM2	Ushongo	36476	NGA0378136476	2021	Low prevalence (less than 20%)	Total	0	0	0	0	0	0	0	0	0	0	0	0	0	Not delivered	1	8
Africa	Western Africa	AFRO	Nigeria	34	NI	NG	NGA	Benue	3781	Vandeikya	36477	null	null	0	ADM2	Vandeikya	36477	NGA0378136477	2021	Moderate prevalence (20%-49%)	PreSAC	53270	0	0	0	0	0	0	0	0	0	0	0	0	Not delivered	1	7
Africa	Western Africa	AFRO	Nigeria	34	NI	NG	NGA	Benue	3781	Vandeikya	36477	null	null	0	ADM2	Vandeikya	36477	NGA0378136477	2021	Moderate prevalence (20%-49%)	SAC	93223	0	0	0	0	0	3	2	0	0	0	3	2	Not delivered	1	7
Africa	Western Africa	AFRO	Nigeria	34	NI	NG	NGA	Benue	3781	Vandeikya	36477	null	null	0	ADM2	Vandeikya	36477	NGA0378136477	2021	Moderate prevalence (20%-49%)	Total	146493	0	0	0	0	0	3	2	0	0	0	3	0	Not delivered	1	7
Africa	Western Africa	AFRO	Nigeria	34	NI	NG	NGA	Borno	3782	Adadara(Abadam)	36478	null	null	0	ADM2	Adadara(Abadam)	36478	NGA0378236478	2021	Non-endemic	PreSAC	0	0	0	0	0	0	0	0	0	0	0	0	0	Not delivered	1	0
Africa	Western Africa	AFRO	Nigeria	34	NI	NG	NGA	Borno	3782	Adadara(Abadam)	36478	null	null	0	ADM2	Adadara(Abadam)	36478	NGA0378236478	2021	Non-endemic	SAC	0	0	0	0	0	0	0	0	0	0	0	0	0	Not delivered	1	0
Africa	Western Africa	AFRO	Nigeria	34	NI	NG	NGA	Borno	3782	Adadara(Abadam)	36478	null	null	0	ADM2	Adadara(Abadam)	36478	NGA0378236478	2021	Non-endemic	Total	0	0	0	0	0	0	0	0	0	0	0	0	0	Not delivered	1	0
Africa	Western Africa	AFRO	Nigeria	34	NI	NG	NGA	Borno	3782	Askir/Uba	36479	null	null	0	ADM2	Askir/Uba	36479	NGA0378236479	2021	Non-endemic	PreSAC	0	0	0	0	0	0	0	0	0	0	0	0	0	Not delivered	1	0
Africa	Western Africa	AFRO	Nigeria	34	NI	NG	NGA	Borno	3782	Askir/Uba	36479	null	null	0	ADM2	Askir/Uba	36479	NGA0378236479	2021	Non-endemic	SAC	0	0	0	0	0	0	1	1	0	0	0	1	1	Not delivered	1	0
Africa	Western Africa	AFRO	Nigeria	34	NI	NG	NGA	Borno	3782	Askir/Uba	36479	null	null	0	ADM2	Askir/Uba	36479	NGA0378236479	2021	Non-endemic	Total	0	0	0	0	0	0	1	1	0	0	0	1	1	Not delivered	1	0
Africa	Western Africa	AFRO	Nigeria	34	NI	NG	NGA	Borno	3782	Bama	36480	null	null	0	ADM2	Bama	36480	NGA0378236480	2021	Low prevalence (less than 20%)	PreSAC	0	0	0	0	0	0	0	0	0	0	0	0	0	Not delivered	1	8
Africa	Western Africa	AFRO	Nigeria	34	NI	NG	NGA	Borno	3782	Bama	36480	null	null	0	ADM2	Bama	36480	NGA0378236480	2021	Low prevalence (less than 20%)	SAC	0	0	0	0	0	0	0	0	0	0	0	0	0	Not delivered	1	8
Africa	Western Africa	AFRO	Nigeria	34	NI	NG	NGA	Borno	3782	Bama	36480	null	null	0	ADM2	Bama	36480	NGA0378236480	2021	Low prevalence (less than 20%)	Total	0	0	0	0	0	0	0	0	0	0	0	0	0	Not delivered	1	8
Africa	Western Africa	AFRO	Nigeria	34	NI	NG	NGA	Borno	3782	Bayo	36481	null	null	0	ADM2	Bayo	36481	NGA0378236481	2021	Low prevalence (less than 20%)	PreSAC	0	0	0	0	0	0	0	0	0	0	0	0	0	Not delivered	1	8
Africa	Western Africa	AFRO	Nigeria	34	NI	NG	NGA	Borno	3782	Bayo	36481	null	null	0	ADM2	Bayo	36481	NGA0378236481	2021	Low prevalence (less than 20%)	SAC	0	0	0	0	0	0	0	0	0	0	0	0	0	Not delivered	1	8
Africa	Western Africa	AFRO	Nigeria	34	NI	NG	NGA	Borno	3782	Bayo	36481	null	null	0	ADM2	Bayo	36481	NGA0378236481	2021	Low prevalence (less than 20%)	Total	0	0	0	0	0	0	0	0	0	0	0	0	0	Not delivered	1	8
Africa	Western Africa	AFRO	Nigeria	34	NI	NG	NGA	Borno	3782	Biu	36482	null	null	0	ADM2	Biu	36482	NGA0378236482	2021	Non-endemic	PreSAC	0	0	0	0	0	0	0	0	0	0	0	0	0	Not delivered	1	0
Africa	Western Africa	AFRO	Nigeria	34	NI	NG	NGA	Borno	3782	Biu	36482	null	null	0	ADM2	Biu	36482	NGA0378236482	2021	Non-endemic	SAC	0	0	0	0	0	0	1	1	0	0	0	1	1	Not delivered	1	0
Africa	Western Africa	AFRO	Nigeria	34	NI	NG	NGA	Borno	3782	Biu	36482	null	null	0	ADM2	Biu	36482	NGA0378236482	2021	Non-endemic	Total	0	0	0	0	0	0	1	1	0	0	0	1	1	Not delivered	1	0
Africa	Western Africa	AFRO	Nigeria	34	NI	NG	NGA	Borno	3782	Chibok	36483	null	null	0	ADM2	Chibok	36483	NGA0378236483	2021	Low prevalence (less than 20%)	PreSAC	0	0	0	0	0	0	0	0	0	0	0	0	0	Not delivered	1	8
Africa	Western Africa	AFRO	Nigeria	34	NI	NG	NGA	Borno	3782	Chibok	36483	null	null	0	ADM2	Chibok	36483	NGA0378236483	2021	Low prevalence (less than 20%)	SAC	0	0	0	0	0	0	0	0	0	0	0	0	0	Not delivered	1	8
Africa	Western Africa	AFRO	Nigeria	34	NI	NG	NGA	Borno	3782	Chibok	36483	null	null	0	ADM2	Chibok	36483	NGA0378236483	2021	Low prevalence (less than 20%)	Total	0	0	0	0	0	0	0	0	0	0	0	0	0	Not delivered	1	8
Africa	Western Africa	AFRO	Nigeria	34	NI	NG	NGA	Borno	3782	Damboa	36484	null	null	0	ADM2	Damboa	36484	NGA0378236484	2021	Non-endemic	PreSAC	0	0	0	0	0	0	0	0	0	0	0	0	0	Not delivered	1	0
Africa	Western Africa	AFRO	Nigeria	34	NI	NG	NGA	Borno	3782	Damboa	36484	null	null	0	ADM2	Damboa	36484	NGA0378236484	2021	Non-endemic	SAC	0	0	0	0	0	0	1	0	0	0	0	1	0	Not delivered	1	0
Africa	Western Africa	AFRO	Nigeria	34	NI	NG	NGA	Borno	3782	Damboa	36484	null	null	0	ADM2	Damboa	36484	NGA0378236484	2021	Non-endemic	Total	0	0	0	0	0	0	1	0	0	0	0	1	0	Not delivered	1	0
Africa	Western Africa	AFRO	Nigeria	34	NI	NG	NGA	Borno	3782	Dikwa	36485	null	null	0	ADM2	Dikwa	36485	NGA0378236485	2021	Low prevalence (less than 20%)	PreSAC	0	0	0	0	0	0	0	0	0	0	0	0	0	Not delivered	1	8
Africa	Western Africa	AFRO	Nigeria	34	NI	NG	NGA	Borno	3782	Dikwa	36485	null	null	0	ADM2	Dikwa	36485	NGA0378236485	2021	Low prevalence (less than 20%)	SAC	0	0	0	0	0	0	0	0	0	0	0	0	0	Not delivered	1	8
Africa	Western Africa	AFRO	Nigeria	34	NI	NG	NGA	Borno	3782	Dikwa	36485	null	null	0	ADM2	Dikwa	36485	NGA0378236485	2021	Low prevalence (less than 20%)	Total	0	0	0	0	0	0	0	0	0	0	0	0	0	Not delivered	1	8
Africa	Western Africa	AFRO	Nigeria	34	NI	NG	NGA	Borno	3782	Gubio	36486	null	null	0	ADM2	Gubio	36486	NGA0378236486	2021	Low prevalence (less than 20%)	PreSAC	0	0	0	0	0	0	0	0	0	0	0	0	0	Not delivered	1	8
Africa	Western Africa	AFRO	Nigeria	34	NI	NG	NGA	Borno	3782	Gubio	36486	null	null	0	ADM2	Gubio	36486	NGA0378236486	2021	Low prevalence (less than 20%)	SAC	0	0	0	0	0	0	1	0	0	0	0	1	0	Not delivered	1	8
Africa	Western Africa	AFRO	Nigeria	34	NI	NG	NGA	Borno	3782	Gubio	36486	null	null	0	ADM2	Gubio	36486	NGA0378236486	2021	Low prevalence (less than 20%)	Total	0	0	0	0	0	0	1	0	0	0	0	1	0	Not delivered	1	8
Africa	Western Africa	AFRO	Nigeria	34	NI	NG	NGA	Borno	3782	Guzamala	36487	null	null	0	ADM2	Guzamala	36487	NGA0378236487	2021	Low prevalence (less than 20%)	PreSAC	0	0	0	0	0	0	0	0	0	0	0	0	0	Not delivered	1	8
Africa	Western Africa	AFRO	Nigeria	34	NI	NG	NGA	Borno	3782	Guzamala	36487	null	null	0	ADM2	Guzamala	36487	NGA0378236487	2021	Low prevalence (less than 20%)	SAC	0	0	0	0	0	0	0	0	0	0	0	0	0	Not delivered	1	8
Africa	Western Africa	AFRO	Nigeria	34	NI	NG	NGA	Borno	3782	Guzamala	36487	null	null	0	ADM2	Guzamala	36487	NGA0378236487	2021	Low prevalence (less than 20%)	Total	0	0	0	0	0	0	0	0	0	0	0	0	0	Not delivered	1	8
Africa	Western Africa	AFRO	Nigeria	34	NI	NG	NGA	Borno	3782	Gwoza	36488	null	null	0	ADM2	Gwoza	36488	NGA0378236488	2021	Non-endemic	PreSAC	0	0	0	0	0	0	0	0	0	0	0	0	0	Not delivered	1	0
Africa	Western Africa	AFRO	Nigeria	34	NI	NG	NGA	Borno	3782	Gwoza	36488	null	null	0	ADM2	Gwoza	36488	NGA0378236488	2021	Non-endemic	SAC	0	0	0	0	0	0	0	0	0	0	0	0	0	Not delivered	1	0
Africa	Western Africa	AFRO	Nigeria	34	NI	NG	NGA	Borno	3782	Gwoza	36488	null	null	0	ADM2	Gwoza	36488	NGA0378236488	2021	Non-endemic	Total	0	0	0	0	0	0	0	0	0	0	0	0	0	Not delivered	1	0
Africa	Western Africa	AFRO	Nigeria	34	NI	NG	NGA	Borno	3782	Hawul	36489	null	null	0	ADM2	Hawul	36489	NGA0378236489	2021	Low prevalence (less than 20%)	PreSAC	0	0	0	0	0	0	0	0	0	0	0	0	0	Not delivered	1	8
Africa	Western Africa	AFRO	Nigeria	34	NI	NG	NGA	Borno	3782	Hawul	36489	null	null	0	ADM2	Hawul	36489	NGA0378236489	2021	Low prevalence (less than 20%)	SAC	0	0	0	0	0	0	1	1	0	0	0	1	1	Not delivered	1	8
Africa	Western Africa	AFRO	Nigeria	34	NI	NG	NGA	Borno	3782	Hawul	36489	null	null	0	ADM2	Hawul	36489	NGA0378236489	2021	Low prevalence (less than 20%)	Total	0	0	0	0	0	0	1	1	0	0	0	1	1	Not delivered	1	8
Africa	Western Africa	AFRO	Nigeria	34	NI	NG	NGA	Borno	3782	Jere	36490	null	null	0	ADM2	Jere	36490	NGA0378236490	2021	Non-endemic	PreSAC	0	0	0	0	0	0	0	0	0	0	0	0	0	Not delivered	1	0
Africa	Western Africa	AFRO	Nigeria	34	NI	NG	NGA	Borno	3782	Jere	36490	null	null	0	ADM2	Jere	36490	NGA0378236490	2021	Non-endemic	SAC	0	0	0	0	0	0	1	1	0	0	0	1	1	Not delivered	1	0
Africa	Western Africa	AFRO	Nigeria	34	NI	NG	NGA	Borno	3782	Jere	36490	null	null	0	ADM2	Jere	36490	NGA0378236490	2021	Non-endemic	Total	0	0	0	0	0	0	1	1	0	0	0	1	1	Not delivered	1	0
Africa	Western Africa	AFRO	Nigeria	34	NI	NG	NGA	Borno	3782	Kaga	36491	null	null	0	ADM2	Kaga	36491	NGA0378236491	2021	Low prevalence (less than 20%)	PreSAC	0	0	0	0	0	0	0	0	0	0	0	0	0	Not delivered	1	8
Africa	Western Africa	AFRO	Nigeria	34	NI	NG	NGA	Borno	3782	Kaga	36491	null	null	0	ADM2	Kaga	36491	NGA0378236491	2021	Low prevalence (less than 20%)	SAC	0	0	0	0	0	0	0	0	0	0	0	0	0	Not delivered	1	8
Africa	Western Africa	AFRO	Nigeria	34	NI	NG	NGA	Borno	3782	Kaga	36491	null	null	0	ADM2	Kaga	36491	NGA0378236491	2021	Low prevalence (less than 20%)	Total	0	0	0	0	0	0	0	0	0	0	0	0	0	Not delivered	1	8
Africa	Western Africa	AFRO	Nigeria	34	NI	NG	NGA	Borno	3782	Kala Balge	36492	null	null	0	ADM2	Kala Balge	36492	NGA0378236492	2021	Non-endemic	PreSAC	0	0	0	0	0	0	0	0	0	0	0	0	0	Not delivered	1	0
Africa	Western Africa	AFRO	Nigeria	34	NI	NG	NGA	Borno	3782	Kala Balge	36492	null	null	0	ADM2	Kala Balge	36492	NGA0378236492	2021	Non-endemic	SAC	0	0	0	0	0	0	0	0	0	0	0	0	0	Not delivered	1	0
Africa	Western Africa	AFRO	Nigeria	34	NI	NG	NGA	Borno	3782	Kala Balge	36492	null	null	0	ADM2	Kala Balge	36492	NGA0378236492	2021	Non-endemic	Total	0	0	0	0	0	0	0	0	0	0	0	0	0	Not delivered	1	0
Africa	Western Africa	AFRO	Nigeria	34	NI	NG	NGA	Borno	3782	Konduga	36493	null	null	0	ADM2	Konduga	36493	NGA0378236493	2021	Non-endemic	PreSAC	0	0	0	0	0	0	0	0	0	0	0	0	0	Not delivered	1	0
Africa	Western Africa	AFRO	Nigeria	34	NI	NG	NGA	Borno	3782	Konduga	36493	null	null	0	ADM2	Konduga	36493	NGA0378236493	2021	Non-endemic	SAC	0	0	0	0	0	0	0	0	0	0	0	0	0	Not delivered	1	0
Africa	Western Africa	AFRO	Nigeria	34	NI	NG	NGA	Borno	3782	Konduga	36493	null	null	0	ADM2	Konduga	36493	NGA0378236493	2021	Non-endemic	Total	0	0	0	0	0	0	0	0	0	0	0	0	0	Not delivered	1	0
Africa	Western Africa	AFRO	Nigeria	34	NI	NG	NGA	Borno	3782	Kukawa	36494	null	null	0	ADM2	Kukawa	36494	NGA0378236494	2021	Low prevalence (less than 20%)	PreSAC	0	0	0	0	0	0	0	0	0	0	0	0	0	Not delivered	1	8
Africa	Western Africa	AFRO	Nigeria	34	NI	NG	NGA	Borno	3782	Kukawa	36494	null	null	0	ADM2	Kukawa	36494	NGA0378236494	2021	Low prevalence (less than 20%)	SAC	0	0	0	0	0	0	0	0	0	0	0	0	0	Not delivered	1	8
Africa	Western Africa	AFRO	Nigeria	34	NI	NG	NGA	Borno	3782	Kukawa	36494	null	null	0	ADM2	Kukawa	36494	NGA0378236494	2021	Low prevalence (less than 20%)	Total	0	0	0	0	0	0	0	0	0	0	0	0	0	Not delivered	1	8
Africa	Western Africa	AFRO	Nigeria	34	NI	NG	NGA	Borno	3782	Kwaya Kusar	36495	null	null	0	ADM2	Kwaya Kusar	36495	NGA0378236495	2021	Low prevalence (less than 20%)	PreSAC	0	0	0	0	0	0	0	0	0	0	0	0	0	Not delivered	1	8
Africa	Western Africa	AFRO	Nigeria	34	NI	NG	NGA	Borno	3782	Kwaya Kusar	36495	null	null	0	ADM2	Kwaya Kusar	36495	NGA0378236495	2021	Low prevalence (less than 20%)	SAC	0	0	0	0	0	0	0	0	0	0	0	0	0	Not delivered	1	8
Africa	Western Africa	AFRO	Nigeria	34	NI	NG	NGA	Borno	3782	Kwaya Kusar	36495	null	null	0	ADM2	Kwaya Kusar	36495	NGA0378236495	2021	Low prevalence (less than 20%)	Total	0	0	0	0	0	0	0	0	0	0	0	0	0	Not delivered	1	8
Africa	Western Africa	AFRO	Nigeria	34	NI	NG	NGA	Borno	3782	Mafa	36496	null	null	0	ADM2	Mafa	36496	NGA0378236496	2021	Low prevalence (less than 20%)	PreSAC	0	0	0	0	0	0	0	0	0	0	0	0	0	Not delivered	1	8
Africa	Western Africa	AFRO	Nigeria	34	NI	NG	NGA	Borno	3782	Mafa	36496	null	null	0	ADM2	Mafa	36496	NGA0378236496	2021	Low prevalence (less than 20%)	SAC	0	0	0	0	0	0	1	1	0	0	0	1	1	Not delivered	1	8
Africa	Western Africa	AFRO	Nigeria	34	NI	NG	NGA	Borno	3782	Mafa	36496	null	null	0	ADM2	Mafa	36496	NGA0378236496	2021	Low prevalence (less than 20%)	Total	0	0	0	0	0	0	1	1	0	0	0	1	1	Not delivered	1	8
Africa	Western Africa	AFRO	Nigeria	34	NI	NG	NGA	Borno	3782	Magumeri	36497	null	null	0	ADM2	Magumeri	36497	NGA0378236497	2021	Non-endemic	PreSAC	0	0	0	0	0	0	0	0	0	0	0	0	0	Not delivered	1	0
Africa	Western Africa	AFRO	Nigeria	34	NI	NG	NGA	Borno	3782	Magumeri	36497	null	null	0	ADM2	Magumeri	36497	NGA0378236497	2021	Non-endemic	SAC	0	0	0	0	0	0	1	0	0	0	0	1	0	Not delivered	1	0
Africa	Western Africa	AFRO	Nigeria	34	NI	NG	NGA	Borno	3782	Magumeri	36497	null	null	0	ADM2	Magumeri	36497	NGA0378236497	2021	Non-endemic	Total	0	0	0	0	0	0	1	0	0	0	0	1	0	Not delivered	1	0
Africa	Western Africa	AFRO	Nigeria	34	NI	NG	NGA	Borno	3782	Maiduguri	36498	null	null	0	ADM2	Maiduguri	36498	NGA0378236498	2021	Non-endemic	PreSAC	0	0	0	0	0	0	0	0	0	0	0	0	0	Not delivered	1	0
Africa	Western Africa	AFRO	Nigeria	34	NI	NG	NGA	Borno	3782	Maiduguri	36498	null	null	0	ADM2	Maiduguri	36498	NGA0378236498	2021	Non-endemic	SAC	0	0	0	0	0	0	2	1	0	0	0	2	1	Not delivered	1	0
Africa	Western Africa	AFRO	Nigeria	34	NI	NG	NGA	Borno	3782	Maiduguri	36498	null	null	0	ADM2	Maiduguri	36498	NGA0378236498	2021	Non-endemic	Total	0	0	0	0	0	0	2	1	0	0	0	2	1	Not delivered	1	0
Africa	Western Africa	AFRO	Nigeria	34	NI	NG	NGA	Borno	3782	Marte	36499	null	null	0	ADM2	Marte	36499	NGA0378236499	2021	Low prevalence (less than 20%)	PreSAC	0	0	0	0	0	0	0	0	0	0	0	0	0	Not delivered	1	8
Africa	Western Africa	AFRO	Nigeria	34	NI	NG	NGA	Borno	3782	Marte	36499	null	null	0	ADM2	Marte	36499	NGA0378236499	2021	Low prevalence (less than 20%)	SAC	0	0	0	0	0	0	0	0	0	0	0	0	0	Not delivered	1	8
Africa	Western Africa	AFRO	Nigeria	34	NI	NG	NGA	Borno	3782	Marte	36499	null	null	0	ADM2	Marte	36499	NGA0378236499	2021	Low prevalence (less than 20%)	Total	0	0	0	0	0	0	0	0	0	0	0	0	0	Not delivered	1	8
Africa	Western Africa	AFRO	Nigeria	34	NI	NG	NGA	Borno	3782	Mobbar	36500	null	null	0	ADM2	Mobbar	36500	NGA0378236500	2021	Non-endemic	PreSAC	0	0	0	0	0	0	0	0	0	0	0	0	0	Not delivered	1	0
Africa	Western Africa	AFRO	Nigeria	34	NI	NG	NGA	Borno	3782	Mobbar	36500	null	null	0	ADM2	Mobbar	36500	NGA0378236500	2021	Non-endemic	SAC	0	0	0	0	0	0	1	0	0	0	0	1	0	Not delivered	1	0
Africa	Western Africa	AFRO	Nigeria	34	NI	NG	NGA	Borno	3782	Mobbar	36500	null	null	0	ADM2	Mobbar	36500	NGA0378236500	2021	Non-endemic	Total	0	0	0	0	0	0	1	0	0	0	0	1	0	Not delivered	1	0
Africa	Western Africa	AFRO	Nigeria	34	NI	NG	NGA	Borno	3782	Monguno	36501	null	null	0	ADM2	Monguno	36501	NGA0378236501	2021	Low prevalence (less than 20%)	PreSAC	0	0	0	0	0	0	0	0	0	0	0	0	0	Not delivered	1	8
Africa	Western Africa	AFRO	Nigeria	34	NI	NG	NGA	Borno	3782	Monguno	36501	null	null	0	ADM2	Monguno	36501	NGA0378236501	2021	Low prevalence (less than 20%)	SAC	0	0	0	0	0	0	1	0	0	0	0	1	0	Not delivered	1	8
Africa	Western Africa	AFRO	Nigeria	34	NI	NG	NGA	Borno	3782	Monguno	36501	null	null	0	ADM2	Monguno	36501	NGA0378236501	2021	Low prevalence (less than 20%)	Total	0	0	0	0	0	0	1	0	0	0	0	1	0	Not delivered	1	8
Africa	Western Africa	AFRO	Nigeria	34	NI	NG	NGA	Borno	3782	Ngala	36502	null	null	0	ADM2	Ngala	36502	NGA0378236502	2021	Low prevalence (less than 20%)	PreSAC	0	0	0	0	0	0	0	0	0	0	0	0	0	Not delivered	1	8
Africa	Western Africa	AFRO	Nigeria	34	NI	NG	NGA	Borno	3782	Ngala	36502	null	null	0	ADM2	Ngala	36502	NGA0378236502	2021	Low prevalence (less than 20%)	SAC	0	0	0	0	0	0	0	0	0	0	0	0	0	Not delivered	1	8
Africa	Western Africa	AFRO	Nigeria	34	NI	NG	NGA	Borno	3782	Ngala	36502	null	null	0	ADM2	Ngala	36502	NGA0378236502	2021	Low prevalence (less than 20%)	Total	0	0	0	0	0	0	0	0	0	0	0	0	0	Not delivered	1	8
Africa	Western Africa	AFRO	Nigeria	34	NI	NG	NGA	Borno	3782	Nganzai	36503	null	null	0	ADM2	Nganzai	36503	NGA0378236503	2021	Low prevalence (less than 20%)	PreSAC	0	0	0	0	0	0	0	0	0	0	0	0	0	Not delivered	1	8
Africa	Western Africa	AFRO	Nigeria	34	NI	NG	NGA	Borno	3782	Nganzai	36503	null	null	0	ADM2	Nganzai	36503	NGA0378236503	2021	Low prevalence (less than 20%)	SAC	0	0	0	0	0	0	1	0	0	0	0	1	0	Not delivered	1	8
Africa	Western Africa	AFRO	Nigeria	34	NI	NG	NGA	Borno	3782	Nganzai	36503	null	null	0	ADM2	Nganzai	36503	NGA0378236503	2021	Low prevalence (less than 20%)	Total	0	0	0	0	0	0	1	0	0	0	0	1	0	Not delivered	1	8
Africa	Western Africa	AFRO	Nigeria	34	NI	NG	NGA	Borno	3782	Shani	36504	null	null	0	ADM2	Shani	36504	NGA0378236504	2021	Low prevalence (less than 20%)	PreSAC	0	0	0	0	0	0	0	0	0	0	0	0	0	Not delivered	1	8
Africa	Western Africa	AFRO	Nigeria	34	NI	NG	NGA	Borno	3782	Shani	36504	null	null	0	ADM2	Shani	36504	NGA0378236504	2021	Low prevalence (less than 20%)	SAC	0	0	0	0	0	0	1	1	0	0	0	1	1	Not delivered	1	8
Africa	Western Africa	AFRO	Nigeria	34	NI	NG	NGA	Borno	3782	Shani	36504	null	null	0	ADM2	Shani	36504	NGA0378236504	2021	Low prevalence (less than 20%)	Total	0	0	0	0	0	0	1	1	0	0	0	1	1	Not delivered	1	8
Africa	Western Africa	AFRO	Nigeria	34	NI	NG	NGA	Cross River	3783	Abi	36505	null	null	0	ADM2	Abi	36505	NGA0378336505	2021	Low prevalence (less than 20%)	PreSAC	0	0	0	0	0	0	0	0	0	0	0	0	0	Not delivered	1	8
Africa	Western Africa	AFRO	Nigeria	34	NI	NG	NGA	Cross River	3783	Abi	36505	null	null	0	ADM2	Abi	36505	NGA0378336505	2021	Low prevalence (less than 20%)	SAC	0	0	0	0	0	0	5	3	0	0	0	5	3	Not delivered	1	8
Africa	Western Africa	AFRO	Nigeria	34	NI	NG	NGA	Cross River	3783	Abi	36505	null	null	0	ADM2	Abi	36505	NGA0378336505	2021	Low prevalence (less than 20%)	Total	0	0	0	0	0	0	5	3	0	0	0	5	3	Not delivered	1	8
Africa	Western Africa	AFRO	Nigeria	34	NI	NG	NGA	Cross River	3783	Akamkpa	36506	null	null	0	ADM2	Akamkpa	36506	NGA0378336506	2021	Moderate prevalence (20%-49%)	PreSAC	34984	0	0	0	0	0	0	0	0	0	0	0	0	Not delivered	1	7
Africa	Western Africa	AFRO	Nigeria	34	NI	NG	NGA	Cross River	3783	Akamkpa	36506	null	null	0	ADM2	Akamkpa	36506	NGA0378336506	2021	Moderate prevalence (20%-49%)	SAC	61222	0	0	0	0	0	7	6	0	0	0	7	6	Not delivered	1	7
Africa	Western Africa	AFRO	Nigeria	34	NI	NG	NGA	Cross River	3783	Akamkpa	36506	null	null	0	ADM2	Akamkpa	36506	NGA0378336506	2021	Moderate prevalence (20%-49%)	Total	96206	0	0	0	0	0	7	6	0	0	0	7	1	Not delivered	1	7
Africa	Western Africa	AFRO	Nigeria	34	NI	NG	NGA	Cross River	3783	Akpabuyo	36507	null	null	0	ADM2	Akpabuyo	36507	NGA0378336507	2021	Moderate prevalence (20%-49%)	PreSAC	62825	0	0	0	0	0	0	0	0	0	0	0	0	Not delivered	1	7
Africa	Western Africa	AFRO	Nigeria	34	NI	NG	NGA	Cross River	3783	Akpabuyo	36507	null	null	0	ADM2	Akpabuyo	36507	NGA0378336507	2021	Moderate prevalence (20%-49%)	SAC	109944	0	0	0	0	0	5	5	0	0	0	5	5	Not delivered	1	7
Africa	Western Africa	AFRO	Nigeria	34	NI	NG	NGA	Cross River	3783	Akpabuyo	36507	null	null	0	ADM2	Akpabuyo	36507	NGA0378336507	2021	Moderate prevalence (20%-49%)	Total	172769	0	0	0	0	0	5	5	0	0	0	5	0	Not delivered	1	7
Africa	Western Africa	AFRO	Nigeria	34	NI	NG	NGA	Cross River	3783	Bakasi	36508	null	null	0	ADM2	Bakasi	36508	NGA0378336508	2021	Moderate prevalence (20%-49%)	PreSAC	7497	0	0	0	0	0	0	0	0	0	0	0	0	Not delivered	1	7
Africa	Western Africa	AFRO	Nigeria	34	NI	NG	NGA	Cross River	3783	Bakasi	36508	null	null	0	ADM2	Bakasi	36508	NGA0378336508	2021	Moderate prevalence (20%-49%)	SAC	13119	0	0	0	0	0	5	5	0	0	0	5	5	Not delivered	1	7
Africa	Western Africa	AFRO	Nigeria	34	NI	NG	NGA	Cross River	3783	Bakasi	36508	null	null	0	ADM2	Bakasi	36508	NGA0378336508	2021	Moderate prevalence (20%-49%)	Total	20616	0	0	0	0	0	5	5	0	0	0	5	1	Not delivered	1	7
Africa	Western Africa	AFRO	Nigeria	34	NI	NG	NGA	Cross River	3783	Bekwara	36509	null	null	0	ADM2	Bekwara	36509	NGA0378336509	2021	Low prevalence (less than 20%)	PreSAC	0	0	0	0	0	0	0	0	0	0	0	0	0	Not delivered	1	8
Africa	Western Africa	AFRO	Nigeria	34	NI	NG	NGA	Cross River	3783	Bekwara	36509	null	null	0	ADM2	Bekwara	36509	NGA0378336509	2021	Low prevalence (less than 20%)	SAC	0	0	0	0	0	0	6	5	0	0	0	6	5	Not delivered	1	8
Africa	Western Africa	AFRO	Nigeria	34	NI	NG	NGA	Cross River	3783	Bekwara	36509	null	null	0	ADM2	Bekwara	36509	NGA0378336509	2021	Low prevalence (less than 20%)	Total	0	0	0	0	0	0	6	5	0	0	0	6	5	Not delivered	1	8
Africa	Western Africa	AFRO	Nigeria	34	NI	NG	NGA	Cross River	3783	Biase	36510	null	null	0	ADM2	Biase	36510	NGA0378336510	2021	Moderate prevalence (20%-49%)	PreSAC	39164	0	0	0	0	0	0	0	0	0	0	0	0	Not delivered	1	7
Africa	Western Africa	AFRO	Nigeria	34	NI	NG	NGA	Cross River	3783	Biase	36510	null	null	0	ADM2	Biase	36510	NGA0378336510	2021	Moderate prevalence (20%-49%)	SAC	68537	0	0	0	0	0	7	6	0	0	0	7	6	Not delivered	1	7
Africa	Western Africa	AFRO	Nigeria	34	NI	NG	NGA	Cross River	3783	Biase	36510	null	null	0	ADM2	Biase	36510	NGA0378336510	2021	Moderate prevalence (20%-49%)	Total	107701	0	0	0	0	0	7	6	0	0	0	7	0	Not delivered	1	7
Africa	Western Africa	AFRO	Nigeria	34	NI	NG	NGA	Cross River	3783	Boki	36511	null	null	0	ADM2	Boki	36511	NGA0378336511	2021	Low prevalence (less than 20%)	PreSAC	0	0	0	0	0	0	0	0	0	0	0	0	0	Not delivered	1	8
Africa	Western Africa	AFRO	Nigeria	34	NI	NG	NGA	Cross River	3783	Boki	36511	null	null	0	ADM2	Boki	36511	NGA0378336511	2021	Low prevalence (less than 20%)	SAC	0	0	0	0	0	0	6	6	0	0	0	6	6	Not delivered	1	8
Africa	Western Africa	AFRO	Nigeria	34	NI	NG	NGA	Cross River	3783	Boki	36511	null	null	0	ADM2	Boki	36511	NGA0378336511	2021	Low prevalence (less than 20%)	Total	0	0	0	0	0	0	6	6	0	0	0	6	6	Not delivered	1	8
Africa	Western Africa	AFRO	Nigeria	34	NI	NG	NGA	Cross River	3783	Caabar South	36512	null	null	0	ADM2	Caabar South	36512	NGA0378336512	2021	Moderate prevalence (20%-49%)	PreSAC	44360	0	0	0	0	0	0	0	0	0	0	0	0	Not delivered	1	7
Africa	Western Africa	AFRO	Nigeria	34	NI	NG	NGA	Cross River	3783	Caabar South	36512	null	null	0	ADM2	Caabar South	36512	NGA0378336512	2021	Moderate prevalence (20%-49%)	SAC	77631	0	0	0	0	0	6	4	0	0	0	6	4	Not delivered	1	7
Africa	Western Africa	AFRO	Nigeria	34	NI	NG	NGA	Cross River	3783	Caabar South	36512	null	null	0	ADM2	Caabar South	36512	NGA0378336512	2021	Moderate prevalence (20%-49%)	Total	121991	0	0	0	0	0	6	4	0	0	0	6	1	Not delivered	1	7
Africa	Western Africa	AFRO	Nigeria	34	NI	NG	NGA	Cross River	3783	Calabar Municipal	36513	null	null	0	ADM2	Calabar Municipal	36513	NGA0378336513	2021	Moderate prevalence (20%-49%)	PreSAC	41527	0	0	0	0	0	0	0	0	0	0	0	0	Not delivered	1	7
Africa	Western Africa	AFRO	Nigeria	34	NI	NG	NGA	Cross River	3783	Calabar Municipal	36513	null	null	0	ADM2	Calabar Municipal	36513	NGA0378336513	2021	Moderate prevalence (20%-49%)	SAC	72673	0	0	0	0	0	5	2	0	0	0	5	2	Not delivered	1	7
Africa	Western Africa	AFRO	Nigeria	34	NI	NG	NGA	Cross River	3783	Calabar Municipal	36513	null	null	0	ADM2	Calabar Municipal	36513	NGA0378336513	2021	Moderate prevalence (20%-49%)	Total	114200	0	0	0	0	0	5	2	0	0	0	5	0	Not delivered	1	7
Africa	Western Africa	AFRO	Nigeria	34	NI	NG	NGA	Cross River	3783	Etung	36514	null	null	0	ADM2	Etung	36514	NGA0378336514	2021	Moderate prevalence (20%-49%)	PreSAC	18564	0	0	0	0	0	0	0	0	0	0	0	0	Not delivered	1	7
Africa	Western Africa	AFRO	Nigeria	34	NI	NG	NGA	Cross River	3783	Etung	36514	null	null	0	ADM2	Etung	36514	NGA0378336514	2021	Moderate prevalence (20%-49%)	SAC	32488	0	0	0	0	0	6	3	0	0	0	6	4	Not delivered	1	7
Africa	Western Africa	AFRO	Nigeria	34	NI	NG	NGA	Cross River	3783	Etung	36514	null	null	0	ADM2	Etung	36514	NGA0378336514	2021	Moderate prevalence (20%-49%)	Total	51052	0	0	0	0	0	6	3	0	0	0	6	0	Not delivered	1	7
Africa	Western Africa	AFRO	Nigeria	34	NI	NG	NGA	Cross River	3783	Ikom	36515	null	null	0	ADM2	Ikom	36515	NGA0378336515	2021	Low prevalence (less than 20%)	PreSAC	0	0	0	0	0	0	0	0	0	0	0	0	0	Not delivered	1	8
Africa	Western Africa	AFRO	Nigeria	34	NI	NG	NGA	Cross River	3783	Ikom	36515	null	null	0	ADM2	Ikom	36515	NGA0378336515	2021	Low prevalence (less than 20%)	SAC	0	0	0	0	0	0	6	5	0	0	0	6	5	Not delivered	1	8
Africa	Western Africa	AFRO	Nigeria	34	NI	NG	NGA	Cross River	3783	Ikom	36515	null	null	0	ADM2	Ikom	36515	NGA0378336515	2021	Low prevalence (less than 20%)	Total	0	0	0	0	0	0	6	5	0	0	0	6	5	Not delivered	1	8
Africa	Western Africa	AFRO	Nigeria	34	NI	NG	NGA	Cross River	3783	Obanliku	36516	null	null	0	ADM2	Obanliku	36516	NGA0378336516	2021	Low prevalence (less than 20%)	PreSAC	0	0	0	0	0	0	0	0	0	0	0	0	0	Not delivered	1	8
Africa	Western Africa	AFRO	Nigeria	34	NI	NG	NGA	Cross River	3783	Obanliku	36516	null	null	0	ADM2	Obanliku	36516	NGA0378336516	2021	Low prevalence (less than 20%)	SAC	0	0	0	0	0	0	2	1	0	0	0	2	1	Not delivered	1	8
Africa	Western Africa	AFRO	Nigeria	34	NI	NG	NGA	Cross River	3783	Obanliku	36516	null	null	0	ADM2	Obanliku	36516	NGA0378336516	2021	Low prevalence (less than 20%)	Total	0	0	0	0	0	0	2	1	0	0	0	2	1	Not delivered	1	8
Africa	Western Africa	AFRO	Nigeria	34	NI	NG	NGA	Cross River	3783	Obubra	36517	null	null	0	ADM2	Obubra	36517	NGA0378336517	2021	Low prevalence (less than 20%)	PreSAC	0	0	0	0	0	0	0	0	0	0	0	0	0	Not delivered	1	8
Africa	Western Africa	AFRO	Nigeria	34	NI	NG	NGA	Cross River	3783	Obubra	36517	null	null	0	ADM2	Obubra	36517	NGA0378336517	2021	Low prevalence (less than 20%)	SAC	0	0	0	0	0	0	6	5	0	0	0	6	5	Not delivered	1	8
Africa	Western Africa	AFRO	Nigeria	34	NI	NG	NGA	Cross River	3783	Obubra	36517	null	null	0	ADM2	Obubra	36517	NGA0378336517	2021	Low prevalence (less than 20%)	Total	0	0	0	0	0	0	6	5	0	0	0	6	5	Not delivered	1	8
Africa	Western Africa	AFRO	Nigeria	34	NI	NG	NGA	Cross River	3783	Obudu	36518	null	null	0	ADM2	Obudu	36518	NGA0378336518	2021	Low prevalence (less than 20%)	PreSAC	0	0	0	0	0	0	0	0	0	0	0	0	0	Not delivered	1	8
Africa	Western Africa	AFRO	Nigeria	34	NI	NG	NGA	Cross River	3783	Obudu	36518	null	null	0	ADM2	Obudu	36518	NGA0378336518	2021	Low prevalence (less than 20%)	SAC	0	0	0	0	0	0	0	0	0	0	0	0	0	Not delivered	1	8
Africa	Western Africa	AFRO	Nigeria	34	NI	NG	NGA	Cross River	3783	Obudu	36518	null	null	0	ADM2	Obudu	36518	NGA0378336518	2021	Low prevalence (less than 20%)	Total	0	0	0	0	0	0	0	0	0	0	0	0	0	Not delivered	1	8
Africa	Western Africa	AFRO	Nigeria	34	NI	NG	NGA	Cross River	3783	Odukpani	36519	null	null	0	ADM2	Odukpani	36519	NGA0378336519	2021	High prevalence (50% and above)	PreSAC	44549	0	0	0	0	0	0	0	0	0	0	0	0	Not delivered	1	6
Africa	Western Africa	AFRO	Nigeria	34	NI	NG	NGA	Cross River	3783	Odukpani	36519	null	null	0	ADM2	Odukpani	36519	NGA0378336519	2021	High prevalence (50% and above)	SAC	77960	0	0	0	0	0	5	5	0	0	0	5	5	Not delivered	1	6
Africa	Western Africa	AFRO	Nigeria	34	NI	NG	NGA	Cross River	3783	Odukpani	36519	null	null	0	ADM2	Odukpani	36519	NGA0378336519	2021	High prevalence (50% and above)	Total	122509	0	0	0	0	0	5	5	0	0	0	5	0	Not delivered	1	6
Africa	Western Africa	AFRO	Nigeria	34	NI	NG	NGA	Cross River	3783	Ogoja	36520	null	null	0	ADM2	Ogoja	36520	NGA0378336520	2021	Low prevalence (less than 20%)	PreSAC	0	0	0	0	0	0	0	0	0	0	0	0	0	Not delivered	1	8
Africa	Western Africa	AFRO	Nigeria	34	NI	NG	NGA	Cross River	3783	Ogoja	36520	null	null	0	ADM2	Ogoja	36520	NGA0378336520	2021	Low prevalence (less than 20%)	SAC	0	0	0	0	0	0	6	4	0	0	0	6	4	Not delivered	1	8
Africa	Western Africa	AFRO	Nigeria	34	NI	NG	NGA	Cross River	3783	Ogoja	36520	null	null	0	ADM2	Ogoja	36520	NGA0378336520	2021	Low prevalence (less than 20%)	Total	0	0	0	0	0	0	6	4	0	0	0	6	4	Not delivered	1	8
Africa	Western Africa	AFRO	Nigeria	34	NI	NG	NGA	Cross River	3783	Yakur	36521	null	null	0	ADM2	Yakur	36521	NGA0378336521	2021	Moderate prevalence (20%-49%)	PreSAC	45476	0	0	0	0	0	0	0	0	0	0	0	0	Not delivered	1	7
Africa	Western Africa	AFRO	Nigeria	34	NI	NG	NGA	Cross River	3783	Yakur	36521	null	null	0	ADM2	Yakur	36521	NGA0378336521	2021	Moderate prevalence (20%-49%)	SAC	79583	0	0	0	0	0	5	5	0	0	0	5	5	Not delivered	1	7
Africa	Western Africa	AFRO	Nigeria	34	NI	NG	NGA	Cross River	3783	Yakur	36521	null	null	0	ADM2	Yakur	36521	NGA0378336521	2021	Moderate prevalence (20%-49%)	Total	125059	0	0	0	0	0	5	5	0	0	0	5	0	Not delivered	1	7
Africa	Western Africa	AFRO	Nigeria	34	NI	NG	NGA	Cross River	3783	Yala	36522	null	null	0	ADM2	Yala	36522	NGA0378336522	2021	Low prevalence (less than 20%)	PreSAC	0	0	0	0	0	0	0	0	0	0	0	0	0	Not delivered	1	8
Africa	Western Africa	AFRO	Nigeria	34	NI	NG	NGA	Cross River	3783	Yala	36522	null	null	0	ADM2	Yala	36522	NGA0378336522	2021	Low prevalence (less than 20%)	SAC	0	0	0	0	0	0	7	6	0	0	0	7	6	Not delivered	1	8
Africa	Western Africa	AFRO	Nigeria	34	NI	NG	NGA	Cross River	3783	Yala	36522	null	null	0	ADM2	Yala	36522	NGA0378336522	2021	Low prevalence (less than 20%)	Total	0	0	0	0	0	0	7	6	0	0	0	7	6	Not delivered	1	8
Africa	Western Africa	AFRO	Nigeria	34	NI	NG	NGA	Delta	3784	Aniocha North	36523	null	null	0	ADM2	Aniocha North	36523	NGA0378436523	2021	Moderate prevalence (20%-49%)	PreSAC	24240	0	0	0	0	0	0	0	0	0	0	0	0	ALB+IVM	1	7
Africa	Western Africa	AFRO	Nigeria	34	NI	NG	NGA	Delta	3784	Aniocha North	36523	null	null	0	ADM2	Aniocha North	36523	NGA0378436523	2021	Moderate prevalence (20%-49%)	SAC	42419	42419	39542	93.22	1	1	8	4	93.22	1	1	8	4	ALB+IVM	1	7
Africa	Western Africa	AFRO	Nigeria	34	NI	NG	NGA	Delta	3784	Aniocha North	36523	null	null	0	ADM2	Aniocha North	36523	NGA0378436523	2021	Moderate prevalence (20%-49%)	Total	66659	42419	39542	93.22	1	1	8	4	59.32	1	0	8	0	ALB+IVM	1	7
Africa	Western Africa	AFRO	Nigeria	34	NI	NG	NGA	Delta	3784	Aniocha South	36524	null	null	0	ADM2	Aniocha South	36524	NGA0378436524	2021	Moderate prevalence (20%-49%)	PreSAC	32548	0	0	0	0	0	0	0	0	0	0	0	0	ALB+IVM	1	7
Africa	Western Africa	AFRO	Nigeria	34	NI	NG	NGA	Delta	3784	Aniocha South	36524	null	null	0	ADM2	Aniocha South	36524	NGA0378436524	2021	Moderate prevalence (20%-49%)	SAC	56960	56960	49911	87.62	1	1	8	4	87.62	1	1	8	4	ALB+IVM	1	7
Africa	Western Africa	AFRO	Nigeria	34	NI	NG	NGA	Delta	3784	Aniocha South	36524	null	null	0	ADM2	Aniocha South	36524	NGA0378436524	2021	Moderate prevalence (20%-49%)	Total	89508	56960	49911	87.62	1	1	8	4	55.76	1	0	8	0	ALB+IVM	1	7
Africa	Western Africa	AFRO	Nigeria	34	NI	NG	NGA	Delta	3784	Bomadi	36525	null	null	0	ADM2	Bomadi	36525	NGA0378436525	2021	High prevalence (50% and above)	PreSAC	20057	0	0	0	0	0	0	0	0	0	0	0	0	Not delivered	1	6
Africa	Western Africa	AFRO	Nigeria	34	NI	NG	NGA	Delta	3784	Bomadi	36525	null	null	0	ADM2	Bomadi	36525	NGA0378436525	2021	High prevalence (50% and above)	SAC	35100	0	0	0	0	0	5	2	0	0	0	5	2	Not delivered	1	6
Africa	Western Africa	AFRO	Nigeria	34	NI	NG	NGA	Delta	3784	Bomadi	36525	null	null	0	ADM2	Bomadi	36525	NGA0378436525	2021	High prevalence (50% and above)	Total	55157	0	0	0	0	0	5	2	0	0	0	5	0	Not delivered	1	6
Africa	Western Africa	AFRO	Nigeria	34	NI	NG	NGA	Delta	3784	Burutu	36526	null	null	0	ADM2	Burutu	36526	NGA0378436526	2021	High prevalence (50% and above)	PreSAC	48535	0	0	0	0	0	0	0	0	0	0	0	0	Not delivered	1	6
Africa	Western Africa	AFRO	Nigeria	34	NI	NG	NGA	Delta	3784	Burutu	36526	null	null	0	ADM2	Burutu	36526	NGA0378436526	2021	High prevalence (50% and above)	SAC	84937	0	0	0	0	0	4	2	0	0	0	4	2	Not delivered	1	6
Africa	Western Africa	AFRO	Nigeria	34	NI	NG	NGA	Delta	3784	Burutu	36526	null	null	0	ADM2	Burutu	36526	NGA0378436526	2021	High prevalence (50% and above)	Total	133472	0	0	0	0	0	4	2	0	0	0	4	0	Not delivered	1	6
Africa	Western Africa	AFRO	Nigeria	34	NI	NG	NGA	Delta	3784	Ethiope East	36527	null	null	0	ADM2	Ethiope East	36527	NGA0378436527	2021	High prevalence (50% and above)	PreSAC	46481	0	0	0	0	0	0	0	0	0	0	0	0	ALB+IVM	1	6
Africa	Western Africa	AFRO	Nigeria	34	NI	NG	NGA	Delta	3784	Ethiope East	36527	null	null	0	ADM2	Ethiope East	36527	NGA0378436527	2021	High prevalence (50% and above)	SAC	81342	81342	43435	53.4	1	0	6	1	53.4	1	0	6	1	ALB+IVM	1	6
Africa	Western Africa	AFRO	Nigeria	34	NI	NG	NGA	Delta	3784	Ethiope East	36527	null	null	0	ADM2	Ethiope East	36527	NGA0378436527	2021	High prevalence (50% and above)	Total	127823	81342	43435	53.4	1	0	6	1	33.98	1	0	6	0	ALB+IVM	1	6
Africa	Western Africa	AFRO	Nigeria	34	NI	NG	NGA	Delta	3784	Ethiope West	36528	null	null	0	ADM2	Ethiope West	36528	NGA0378436528	2021	High prevalence (50% and above)	PreSAC	47129	0	0	0	0	0	0	0	0	0	0	0	0	Not delivered	1	6
Africa	Western Africa	AFRO	Nigeria	34	NI	NG	NGA	Delta	3784	Ethiope West	36528	null	null	0	ADM2	Ethiope West	36528	NGA0378436528	2021	High prevalence (50% and above)	SAC	82476	0	0	0	0	0	6	3	0	0	0	6	3	Not delivered	1	6
Africa	Western Africa	AFRO	Nigeria	34	NI	NG	NGA	Delta	3784	Ethiope West	36528	null	null	0	ADM2	Ethiope West	36528	NGA0378436528	2021	High prevalence (50% and above)	Total	129605	0	0	0	0	0	6	3	0	0	0	6	0	Not delivered	1	6
Africa	Western Africa	AFRO	Nigeria	34	NI	NG	NGA	Delta	3784	Ika North East	36529	null	null	0	ADM2	Ika North East	36529	NGA0378436529	2021	High prevalence (50% and above)	PreSAC	42515	0	0	0	0	0	0	0	0	0	0	0	0	ALB+IVM	1	6
Africa	Western Africa	AFRO	Nigeria	34	NI	NG	NGA	Delta	3784	Ika North East	36529	null	null	0	ADM2	Ika North East	36529	NGA0378436529	2021	High prevalence (50% and above)	SAC	74400	74400	72058	96.85	1	1	8	4	96.85	1	1	8	4	ALB+IVM	1	6
Africa	Western Africa	AFRO	Nigeria	34	NI	NG	NGA	Delta	3784	Ika North East	36529	null	null	0	ADM2	Ika North East	36529	NGA0378436529	2021	High prevalence (50% and above)	Total	116915	74400	72058	96.85	1	1	8	4	61.63	1	0	8	0	ALB+IVM	1	6
Africa	Western Africa	AFRO	Nigeria	34	NI	NG	NGA	Delta	3784	Ika South	36530	null	null	0	ADM2	Ika South	36530	NGA0378436530	2021	Moderate prevalence (20%-49%)	PreSAC	37639	0	0	0	0	0	0	0	0	0	0	0	0	ALB+IVM	1	7
Africa	Western Africa	AFRO	Nigeria	34	NI	NG	NGA	Delta	3784	Ika South	36530	null	null	0	ADM2	Ika South	36530	NGA0378436530	2021	Moderate prevalence (20%-49%)	SAC	65868	65868	53663	81.47	1	1	8	2	81.47	1	1	8	2	ALB+IVM	1	7
Africa	Western Africa	AFRO	Nigeria	34	NI	NG	NGA	Delta	3784	Ika South	36530	null	null	0	ADM2	Ika South	36530	NGA0378436530	2021	Moderate prevalence (20%-49%)	Total	103507	65868	53663	81.47	1	1	8	2	51.84	1	0	8	0	ALB+IVM	1	7
Africa	Western Africa	AFRO	Nigeria	34	NI	NG	NGA	Delta	3784	Isoko North	36531	null	null	0	ADM2	Isoko North	36531	NGA0378436531	2021	High prevalence (50% and above)	PreSAC	33370	0	0	0	0	0	0	0	0	0	0	0	0	ALB+IVM	1	6
Africa	Western Africa	AFRO	Nigeria	34	NI	NG	NGA	Delta	3784	Isoko North	36531	null	null	0	ADM2	Isoko North	36531	NGA0378436531	2021	High prevalence (50% and above)	SAC	58398	58398	28094	48.11	1	0	7	1	48.11	1	0	7	1	ALB+IVM	1	6
Africa	Western Africa	AFRO	Nigeria	34	NI	NG	NGA	Delta	3784	Isoko North	36531	null	null	0	ADM2	Isoko North	36531	NGA0378436531	2021	High prevalence (50% and above)	Total	91768	58398	28094	48.11	1	0	7	1	30.61	1	0	7	0	ALB+IVM	1	6
Africa	Western Africa	AFRO	Nigeria	34	NI	NG	NGA	Delta	3784	Isoko South	36532	null	null	0	ADM2	Isoko South	36532	NGA0378436532	2021	Moderate prevalence (20%-49%)	PreSAC	52713	0	0	0	0	0	0	0	0	0	0	0	0	ALB+IVM	1	7
Africa	Western Africa	AFRO	Nigeria	34	NI	NG	NGA	Delta	3784	Isoko South	36532	null	null	0	ADM2	Isoko South	36532	NGA0378436532	2021	Moderate prevalence (20%-49%)	SAC	92247	92247	38737	41.99	1	0	7	1	41.99	1	0	7	1	ALB+IVM	1	7
Africa	Western Africa	AFRO	Nigeria	34	NI	NG	NGA	Delta	3784	Isoko South	36532	null	null	0	ADM2	Isoko South	36532	NGA0378436532	2021	Moderate prevalence (20%-49%)	Total	144960	92247	38737	41.99	1	0	7	1	26.72	1	0	7	0	ALB+IVM	1	7
Africa	Western Africa	AFRO	Nigeria	34	NI	NG	NGA	Delta	3784	Ndokwa East	36533	null	null	0	ADM2	Ndokwa East	36533	NGA0378436533	2021	High prevalence (50% and above)	PreSAC	23883	0	0	0	0	0	0	0	0	0	0	0	0	ALB+IVM	1	6
Africa	Western Africa	AFRO	Nigeria	34	NI	NG	NGA	Delta	3784	Ndokwa East	36533	null	null	0	ADM2	Ndokwa East	36533	NGA0378436533	2021	High prevalence (50% and above)	SAC	41795	41795	23672	56.64	1	0	8	4	56.64	1	0	8	4	ALB+IVM	1	6
Africa	Western Africa	AFRO	Nigeria	34	NI	NG	NGA	Delta	3784	Ndokwa East	36533	null	null	0	ADM2	Ndokwa East	36533	NGA0378436533	2021	High prevalence (50% and above)	Total	65678	41795	23672	56.64	1	0	8	4	36.04	1	0	8	1	ALB+IVM	1	6
Africa	Western Africa	AFRO	Nigeria	34	NI	NG	NGA	Delta	3784	Ndokwa West	36534	null	null	0	ADM2	Ndokwa West	36534	NGA0378436534	2021	High prevalence (50% and above)	PreSAC	34567	0	0	0	0	0	0	0	0	0	0	0	0	Not delivered	1	6
Africa	Western Africa	AFRO	Nigeria	34	NI	NG	NGA	Delta	3784	Ndokwa West	36534	null	null	0	ADM2	Ndokwa West	36534	NGA0378436534	2021	High prevalence (50% and above)	SAC	60492	0	0	0	0	0	6	3	0	0	0	6	3	Not delivered	1	6
Africa	Western Africa	AFRO	Nigeria	34	NI	NG	NGA	Delta	3784	Ndokwa West	36534	null	null	0	ADM2	Ndokwa West	36534	NGA0378436534	2021	High prevalence (50% and above)	Total	95059	0	0	0	0	0	6	3	0	0	0	6	0	Not delivered	1	6
Africa	Western Africa	AFRO	Nigeria	34	NI	NG	NGA	Delta	3784	Okpe	36535	null	null	0	ADM2	Okpe	36535	NGA0378436535	2021	High prevalence (50% and above)	PreSAC	30100	0	0	0	0	0	0	0	0	0	0	0	0	Not delivered	1	6
Africa	Western Africa	AFRO	Nigeria	34	NI	NG	NGA	Delta	3784	Okpe	36535	null	null	0	ADM2	Okpe	36535	NGA0378436535	2021	High prevalence (50% and above)	SAC	52676	0	0	0	0	0	6	3	0	0	0	6	3	Not delivered	1	6
Africa	Western Africa	AFRO	Nigeria	34	NI	NG	NGA	Delta	3784	Okpe	36535	null	null	0	ADM2	Okpe	36535	NGA0378436535	2021	High prevalence (50% and above)	Total	82776	0	0	0	0	0	6	3	0	0	0	6	0	Not delivered	1	6
Africa	Western Africa	AFRO	Nigeria	34	NI	NG	NGA	Delta	3784	Oshimili North	36536	null	null	0	ADM2	Oshimili North	36536	NGA0378436536	2021	Moderate prevalence (20%-49%)	PreSAC	26694	0	0	0	0	0	0	0	0	0	0	0	0	Not delivered	1	7
Africa	Western Africa	AFRO	Nigeria	34	NI	NG	NGA	Delta	3784	Oshimili North	36536	null	null	0	ADM2	Oshimili North	36536	NGA0378436536	2021	Moderate prevalence (20%-49%)	SAC	46715	0	0	0	0	0	7	3	0	0	0	7	3	Not delivered	1	7
Africa	Western Africa	AFRO	Nigeria	34	NI	NG	NGA	Delta	3784	Oshimili North	36536	null	null	0	ADM2	Oshimili North	36536	NGA0378436536	2021	Moderate prevalence (20%-49%)	Total	73409	0	0	0	0	0	7	3	0	0	0	7	0	Not delivered	1	7
Africa	Western Africa	AFRO	Nigeria	34	NI	NG	NGA	Delta	3784	Oshimili South	36537	null	null	0	ADM2	Oshimili South	36537	NGA0378436537	2021	Moderate prevalence (20%-49%)	PreSAC	34632	0	0	0	0	0	0	0	0	0	0	0	0	Not delivered	1	7
Africa	Western Africa	AFRO	Nigeria	34	NI	NG	NGA	Delta	3784	Oshimili South	36537	null	null	0	ADM2	Oshimili South	36537	NGA0378436537	2021	Moderate prevalence (20%-49%)	SAC	60605	0	0	0	0	0	5	3	0	0	0	5	3	Not delivered	1	7
Africa	Western Africa	AFRO	Nigeria	34	NI	NG	NGA	Delta	3784	Oshimili South	36537	null	null	0	ADM2	Oshimili South	36537	NGA0378436537	2021	Moderate prevalence (20%-49%)	Total	95237	0	0	0	0	0	5	3	0	0	0	5	0	Not delivered	1	7
Africa	Western Africa	AFRO	Nigeria	34	NI	NG	NGA	Delta	3784	Patani	36538	null	null	0	ADM2	Patani	36538	NGA0378436538	2021	High prevalence (50% and above)	PreSAC	15673	0	0	0	0	0	0	0	0	0	0	0	0	Not delivered	1	6
Africa	Western Africa	AFRO	Nigeria	34	NI	NG	NGA	Delta	3784	Patani	36538	null	null	0	ADM2	Patani	36538	NGA0378436538	2021	High prevalence (50% and above)	SAC	27429	0	0	0	0	0	6	3	0	0	0	6	3	Not delivered	1	6
Africa	Western Africa	AFRO	Nigeria	34	NI	NG	NGA	Delta	3784	Patani	36538	null	null	0	ADM2	Patani	36538	NGA0378436538	2021	High prevalence (50% and above)	Total	43102	0	0	0	0	0	6	3	0	0	0	6	1	Not delivered	1	6
Africa	Western Africa	AFRO	Nigeria	34	NI	NG	NGA	Delta	3784	Sapele	36539	null	null	0	ADM2	Sapele	36539	NGA0378436539	2021	High prevalence (50% and above)	PreSAC	39790	0	0	0	0	0	0	0	0	0	0	0	0	Not delivered	1	6
Africa	Western Africa	AFRO	Nigeria	34	NI	NG	NGA	Delta	3784	Sapele	36539	null	null	0	ADM2	Sapele	36539	NGA0378436539	2021	High prevalence (50% and above)	SAC	69633	0	0	0	0	0	5	4	0	0	0	5	4	Not delivered	1	6
Africa	Western Africa	AFRO	Nigeria	34	NI	NG	NGA	Delta	3784	Sapele	36539	null	null	0	ADM2	Sapele	36539	NGA0378436539	2021	High prevalence (50% and above)	Total	109423	0	0	0	0	0	5	4	0	0	0	5	0	Not delivered	1	6
Africa	Western Africa	AFRO	Nigeria	34	NI	NG	NGA	Delta	3784	Udu	36540	null	null	0	ADM2	Udu	36540	NGA0378436540	2021	High prevalence (50% and above)	PreSAC	33187	0	0	0	0	0	0	0	0	0	0	0	0	ALB+IVM	1	6
Africa	Western Africa	AFRO	Nigeria	34	NI	NG	NGA	Delta	3784	Udu	36540	null	null	0	ADM2	Udu	36540	NGA0378436540	2021	High prevalence (50% and above)	SAC	58076	58076	35657	61.4	1	0	7	4	61.4	1	0	7	4	ALB+IVM	1	6
Africa	Western Africa	AFRO	Nigeria	34	NI	NG	NGA	Delta	3784	Udu	36540	null	null	0	ADM2	Udu	36540	NGA0378436540	2021	High prevalence (50% and above)	Total	91263	58076	35657	61.4	1	0	7	4	39.07	1	0	7	0	ALB+IVM	1	6
Africa	Western Africa	AFRO	Nigeria	34	NI	NG	NGA	Delta	3784	Ughelli North	36541	null	null	0	ADM2	Ughelli North	36541	NGA0378436541	2021	High prevalence (50% and above)	PreSAC	74314	0	0	0	0	0	0	0	0	0	0	0	0	Not delivered	1	6
Africa	Western Africa	AFRO	Nigeria	34	NI	NG	NGA	Delta	3784	Ughelli North	36541	null	null	0	ADM2	Ughelli North	36541	NGA0378436541	2021	High prevalence (50% and above)	SAC	130050	0	0	0	0	0	6	3	0	0	0	6	3	Not delivered	1	6
Africa	Western Africa	AFRO	Nigeria	34	NI	NG	NGA	Delta	3784	Ughelli North	36541	null	null	0	ADM2	Ughelli North	36541	NGA0378436541	2021	High prevalence (50% and above)	Total	204364	0	0	0	0	0	6	3	0	0	0	6	0	Not delivered	1	6
Africa	Western Africa	AFRO	Nigeria	34	NI	NG	NGA	Delta	3784	Ughelli South	36542	null	null	0	ADM2	Ughelli South	36542	NGA0378436542	2021	High prevalence (50% and above)	PreSAC	49440	0	0	0	0	0	0	0	0	0	0	0	0	ALB/MBD	1	6
Africa	Western Africa	AFRO	Nigeria	34	NI	NG	NGA	Delta	3784	Ughelli South	36542	null	null	0	ADM2	Ughelli South	36542	NGA0378436542	2021	High prevalence (50% and above)	SAC	86521	86521	71903	83.1	1	1	6	4	83.1	1	1	6	4	ALB/MBD	1	6
Africa	Western Africa	AFRO	Nigeria	34	NI	NG	NGA	Delta	3784	Ughelli South	36542	null	null	0	ADM2	Ughelli South	36542	NGA0378436542	2021	High prevalence (50% and above)	Total	135961	86521	71903	83.1	1	1	6	4	52.89	1	0	6	0	ALB/MBD	1	6
Africa	Western Africa	AFRO	Nigeria	34	NI	NG	NGA	Delta	3784	Ukwuani	36543	null	null	0	ADM2	Ukwuani	36543	NGA0378436543	2021	High prevalence (50% and above)	PreSAC	27869	0	0	0	0	0	0	0	0	0	0	0	0	ALB+IVM	1	6
Africa	Western Africa	AFRO	Nigeria	34	NI	NG	NGA	Delta	3784	Ukwuani	36543	null	null	0	ADM2	Ukwuani	36543	NGA0378436543	2021	High prevalence (50% and above)	SAC	48771	48771	31796	65.19	1	0	8	2	65.19	1	0	8	2	ALB+IVM	1	6
Africa	Western Africa	AFRO	Nigeria	34	NI	NG	NGA	Delta	3784	Ukwuani	36543	null	null	0	ADM2	Ukwuani	36543	NGA0378436543	2021	High prevalence (50% and above)	Total	76640	48771	31796	65.19	1	0	8	2	41.49	1	0	8	0	ALB+IVM	1	6
Africa	Western Africa	AFRO	Nigeria	34	NI	NG	NGA	Delta	3784	Uvwie	36544	null	null	0	ADM2	Uvwie	36544	NGA0378436544	2021	High prevalence (50% and above)	PreSAC	44324	0	0	0	0	0	0	0	0	0	0	0	0	Not delivered	1	6
Africa	Western Africa	AFRO	Nigeria	34	NI	NG	NGA	Delta	3784	Uvwie	36544	null	null	0	ADM2	Uvwie	36544	NGA0378436544	2021	High prevalence (50% and above)	SAC	77566	0	0	0	0	0	4	2	0	0	0	4	2	Not delivered	1	6
Africa	Western Africa	AFRO	Nigeria	34	NI	NG	NGA	Delta	3784	Uvwie	36544	null	null	0	ADM2	Uvwie	36544	NGA0378436544	2021	High prevalence (50% and above)	Total	121890	0	0	0	0	0	4	2	0	0	0	4	0	Not delivered	1	6
Africa	Western Africa	AFRO	Nigeria	34	NI	NG	NGA	Delta	3784	Warii North	36545	null	null	0	ADM2	Warii North	36545	NGA0378436545	2021	High prevalence (50% and above)	PreSAC	31784	0	0	0	0	0	0	0	0	0	0	0	0	ALB+IVM	1	6
Africa	Western Africa	AFRO	Nigeria	34	NI	NG	NGA	Delta	3784	Warii North	36545	null	null	0	ADM2	Warii North	36545	NGA0378436545	2021	High prevalence (50% and above)	SAC	55621	55621	55833	100.38	1	1	7	3	100.38	1	1	7	3	ALB+IVM	1	6
Africa	Western Africa	AFRO	Nigeria	34	NI	NG	NGA	Delta	3784	Warii North	36545	null	null	0	ADM2	Warii North	36545	NGA0378436545	2021	High prevalence (50% and above)	Total	87405	55621	55833	100.38	1	1	7	3	63.88	1	0	7	0	ALB+IVM	1	6
Africa	Western Africa	AFRO	Nigeria	34	NI	NG	NGA	Delta	3784	Warri South	36546	null	null	0	ADM2	Warri South	36546	NGA0378436546	2021	High prevalence (50% and above)	PreSAC	70238	0	0	0	0	0	0	0	0	0	0	0	0	Not delivered	1	6
Africa	Western Africa	AFRO	Nigeria	34	NI	NG	NGA	Delta	3784	Warri South	36546	null	null	0	ADM2	Warri South	36546	NGA0378436546	2021	High prevalence (50% and above)	SAC	122916	0	0	0	0	0	5	3	0	0	0	5	3	Not delivered	1	6
Africa	Western Africa	AFRO	Nigeria	34	NI	NG	NGA	Delta	3784	Warri South	36546	null	null	0	ADM2	Warri South	36546	NGA0378436546	2021	High prevalence (50% and above)	Total	193154	0	0	0	0	0	5	3	0	0	0	5	0	Not delivered	1	6
Africa	Western Africa	AFRO	Nigeria	34	NI	NG	NGA	Delta	3784	Warri South West	36547	null	null	0	ADM2	Warri South West	36547	NGA0378436547	2021	High prevalence (50% and above)	PreSAC	27010	0	0	0	0	0	0	0	0	0	0	0	0	ALB+IVM	1	6
Africa	Western Africa	AFRO	Nigeria	34	NI	NG	NGA	Delta	3784	Warri South West	36547	null	null	0	ADM2	Warri South West	36547	NGA0378436547	2021	High prevalence (50% and above)	SAC	47268	47268	46925	99.27	1	1	6	2	99.27	1	1	6	2	ALB+IVM	1	6
Africa	Western Africa	AFRO	Nigeria	34	NI	NG	NGA	Delta	3784	Warri South West	36547	null	null	0	ADM2	Warri South West	36547	NGA0378436547	2021	High prevalence (50% and above)	Total	74278	47268	46925	99.27	1	1	6	2	63.17	1	0	6	0	ALB+IVM	1	6
Africa	Western Africa	AFRO	Nigeria	34	NI	NG	NGA	Ebonyi	3785	Abakaliki	36548	null	null	0	ADM2	Abakaliki	36548	NGA0378536548	2021	Moderate prevalence (20%-49%)	PreSAC	35122	0	0	0	0	0	0	0	0	0	0	0	0	Not delivered	1	7
Africa	Western Africa	AFRO	Nigeria	34	NI	NG	NGA	Ebonyi	3785	Abakaliki	36548	null	null	0	ADM2	Abakaliki	36548	NGA0378536548	2021	Moderate prevalence (20%-49%)	SAC	61464	0	0	0	0	0	5	5	0	0	0	5	5	Not delivered	1	7
Africa	Western Africa	AFRO	Nigeria	34	NI	NG	NGA	Ebonyi	3785	Abakaliki	36548	null	null	0	ADM2	Abakaliki	36548	NGA0378536548	2021	Moderate prevalence (20%-49%)	Total	96586	0	0	0	0	0	5	5	0	0	0	5	1	Not delivered	1	7
Africa	Western Africa	AFRO	Nigeria	34	NI	NG	NGA	Ebonyi	3785	Afikpo North	36549	null	null	0	ADM2	Afikpo North	36549	NGA0378536549	2021	Moderate prevalence (20%-49%)	PreSAC	36254	0	0	0	0	0	0	0	0	0	0	0	0	ALB+IVM	1	7
Africa	Western Africa	AFRO	Nigeria	34	NI	NG	NGA	Ebonyi	3785	Afikpo North	36549	null	null	0	ADM2	Afikpo North	36549	NGA0378536549	2021	Moderate prevalence (20%-49%)	SAC	63444	63444	61937	97.62	1	1	7	6	97.62	1	1	7	6	ALB+IVM	1	7
Africa	Western Africa	AFRO	Nigeria	34	NI	NG	NGA	Ebonyi	3785	Afikpo North	36549	null	null	0	ADM2	Afikpo North	36549	NGA0378536549	2021	Moderate prevalence (20%-49%)	Total	99698	63444	61937	97.62	1	1	7	6	62.12	1	0	7	0	ALB+IVM	1	7
Africa	Western Africa	AFRO	Nigeria	34	NI	NG	NGA	Ebonyi	3785	Afikpo South	36550	null	null	0	ADM2	Afikpo South	36550	NGA0378536550	2021	Moderate prevalence (20%-49%)	PreSAC	36360	0	0	0	0	0	0	0	0	0	0	0	0	Not delivered	1	7
Africa	Western Africa	AFRO	Nigeria	34	NI	NG	NGA	Ebonyi	3785	Afikpo South	36550	null	null	0	ADM2	Afikpo South	36550	NGA0378536550	2021	Moderate prevalence (20%-49%)	SAC	63631	0	0	0	0	0	4	4	0	0	0	4	4	Not delivered	1	7
Africa	Western Africa	AFRO	Nigeria	34	NI	NG	NGA	Ebonyi	3785	Afikpo South	36550	null	null	0	ADM2	Afikpo South	36550	NGA0378536550	2021	Moderate prevalence (20%-49%)	Total	99991	0	0	0	0	0	4	4	0	0	0	4	0	Not delivered	1	7
Africa	Western Africa	AFRO	Nigeria	34	NI	NG	NGA	Ebonyi	3785	Ebonyi	36551	null	null	0	ADM2	Ebonyi	36551	NGA0378536551	2021	Low prevalence (less than 20%)	PreSAC	0	0	0	0	0	0	0	0	0	0	0	0	0	ALB+IVM	1	8
Africa	Western Africa	AFRO	Nigeria	34	NI	NG	NGA	Ebonyi	3785	Ebonyi	36551	null	null	0	ADM2	Ebonyi	36551	NGA0378536551	2021	Low prevalence (less than 20%)	SAC	51383	51383	50176	97.65	1	1	7	6	97.65	1	1	7	6	ALB+IVM	1	8
Africa	Western Africa	AFRO	Nigeria	34	NI	NG	NGA	Ebonyi	3785	Ebonyi	36551	null	null	0	ADM2	Ebonyi	36551	NGA0378536551	2021	Low prevalence (less than 20%)	Total	51383	51383	50176	97.65	1	1	7	6	97.65	1	1	7	6	ALB+IVM	1	8
Africa	Western Africa	AFRO	Nigeria	34	NI	NG	NGA	Ebonyi	3785	Ezza North	36552	null	null	0	ADM2	Ezza North	36552	NGA0378536552	2021	High prevalence (50% and above)	PreSAC	33709	0	0	0	0	0	0	0	0	0	0	0	0	ALB+IVM	1	6
Africa	Western Africa	AFRO	Nigeria	34	NI	NG	NGA	Ebonyi	3785	Ezza North	36552	null	null	0	ADM2	Ezza North	36552	NGA0378536552	2021	High prevalence (50% and above)	SAC	58991	58991	57561	97.58	1	1	7	6	97.58	1	1	7	6	ALB+IVM	1	6
Africa	Western Africa	AFRO	Nigeria	34	NI	NG	NGA	Ebonyi	3785	Ezza North	36552	null	null	0	ADM2	Ezza North	36552	NGA0378536552	2021	High prevalence (50% and above)	Total	92700	58991	57561	97.58	1	1	7	6	62.09	1	0	7	2	ALB+IVM	1	6
Africa	Western Africa	AFRO	Nigeria	34	NI	NG	NGA	Ebonyi	3785	Ezza south	36553	null	null	0	ADM2	Ezza south	36553	NGA0378536553	2021	Moderate prevalence (20%-49%)	PreSAC	30836	0	0	0	0	0	0	0	0	0	0	0	0	Not delivered	1	7
Africa	Western Africa	AFRO	Nigeria	34	NI	NG	NGA	Ebonyi	3785	Ezza south	36553	null	null	0	ADM2	Ezza south	36553	NGA0378536553	2021	Moderate prevalence (20%-49%)	SAC	53962	0	0	0	0	0	5	5	0	0	0	5	5	Not delivered	1	7
Africa	Western Africa	AFRO	Nigeria	34	NI	NG	NGA	Ebonyi	3785	Ezza south	36553	null	null	0	ADM2	Ezza south	36553	NGA0378536553	2021	Moderate prevalence (20%-49%)	Total	84798	0	0	0	0	0	5	4	0	0	0	5	1	Not delivered	1	7
Africa	Western Africa	AFRO	Nigeria	34	NI	NG	NGA	Ebonyi	3785	Ikwo	36554	null	null	0	ADM2	Ikwo	36554	NGA0378536554	2021	Moderate prevalence (20%-49%)	PreSAC	49678	0	0	0	0	0	0	0	0	0	0	0	0	ALB+IVM	1	7
Africa	Western Africa	AFRO	Nigeria	34	NI	NG	NGA	Ebonyi	3785	Ikwo	36554	null	null	0	ADM2	Ikwo	36554	NGA0378536554	2021	Moderate prevalence (20%-49%)	SAC	86937	86937	84842	97.59	1	1	7	5	97.59	1	1	7	5	ALB+IVM	1	7
Africa	Western Africa	AFRO	Nigeria	34	NI	NG	NGA	Ebonyi	3785	Ikwo	36554	null	null	0	ADM2	Ikwo	36554	NGA0378536554	2021	Moderate prevalence (20%-49%)	Total	136615	86937	84842	97.59	1	1	7	5	62.1	1	0	7	0	ALB+IVM	1	7
Africa	Western Africa	AFRO	Nigeria	34	NI	NG	NGA	Ebonyi	3785	Ishielu	36555	null	null	0	ADM2	Ishielu	36555	NGA0378536555	2021	High prevalence (50% and above)	PreSAC	34966	0	0	0	0	0	0	0	0	0	0	0	0	ALB+IVM	1	6
Africa	Western Africa	AFRO	Nigeria	34	NI	NG	NGA	Ebonyi	3785	Ishielu	36555	null	null	0	ADM2	Ishielu	36555	NGA0378536555	2021	High prevalence (50% and above)	SAC	61190	61190	59732	97.62	1	1	7	5	97.62	1	1	7	5	ALB+IVM	1	6
Africa	Western Africa	AFRO	Nigeria	34	NI	NG	NGA	Ebonyi	3785	Ishielu	36555	null	null	0	ADM2	Ishielu	36555	NGA0378536555	2021	High prevalence (50% and above)	Total	96156	61190	59732	97.62	1	1	7	5	62.12	1	0	7	0	ALB+IVM	1	6
Africa	Western Africa	AFRO	Nigeria	34	NI	NG	NGA	Ebonyi	3785	Ivo	36556	null	null	0	ADM2	Ivo	36556	NGA0378536556	2021	Moderate prevalence (20%-49%)	PreSAC	27991	0	0	0	0	0	0	0	0	0	0	0	0	Not delivered	1	7
Africa	Western Africa	AFRO	Nigeria	34	NI	NG	NGA	Ebonyi	3785	Ivo	36556	null	null	0	ADM2	Ivo	36556	NGA0378536556	2021	Moderate prevalence (20%-49%)	SAC	48985	0	0	0	0	0	2	2	0	0	0	2	2	Not delivered	1	7
Africa	Western Africa	AFRO	Nigeria	34	NI	NG	NGA	Ebonyi	3785	Ivo	36556	null	null	0	ADM2	Ivo	36556	NGA0378536556	2021	Moderate prevalence (20%-49%)	Total	76976	0	0	0	0	0	2	2	0	0	0	2	1	Not delivered	1	7
Africa	Western Africa	AFRO	Nigeria	34	NI	NG	NGA	Ebonyi	3785	Izzi	36557	null	null	0	ADM2	Izzi	36557	NGA0378536557	2021	Low prevalence (less than 20%)	PreSAC	0	0	0	0	0	0	0	0	0	0	0	0	0	ALB+IVM	1	8
Africa	Western Africa	AFRO	Nigeria	34	NI	NG	NGA	Ebonyi	3785	Izzi	36557	null	null	0	ADM2	Izzi	36557	NGA0378536557	2021	Low prevalence (less than 20%)	SAC	94824	94824	66024	69.63	1	0	8	6	69.63	1	0	8	6	ALB+IVM	1	8
Africa	Western Africa	AFRO	Nigeria	34	NI	NG	NGA	Ebonyi	3785	Izzi	36557	null	null	0	ADM2	Izzi	36557	NGA0378536557	2021	Low prevalence (less than 20%)	Total	94824	94824	66024	69.63	1	0	8	6	69.63	1	0	8	6	ALB+IVM	1	8
Africa	Western Africa	AFRO	Nigeria	34	NI	NG	NGA	Ebonyi	3785	Ohaozara	36558	null	null	0	ADM2	Ohaozara	36558	NGA0378536558	2021	Moderate prevalence (20%-49%)	PreSAC	34405	0	0	0	0	0	0	0	0	0	0	0	0	ALB+IVM	1	7
Africa	Western Africa	AFRO	Nigeria	34	NI	NG	NGA	Ebonyi	3785	Ohaozara	36558	null	null	0	ADM2	Ohaozara	36558	NGA0378536558	2021	Moderate prevalence (20%-49%)	SAC	60209	60209	58768	97.61	1	1	7	6	97.61	1	1	7	6	ALB+IVM	1	7
Africa	Western Africa	AFRO	Nigeria	34	NI	NG	NGA	Ebonyi	3785	Ohaozara	36558	null	null	0	ADM2	Ohaozara	36558	NGA0378536558	2021	Moderate prevalence (20%-49%)	Total	94614	60209	58768	97.61	1	1	7	6	62.11	1	0	7	0	ALB+IVM	1	7
Africa	Western Africa	AFRO	Nigeria	34	NI	NG	NGA	Ebonyi	3785	Ohaukwu	36559	null	null	0	ADM2	Ohaukwu	36559	NGA0378536559	2021	High prevalence (50% and above)	PreSAC	45450	0	0	0	0	0	0	0	0	0	0	0	0	Not delivered	1	6
Africa	Western Africa	AFRO	Nigeria	34	NI	NG	NGA	Ebonyi	3785	Ohaukwu	36559	null	null	0	ADM2	Ohaukwu	36559	NGA0378536559	2021	High prevalence (50% and above)	SAC	79537	0	0	0	0	0	6	6	0	0	0	6	6	Not delivered	1	6
Africa	Western Africa	AFRO	Nigeria	34	NI	NG	NGA	Ebonyi	3785	Ohaukwu	36559	null	null	0	ADM2	Ohaukwu	36559	NGA0378536559	2021	High prevalence (50% and above)	Total	124987	0	0	0	0	0	6	6	0	0	0	6	0	Not delivered	1	6
Africa	Western Africa	AFRO	Nigeria	34	NI	NG	NGA	Ebonyi	3785	Onicha	36560	null	null	0	ADM2	Onicha	36560	NGA0378536560	2021	Moderate prevalence (20%-49%)	PreSAC	54823	0	0	0	0	0	0	0	0	0	0	0	0	Not delivered	1	7
Africa	Western Africa	AFRO	Nigeria	34	NI	NG	NGA	Ebonyi	3785	Onicha	36560	null	null	0	ADM2	Onicha	36560	NGA0378536560	2021	Moderate prevalence (20%-49%)	SAC	95940	0	0	0	0	0	4	4	0	0	0	4	4	Not delivered	1	7
Africa	Western Africa	AFRO	Nigeria	34	NI	NG	NGA	Ebonyi	3785	Onicha	36560	null	null	0	ADM2	Onicha	36560	NGA0378536560	2021	Moderate prevalence (20%-49%)	Total	150763	0	0	0	0	0	4	4	0	0	0	4	0	Not delivered	1	7
Africa	Western Africa	AFRO	Nigeria	34	NI	NG	NGA	Edo	3786	Akoko-Edo	36561	null	null	0	ADM2	Akoko-Edo	36561	NGA0378636561	2021	High prevalence (50% and above)	PreSAC	60676	0	0	0	0	0	0	0	0	0	0	0	0	ALB+IVM	1	6
Africa	Western Africa	AFRO	Nigeria	34	NI	NG	NGA	Edo	3786	Akoko-Edo	36561	null	null	0	ADM2	Akoko-Edo	36561	NGA0378636561	2021	High prevalence (50% and above)	SAC	106182	106182	84285	79.38	1	1	8	6	79.38	1	1	8	6	ALB+IVM	1	6
Africa	Western Africa	AFRO	Nigeria	34	NI	NG	NGA	Edo	3786	Akoko-Edo	36561	null	null	0	ADM2	Akoko-Edo	36561	NGA0378636561	2021	High prevalence (50% and above)	Total	166858	106182	84285	79.38	1	1	8	6	50.51	1	0	8	0	ALB+IVM	1	6
Africa	Western Africa	AFRO	Nigeria	34	NI	NG	NGA	Edo	3786	Egor	36562	null	null	0	ADM2	Egor	36562	NGA0378636562	2021	Moderate prevalence (20%-49%)	PreSAC	78683	0	0	0	0	0	0	0	0	0	0	0	0	ALB/MBD	1	7
Africa	Western Africa	AFRO	Nigeria	34	NI	NG	NGA	Edo	3786	Egor	36562	null	null	0	ADM2	Egor	36562	NGA0378636562	2021	Moderate prevalence (20%-49%)	SAC	137695	137695	2936	2.13	1	0	5	3	2.13	1	0	5	3	ALB/MBD	1	7
Africa	Western Africa	AFRO	Nigeria	34	NI	NG	NGA	Edo	3786	Egor	36562	null	null	0	ADM2	Egor	36562	NGA0378636562	2021	Moderate prevalence (20%-49%)	Total	216378	137695	2936	2.13	1	0	5	3	1.36	1	0	5	0	ALB/MBD	1	7
Africa	Western Africa	AFRO	Nigeria	34	NI	NG	NGA	Edo	3786	Esan Central	36563	null	null	0	ADM2	Esan Central	36563	NGA0378636563	2021	Moderate prevalence (20%-49%)	PreSAC	24378	0	0	0	0	0	0	0	0	0	0	0	0	ALB/MBD	1	7
Africa	Western Africa	AFRO	Nigeria	34	NI	NG	NGA	Edo	3786	Esan Central	36563	null	null	0	ADM2	Esan Central	36563	NGA0378636563	2021	Moderate prevalence (20%-49%)	SAC	42662	42662	721	1.69	1	0	7	4	1.69	1	0	7	4	ALB/MBD	1	7
Africa	Western Africa	AFRO	Nigeria	34	NI	NG	NGA	Edo	3786	Esan Central	36563	null	null	0	ADM2	Esan Central	36563	NGA0378636563	2021	Moderate prevalence (20%-49%)	Total	67040	42662	721	1.69	1	0	7	4	1.08	1	0	7	0	ALB/MBD	1	7
Africa	Western Africa	AFRO	Nigeria	34	NI	NG	NGA	Edo	3786	Esan North East	36564	null	null	0	ADM2	Esan North East	36564	NGA0378636564	2021	Moderate prevalence (20%-49%)	PreSAC	27627	0	0	0	0	0	0	0	0	0	0	0	0	ALB/MBD	1	7
Africa	Western Africa	AFRO	Nigeria	34	NI	NG	NGA	Edo	3786	Esan North East	36564	null	null	0	ADM2	Esan North East	36564	NGA0378636564	2021	Moderate prevalence (20%-49%)	SAC	48348	48348	153	0.32	1	0	8	4	0.32	1	0	8	4	ALB/MBD	1	7
Africa	Western Africa	AFRO	Nigeria	34	NI	NG	NGA	Edo	3786	Esan North East	36564	null	null	0	ADM2	Esan North East	36564	NGA0378636564	2021	Moderate prevalence (20%-49%)	Total	75975	48348	153	0.32	1	0	8	4	0.2	1	0	8	0	ALB/MBD	1	7
Africa	Western Africa	AFRO	Nigeria	34	NI	NG	NGA	Edo	3786	Esan South East	36565	null	null	0	ADM2	Esan South East	36565	NGA0378636565	2021	Moderate prevalence (20%-49%)	PreSAC	38826	0	0	0	0	0	0	0	0	0	0	0	0	ALB+IVM	1	7
Africa	Western Africa	AFRO	Nigeria	34	NI	NG	NGA	Edo	3786	Esan South East	36565	null	null	0	ADM2	Esan South East	36565	NGA0378636565	2021	Moderate prevalence (20%-49%)	SAC	67945	67945	55355	81.47	1	1	8	6	81.47	1	1	8	6	ALB+IVM	1	7
Africa	Western Africa	AFRO	Nigeria	34	NI	NG	NGA	Edo	3786	Esan South East	36565	null	null	0	ADM2	Esan South East	36565	NGA0378636565	2021	Moderate prevalence (20%-49%)	Total	106771	67945	55355	81.47	1	1	8	6	51.84	1	0	8	0	ALB+IVM	1	7
Africa	Western Africa	AFRO	Nigeria	34	NI	NG	NGA	Edo	3786	Esan West	36566	null	null	0	ADM2	Esan West	36566	NGA0378636566	2021	Moderate prevalence (20%-49%)	PreSAC	29131	0	0	0	0	0	0	0	0	0	0	0	0	Not delivered	1	7
Africa	Western Africa	AFRO	Nigeria	34	NI	NG	NGA	Edo	3786	Esan West	36566	null	null	0	ADM2	Esan West	36566	NGA0378636566	2021	Moderate prevalence (20%-49%)	SAC	50979	0	0	0	0	0	6	5	0	0	0	6	5	Not delivered	1	7
Africa	Western Africa	AFRO	Nigeria	34	NI	NG	NGA	Edo	3786	Esan West	36566	null	null	0	ADM2	Esan West	36566	NGA0378636566	2021	Moderate prevalence (20%-49%)	Total	80110	0	0	0	0	0	6	5	0	0	0	6	0	Not delivered	1	7
Africa	Western Africa	AFRO	Nigeria	34	NI	NG	NGA	Edo	3786	Etsako Central	36567	null	null	0	ADM2	Etsako Central	36567	NGA0378636567	2021	High prevalence (50% and above)	PreSAC	21893	0	0	0	0	0	0	0	0	0	0	0	0	ALB/MBD	1	6
Africa	Western Africa	AFRO	Nigeria	34	NI	NG	NGA	Edo	3786	Etsako Central	36567	null	null	0	ADM2	Etsako Central	36567	NGA0378636567	2021	High prevalence (50% and above)	SAC	38313	38313	12656	33.03	1	0	7	4	33.03	1	0	7	4	ALB/MBD	1	6
Africa	Western Africa	AFRO	Nigeria	34	NI	NG	NGA	Edo	3786	Etsako Central	36567	null	null	0	ADM2	Etsako Central	36567	NGA0378636567	2021	High prevalence (50% and above)	Total	60206	38313	12656	33.03	1	0	7	4	21.02	1	0	7	0	ALB/MBD	1	6
Africa	Western Africa	AFRO	Nigeria	34	NI	NG	NGA	Edo	3786	Etsako East	36568	null	null	0	ADM2	Etsako East	36568	NGA0378636568	2021	Moderate prevalence (20%-49%)	PreSAC	33796	0	0	0	0	0	0	0	0	0	0	0	0	ALB/MBD	1	7
Africa	Western Africa	AFRO	Nigeria	34	NI	NG	NGA	Edo	3786	Etsako East	36568	null	null	0	ADM2	Etsako East	36568	NGA0378636568	2021	Moderate prevalence (20%-49%)	SAC	59144	59144	29602	50.05	1	0	6	4	50.05	1	0	6	4	ALB/MBD	1	7
Africa	Western Africa	AFRO	Nigeria	34	NI	NG	NGA	Edo	3786	Etsako East	36568	null	null	0	ADM2	Etsako East	36568	NGA0378636568	2021	Moderate prevalence (20%-49%)	Total	92940	59144	29602	50.05	1	0	6	4	31.85	1	0	6	0	ALB/MBD	1	7
Africa	Western Africa	AFRO	Nigeria	34	NI	NG	NGA	Edo	3786	Etsako West	36569	null	null	0	ADM2	Etsako West	36569	NGA0378636569	2021	High prevalence (50% and above)	PreSAC	45744	0	0	0	0	0	0	0	0	0	0	0	0	ALB+IVM	1	6
Africa	Western Africa	AFRO	Nigeria	34	NI	NG	NGA	Edo	3786	Etsako West	36569	null	null	0	ADM2	Etsako West	36569	NGA0378636569	2021	High prevalence (50% and above)	SAC	80053	80053	64912	81.09	1	1	8	5	81.09	1	1	8	5	ALB+IVM	1	6
Africa	Western Africa	AFRO	Nigeria	34	NI	NG	NGA	Edo	3786	Etsako West	36569	null	null	0	ADM2	Etsako West	36569	NGA0378636569	2021	High prevalence (50% and above)	Total	125797	80053	64912	81.09	1	1	8	5	51.6	1	0	8	0	ALB+IVM	1	6
Africa	Western Africa	AFRO	Nigeria	34	NI	NG	NGA	Edo	3786	Igueben	36570	null	null	0	ADM2	Igueben	36570	NGA0378636570	2021	Moderate prevalence (20%-49%)	PreSAC	16121	0	0	0	0	0	0	0	0	0	0	0	0	Not delivered	1	7
Africa	Western Africa	AFRO	Nigeria	34	NI	NG	NGA	Edo	3786	Igueben	36570	null	null	0	ADM2	Igueben	36570	NGA0378636570	2021	Moderate prevalence (20%-49%)	SAC	28211	0	0	0	0	0	7	6	0	0	0	7	6	Not delivered	1	7
Africa	Western Africa	AFRO	Nigeria	34	NI	NG	NGA	Edo	3786	Igueben	36570	null	null	0	ADM2	Igueben	36570	NGA0378636570	2021	Moderate prevalence (20%-49%)	Total	44332	0	0	0	0	0	7	6	0	0	0	7	0	Not delivered	1	7
Africa	Western Africa	AFRO	Nigeria	34	NI	NG	NGA	Edo	3786	Ikpoba-Okha	36571	null	null	0	ADM2	Ikpoba-Okha	36571	NGA0378636571	2021	Moderate prevalence (20%-49%)	PreSAC	85907	0	0	0	0	0	0	0	0	0	0	0	0	Not delivered	1	7
Africa	Western Africa	AFRO	Nigeria	34	NI	NG	NGA	Edo	3786	Ikpoba-Okha	36571	null	null	0	ADM2	Ikpoba-Okha	36571	NGA0378636571	2021	Moderate prevalence (20%-49%)	SAC	150337	0	0	0	0	0	5	4	0	0	0	5	4	Not delivered	1	7
Africa	Western Africa	AFRO	Nigeria	34	NI	NG	NGA	Edo	3786	Ikpoba-Okha	36571	null	null	0	ADM2	Ikpoba-Okha	36571	NGA0378636571	2021	Moderate prevalence (20%-49%)	Total	236244	0	0	0	0	0	5	4	0	0	0	5	0	Not delivered	1	7
Africa	Western Africa	AFRO	Nigeria	34	NI	NG	NGA	Edo	3786	Oredo	36572	null	null	0	ADM2	Oredo	36572	NGA0378636572	2021	Moderate prevalence (20%-49%)	PreSAC	86732	0	0	0	0	0	0	0	0	0	0	0	0	Not delivered	1	7
Africa	Western Africa	AFRO	Nigeria	34	NI	NG	NGA	Edo	3786	Oredo	36572	null	null	0	ADM2	Oredo	36572	NGA0378636572	2021	Moderate prevalence (20%-49%)	SAC	151781	0	0	0	0	0	5	4	0	0	0	5	4	Not delivered	1	7
Africa	Western Africa	AFRO	Nigeria	34	NI	NG	NGA	Edo	3786	Oredo	36572	null	null	0	ADM2	Oredo	36572	NGA0378636572	2021	Moderate prevalence (20%-49%)	Total	238513	0	0	0	0	0	5	4	0	0	0	5	0	Not delivered	1	7
Africa	Western Africa	AFRO	Nigeria	34	NI	NG	NGA	Edo	3786	Orhionmwon	36573	null	null	0	ADM2	Orhionmwon	36573	NGA0378636573	2021	High prevalence (50% and above)	PreSAC	42297	0	0	0	0	0	0	0	0	0	0	0	0	ALB/MBD	1	6
Africa	Western Africa	AFRO	Nigeria	34	NI	NG	NGA	Edo	3786	Orhionmwon	36573	null	null	0	ADM2	Orhionmwon	36573	NGA0378636573	2021	High prevalence (50% and above)	SAC	74020	74020	521	0.7	1	0	7	5	0.7	1	0	7	5	ALB/MBD	1	6
Africa	Western Africa	AFRO	Nigeria	34	NI	NG	NGA	Edo	3786	Orhionmwon	36573	null	null	0	ADM2	Orhionmwon	36573	NGA0378636573	2021	High prevalence (50% and above)	Total	116317	74020	521	0.7	1	0	7	5	0.45	1	0	7	0	ALB/MBD	1	6
Africa	Western Africa	AFRO	Nigeria	34	NI	NG	NGA	Edo	3786	Ovia North East	36574	null	null	0	ADM2	Ovia North East	36574	NGA0378636574	2021	High prevalence (50% and above)	PreSAC	35614	0	0	0	0	0	0	0	0	0	0	0	0	ALB/MBD	1	6
Africa	Western Africa	AFRO	Nigeria	34	NI	NG	NGA	Edo	3786	Ovia North East	36574	null	null	0	ADM2	Ovia North East	36574	NGA0378636574	2021	High prevalence (50% and above)	SAC	62325	62325	986	1.58	1	0	8	6	1.58	1	0	8	6	ALB/MBD	1	6
Africa	Western Africa	AFRO	Nigeria	34	NI	NG	NGA	Edo	3786	Ovia North East	36574	null	null	0	ADM2	Ovia North East	36574	NGA0378636574	2021	High prevalence (50% and above)	Total	97939	62325	986	1.58	1	0	8	6	1.01	1	0	8	0	ALB/MBD	1	6
Africa	Western Africa	AFRO	Nigeria	34	NI	NG	NGA	Edo	3786	Ovia South West	36575	null	null	0	ADM2	Ovia South West	36575	NGA0378636575	2021	High prevalence (50% and above)	PreSAC	31333	0	0	0	0	0	0	0	0	0	0	0	0	ALB+IVM	1	6
Africa	Western Africa	AFRO	Nigeria	34	NI	NG	NGA	Edo	3786	Ovia South West	36575	null	null	0	ADM2	Ovia South West	36575	NGA0378636575	2021	High prevalence (50% and above)	SAC	54834	54834	47853	87.27	1	1	8	6	87.27	1	1	8	6	ALB+IVM	1	6
Africa	Western Africa	AFRO	Nigeria	34	NI	NG	NGA	Edo	3786	Ovia South West	36575	null	null	0	ADM2	Ovia South West	36575	NGA0378636575	2021	High prevalence (50% and above)	Total	86167	54834	47853	87.27	1	1	8	6	55.54	1	0	8	0	ALB+IVM	1	6
Africa	Western Africa	AFRO	Nigeria	34	NI	NG	NGA	Edo	3786	Owan East	36576	null	null	0	ADM2	Owan East	36576	NGA0378636576	2021	High prevalence (50% and above)	PreSAC	35738	0	0	0	0	0	0	0	0	0	0	0	0	ALB+IVM	1	6
Africa	Western Africa	AFRO	Nigeria	34	NI	NG	NGA	Edo	3786	Owan East	36576	null	null	0	ADM2	Owan East	36576	NGA0378636576	2021	High prevalence (50% and above)	SAC	62542	62542	50380	80.55	1	1	8	6	80.55	1	1	8	6	ALB+IVM	1	6
Africa	Western Africa	AFRO	Nigeria	34	NI	NG	NGA	Edo	3786	Owan East	36576	null	null	0	ADM2	Owan East	36576	NGA0378636576	2021	High prevalence (50% and above)	Total	98280	62542	50380	80.55	1	1	8	6	51.26	1	0	8	0	ALB+IVM	1	6
Africa	Western Africa	AFRO	Nigeria	34	NI	NG	NGA	Edo	3786	Owan West	36577	null	null	0	ADM2	Owan West	36577	NGA0378636577	2021	Moderate prevalence (20%-49%)	PreSAC	22544	0	0	0	0	0	0	0	0	0	0	0	0	Not delivered	1	7
Africa	Western Africa	AFRO	Nigeria	34	NI	NG	NGA	Edo	3786	Owan West	36577	null	null	0	ADM2	Owan West	36577	NGA0378636577	2021	Moderate prevalence (20%-49%)	SAC	39453	0	0	0	0	0	6	5	0	0	0	6	5	Not delivered	1	7
Africa	Western Africa	AFRO	Nigeria	34	NI	NG	NGA	Edo	3786	Owan West	36577	null	null	0	ADM2	Owan West	36577	NGA0378636577	2021	Moderate prevalence (20%-49%)	Total	61997	0	0	0	0	0	6	5	0	0	0	6	0	Not delivered	1	7
Africa	Western Africa	AFRO	Nigeria	34	NI	NG	NGA	Edo	3786	Uhunmwonde	36578	null	null	0	ADM2	Uhunmwonde	36578	NGA0378636578	2021	High prevalence (50% and above)	PreSAC	27967	0	0	0	0	0	0	0	0	0	0	0	0	Not delivered	1	6
Africa	Western Africa	AFRO	Nigeria	34	NI	NG	NGA	Edo	3786	Uhunmwonde	36578	null	null	0	ADM2	Uhunmwonde	36578	NGA0378636578	2021	High prevalence (50% and above)	SAC	48942	0	0	0	0	0	6	4	0	0	0	6	4	Not delivered	1	6
Africa	Western Africa	AFRO	Nigeria	34	NI	NG	NGA	Edo	3786	Uhunmwonde	36578	null	null	0	ADM2	Uhunmwonde	36578	NGA0378636578	2021	High prevalence (50% and above)	Total	76909	0	0	0	0	0	6	4	0	0	0	6	1	Not delivered	1	6
Africa	Western Africa	AFRO	Nigeria	34	NI	NG	NGA	Ekiti	3787	Ado Ekiti	36579	null	null	0	ADM2	Ado Ekiti	36579	NGA0378736579	2021	Moderate prevalence (20%-49%)	PreSAC	71440	0	0	0	0	0	0	0	0	0	0	0	0	ALB+IVM	1	7
Africa	Western Africa	AFRO	Nigeria	34	NI	NG	NGA	Ekiti	3787	Ado Ekiti	36579	null	null	0	ADM2	Ado Ekiti	36579	NGA0378736579	2021	Moderate prevalence (20%-49%)	SAC	125019	125019	130377	104.29	1	1	8	4	104.29	1	1	8	4	ALB+IVM	1	7
Africa	Western Africa	AFRO	Nigeria	34	NI	NG	NGA	Ekiti	3787	Ado Ekiti	36579	null	null	0	ADM2	Ado Ekiti	36579	NGA0378736579	2021	Moderate prevalence (20%-49%)	Total	196459	125019	130377	104.29	1	1	8	4	66.36	1	0	8	0	ALB+IVM	1	7
Africa	Western Africa	AFRO	Nigeria	34	NI	NG	NGA	Ekiti	3787	Aiyekiri (Gbonyin	36580	null	null	0	ADM2	Aiyekiri (Gbonyin	36580	NGA0378736580	2021	Low prevalence (less than 20%)	PreSAC	0	0	0	0	0	0	0	0	0	0	0	0	0	Not delivered	1	8
Africa	Western Africa	AFRO	Nigeria	34	NI	NG	NGA	Ekiti	3787	Aiyekiri (Gbonyin	36580	null	null	0	ADM2	Aiyekiri (Gbonyin	36580	NGA0378736580	2021	Low prevalence (less than 20%)	SAC	0	0	0	0	0	0	7	4	0	0	0	7	4	Not delivered	1	8
Africa	Western Africa	AFRO	Nigeria	34	NI	NG	NGA	Ekiti	3787	Aiyekiri (Gbonyin	36580	null	null	0	ADM2	Aiyekiri (Gbonyin	36580	NGA0378736580	2021	Low prevalence (less than 20%)	Total	0	0	0	0	0	0	7	4	0	0	0	7	4	Not delivered	1	8
Africa	Western Africa	AFRO	Nigeria	34	NI	NG	NGA	Ekiti	3787	Efon	36581	null	null	0	ADM2	Efon	36581	NGA0378736581	2021	Moderate prevalence (20%-49%)	PreSAC	20125	0	0	0	0	0	0	0	0	0	0	0	0	Not delivered	1	7
Africa	Western Africa	AFRO	Nigeria	34	NI	NG	NGA	Ekiti	3787	Efon	36581	null	null	0	ADM2	Efon	36581	NGA0378736581	2021	Moderate prevalence (20%-49%)	SAC	35219	0	0	0	0	0	7	6	0	0	0	7	6	Not delivered	1	7
Africa	Western Africa	AFRO	Nigeria	34	NI	NG	NGA	Ekiti	3787	Efon	36581	null	null	0	ADM2	Efon	36581	NGA0378736581	2021	Moderate prevalence (20%-49%)	Total	55344	0	0	0	0	0	7	6	0	0	0	7	0	Not delivered	1	7
Africa	Western Africa	AFRO	Nigeria	34	NI	NG	NGA	Ekiti	3787	Ekiti East	36582	null	null	0	ADM2	Ekiti East	36582	NGA0378736582	2021	Moderate prevalence (20%-49%)	PreSAC	31934	0	0	0	0	0	0	0	0	0	0	0	0	Not delivered	1	7
Africa	Western Africa	AFRO	Nigeria	34	NI	NG	NGA	Ekiti	3787	Ekiti East	36582	null	null	0	ADM2	Ekiti East	36582	NGA0378736582	2021	Moderate prevalence (20%-49%)	SAC	55884	0	0	0	0	0	7	5	0	0	0	7	5	Not delivered	1	7
Africa	Western Africa	AFRO	Nigeria	34	NI	NG	NGA	Ekiti	3787	Ekiti East	36582	null	null	0	ADM2	Ekiti East	36582	NGA0378736582	2021	Moderate prevalence (20%-49%)	Total	87818	0	0	0	0	0	7	5	0	0	0	7	0	Not delivered	1	7
Africa	Western Africa	AFRO	Nigeria	34	NI	NG	NGA	Ekiti	3787	Ekiti South West	36583	null	null	0	ADM2	Ekiti South West	36583	NGA0378736583	2021	Moderate prevalence (20%-49%)	PreSAC	38258	0	0	0	0	0	0	0	0	0	0	0	0	Not delivered	1	7
Africa	Western Africa	AFRO	Nigeria	34	NI	NG	NGA	Ekiti	3787	Ekiti South West	36583	null	null	0	ADM2	Ekiti South West	36583	NGA0378736583	2021	Moderate prevalence (20%-49%)	SAC	66952	0	0	0	0	0	7	5	0	0	0	7	5	Not delivered	1	7
Africa	Western Africa	AFRO	Nigeria	34	NI	NG	NGA	Ekiti	3787	Ekiti South West	36583	null	null	0	ADM2	Ekiti South West	36583	NGA0378736583	2021	Moderate prevalence (20%-49%)	Total	105210	0	0	0	0	0	7	5	0	0	0	7	0	Not delivered	1	7
Africa	Western Africa	AFRO	Nigeria	34	NI	NG	NGA	Ekiti	3787	Ekiti West	36584	null	null	0	ADM2	Ekiti West	36584	NGA0378736584	2021	Moderate prevalence (20%-49%)	PreSAC	41526	0	0	0	0	0	0	0	0	0	0	0	0	Not delivered	1	7
Africa	Western Africa	AFRO	Nigeria	34	NI	NG	NGA	Ekiti	3787	Ekiti West	36584	null	null	0	ADM2	Ekiti West	36584	NGA0378736584	2021	Moderate prevalence (20%-49%)	SAC	72670	0	0	0	0	0	7	4	0	0	0	7	4	Not delivered	1	7
Africa	Western Africa	AFRO	Nigeria	34	NI	NG	NGA	Ekiti	3787	Ekiti West	36584	null	null	0	ADM2	Ekiti West	36584	NGA0378736584	2021	Moderate prevalence (20%-49%)	Total	114196	0	0	0	0	0	7	4	0	0	0	7	0	Not delivered	1	7
Africa	Western Africa	AFRO	Nigeria	34	NI	NG	NGA	Ekiti	3787	Emure	36585	null	null	0	ADM2	Emure	36585	NGA0378736585	2021	Moderate prevalence (20%-49%)	PreSAC	21732	0	0	0	0	0	0	0	0	0	0	0	0	Not delivered	1	7
Africa	Western Africa	AFRO	Nigeria	34	NI	NG	NGA	Ekiti	3787	Emure	36585	null	null	0	ADM2	Emure	36585	NGA0378736585	2021	Moderate prevalence (20%-49%)	SAC	38032	0	0	0	0	0	7	4	0	0	0	7	4	Not delivered	1	7
Africa	Western Africa	AFRO	Nigeria	34	NI	NG	NGA	Ekiti	3787	Emure	36585	null	null	0	ADM2	Emure	36585	NGA0378736585	2021	Moderate prevalence (20%-49%)	Total	59764	0	0	0	0	0	7	4	0	0	0	7	0	Not delivered	1	7
Africa	Western Africa	AFRO	Nigeria	34	NI	NG	NGA	Ekiti	3787	Ido-Osi	36586	null	null	0	ADM2	Ido-Osi	36586	NGA0378736586	2021	Moderate prevalence (20%-49%)	PreSAC	36832	0	0	0	0	0	0	0	0	0	0	0	0	Not delivered	1	7
Africa	Western Africa	AFRO	Nigeria	34	NI	NG	NGA	Ekiti	3787	Ido-Osi	36586	null	null	0	ADM2	Ido-Osi	36586	NGA0378736586	2021	Moderate prevalence (20%-49%)	SAC	64455	0	0	0	0	0	7	4	0	0	0	7	4	Not delivered	1	7
Africa	Western Africa	AFRO	Nigeria	34	NI	NG	NGA	Ekiti	3787	Ido-Osi	36586	null	null	0	ADM2	Ido-Osi	36586	NGA0378736586	2021	Moderate prevalence (20%-49%)	Total	101287	0	0	0	0	0	7	4	0	0	0	7	0	Not delivered	1	7
Africa	Western Africa	AFRO	Nigeria	34	NI	NG	NGA	Ekiti	3787	Ijero	36587	null	null	0	ADM2	Ijero	36587	NGA0378736587	2021	Moderate prevalence (20%-49%)	PreSAC	51251	0	0	0	0	0	0	0	0	0	0	0	0	Not delivered	1	7
Africa	Western Africa	AFRO	Nigeria	34	NI	NG	NGA	Ekiti	3787	Ijero	36587	null	null	0	ADM2	Ijero	36587	NGA0378736587	2021	Moderate prevalence (20%-49%)	SAC	89689	0	0	0	0	0	7	4	0	0	0	7	4	Not delivered	1	7
Africa	Western Africa	AFRO	Nigeria	34	NI	NG	NGA	Ekiti	3787	Ijero	36587	null	null	0	ADM2	Ijero	36587	NGA0378736587	2021	Moderate prevalence (20%-49%)	Total	140940	0	0	0	0	0	7	4	0	0	0	7	0	Not delivered	1	7
Africa	Western Africa	AFRO	Nigeria	34	NI	NG	NGA	Ekiti	3787	Ikere	36588	null	null	0	ADM2	Ikere	36588	NGA0378736588	2021	Moderate prevalence (20%-49%)	PreSAC	34110	0	0	0	0	0	0	0	0	0	0	0	0	Not delivered	1	7
Africa	Western Africa	AFRO	Nigeria	34	NI	NG	NGA	Ekiti	3787	Ikere	36588	null	null	0	ADM2	Ikere	36588	NGA0378736588	2021	Moderate prevalence (20%-49%)	SAC	59692	0	0	0	0	0	7	3	0	0	0	7	3	Not delivered	1	7
Africa	Western Africa	AFRO	Nigeria	34	NI	NG	NGA	Ekiti	3787	Ikere	36588	null	null	0	ADM2	Ikere	36588	NGA0378736588	2021	Moderate prevalence (20%-49%)	Total	93802	0	0	0	0	0	7	3	0	0	0	7	0	Not delivered	1	7
Africa	Western Africa	AFRO	Nigeria	34	NI	NG	NGA	Ekiti	3787	Ikole	36589	null	null	0	ADM2	Ikole	36589	NGA0378736589	2021	Moderate prevalence (20%-49%)	PreSAC	38990	0	0	0	0	0	0	0	0	0	0	0	0	Not delivered	1	7
Africa	Western Africa	AFRO	Nigeria	34	NI	NG	NGA	Ekiti	3787	Ikole	36589	null	null	0	ADM2	Ikole	36589	NGA0378736589	2021	Moderate prevalence (20%-49%)	SAC	68232	0	0	0	0	0	7	5	0	0	0	7	5	Not delivered	1	7
Africa	Western Africa	AFRO	Nigeria	34	NI	NG	NGA	Ekiti	3787	Ikole	36589	null	null	0	ADM2	Ikole	36589	NGA0378736589	2021	Moderate prevalence (20%-49%)	Total	107222	0	0	0	0	0	7	5	0	0	0	7	0	Not delivered	1	7
Africa	Western Africa	AFRO	Nigeria	34	NI	NG	NGA	Ekiti	3787	Ileyemeje	36590	null	null	0	ADM2	Ileyemeje	36590	NGA0378736590	2021	Moderate prevalence (20%-49%)	PreSAC	10076	0	0	0	0	0	0	0	0	0	0	0	0	ALB+IVM	1	7
Africa	Western Africa	AFRO	Nigeria	34	NI	NG	NGA	Ekiti	3787	Ileyemeje	36590	null	null	0	ADM2	Ileyemeje	36590	NGA0378736590	2021	Moderate prevalence (20%-49%)	SAC	17634	17634	16665	94.5	1	1	8	7	94.5	1	1	8	7	ALB+IVM	1	7
Africa	Western Africa	AFRO	Nigeria	34	NI	NG	NGA	Ekiti	3787	Ileyemeje	36590	null	null	0	ADM2	Ileyemeje	36590	NGA0378736590	2021	Moderate prevalence (20%-49%)	Total	27710	17634	16665	94.5	1	1	8	7	60.14	1	0	8	1	ALB+IVM	1	7
Africa	Western Africa	AFRO	Nigeria	34	NI	NG	NGA	Ekiti	3787	Irepodun/Ifelodun	36591	null	null	0	ADM2	Irepodun/Ifelodun	36591	NGA0378736591	2021	Moderate prevalence (20%-49%)	PreSAC	29895	0	0	0	0	0	0	0	0	0	0	0	0	ALB+IVM	1	7
Africa	Western Africa	AFRO	Nigeria	34	NI	NG	NGA	Ekiti	3787	Irepodun/Ifelodun	36591	null	null	0	ADM2	Irepodun/Ifelodun	36591	NGA0378736591	2021	Moderate prevalence (20%-49%)	SAC	52317	52317	58669	112.14	1	1	8	5	112.14	1	1	8	5	ALB+IVM	1	7
Africa	Western Africa	AFRO	Nigeria	34	NI	NG	NGA	Ekiti	3787	Irepodun/Ifelodun	36591	null	null	0	ADM2	Irepodun/Ifelodun	36591	NGA0378736591	2021	Moderate prevalence (20%-49%)	Total	82212	52317	58669	112.14	1	1	8	5	71.36	1	0	8	0	ALB+IVM	1	7
Africa	Western Africa	AFRO	Nigeria	34	NI	NG	NGA	Ekiti	3787	Ise/Orun	36592	null	null	0	ADM2	Ise/Orun	36592	NGA0378736592	2021	Moderate prevalence (20%-49%)	PreSAC	26332	0	0	0	0	0	0	0	0	0	0	0	0	Not delivered	1	7
Africa	Western Africa	AFRO	Nigeria	34	NI	NG	NGA	Ekiti	3787	Ise/Orun	36592	null	null	0	ADM2	Ise/Orun	36592	NGA0378736592	2021	Moderate prevalence (20%-49%)	SAC	46081	0	0	0	0	0	7	5	0	0	0	7	5	Not delivered	1	7
Africa	Western Africa	AFRO	Nigeria	34	NI	NG	NGA	Ekiti	3787	Ise/Orun	36592	null	null	0	ADM2	Ise/Orun	36592	NGA0378736592	2021	Moderate prevalence (20%-49%)	Total	72413	0	0	0	0	0	7	5	0	0	0	7	0	Not delivered	1	7
Africa	Western Africa	AFRO	Nigeria	34	NI	NG	NGA	Ekiti	3787	Moba	36593	null	null	0	ADM2	Moba	36593	NGA0378736593	2021	Moderate prevalence (20%-49%)	PreSAC	33911	0	0	0	0	0	0	0	0	0	0	0	0	Not delivered	1	7
Africa	Western Africa	AFRO	Nigeria	34	NI	NG	NGA	Ekiti	3787	Moba	36593	null	null	0	ADM2	Moba	36593	NGA0378736593	2021	Moderate prevalence (20%-49%)	SAC	59344	0	0	0	0	0	7	5	0	0	0	7	5	Not delivered	1	7
Africa	Western Africa	AFRO	Nigeria	34	NI	NG	NGA	Ekiti	3787	Moba	36593	null	null	0	ADM2	Moba	36593	NGA0378736593	2021	Moderate prevalence (20%-49%)	Total	93255	0	0	0	0	0	7	5	0	0	0	7	1	Not delivered	1	7
Africa	Western Africa	AFRO	Nigeria	34	NI	NG	NGA	Ekiti	3787	Oye	36594	null	null	0	ADM2	Oye	36594	NGA0378736594	2021	Moderate prevalence (20%-49%)	PreSAC	31067	0	0	0	0	0	0	0	0	0	0	0	0	Not delivered	1	7
Africa	Western Africa	AFRO	Nigeria	34	NI	NG	NGA	Ekiti	3787	Oye	36594	null	null	0	ADM2	Oye	36594	NGA0378736594	2021	Moderate prevalence (20%-49%)	SAC	54367	0	0	0	0	0	7	4	0	0	0	7	4	Not delivered	1	7
Africa	Western Africa	AFRO	Nigeria	34	NI	NG	NGA	Ekiti	3787	Oye	36594	null	null	0	ADM2	Oye	36594	NGA0378736594	2021	Moderate prevalence (20%-49%)	Total	85434	0	0	0	0	0	7	4	0	0	0	7	0	Not delivered	1	7
Africa	Western Africa	AFRO	Nigeria	34	NI	NG	NGA	Enugu	3788	Aninri	36595	null	null	0	ADM2	Aninri	36595	NGA0378836595	2021	High prevalence (50% and above)	PreSAC	30955	0	0	0	0	0	0	0	0	0	0	0	0	Not delivered	1	6
Africa	Western Africa	AFRO	Nigeria	34	NI	NG	NGA	Enugu	3788	Aninri	36595	null	null	0	ADM2	Aninri	36595	NGA0378836595	2021	High prevalence (50% and above)	SAC	54172	0	0	0	0	0	7	4	0	0	0	7	4	Not delivered	1	6
Africa	Western Africa	AFRO	Nigeria	34	NI	NG	NGA	Enugu	3788	Aninri	36595	null	null	0	ADM2	Aninri	36595	NGA0378836595	2021	High prevalence (50% and above)	Total	85127	0	0	0	0	0	7	3	0	0	0	7	0	Not delivered	1	6
Africa	Western Africa	AFRO	Nigeria	34	NI	NG	NGA	Enugu	3788	Awgu	36596	null	null	0	ADM2	Awgu	36596	NGA0378836596	2021	Moderate prevalence (20%-49%)	PreSAC	45866	0	0	0	0	0	0	0	0	0	0	0	0	Not delivered	1	7
Africa	Western Africa	AFRO	Nigeria	34	NI	NG	NGA	Enugu	3788	Awgu	36596	null	null	0	ADM2	Awgu	36596	NGA0378836596	2021	Moderate prevalence (20%-49%)	SAC	80265	0	0	0	0	0	7	6	0	0	0	7	6	Not delivered	1	7
Africa	Western Africa	AFRO	Nigeria	34	NI	NG	NGA	Enugu	3788	Awgu	36596	null	null	0	ADM2	Awgu	36596	NGA0378836596	2021	Moderate prevalence (20%-49%)	Total	126131	0	0	0	0	0	7	6	0	0	0	7	0	Not delivered	1	7
Africa	Western Africa	AFRO	Nigeria	34	NI	NG	NGA	Enugu	3788	Enugu East	36597	null	null	0	ADM2	Enugu East	36597	NGA0378836597	2021	Low prevalence (less than 20%)	PreSAC	0	0	0	0	0	0	0	0	0	0	0	0	0	Not delivered	1	8
Africa	Western Africa	AFRO	Nigeria	34	NI	NG	NGA	Enugu	3788	Enugu East	36597	null	null	0	ADM2	Enugu East	36597	NGA0378836597	2021	Low prevalence (less than 20%)	SAC	0	0	0	0	0	0	6	4	0	0	0	6	4	Not delivered	1	8
Africa	Western Africa	AFRO	Nigeria	34	NI	NG	NGA	Enugu	3788	Enugu East	36597	null	null	0	ADM2	Enugu East	36597	NGA0378836597	2021	Low prevalence (less than 20%)	Total	0	0	0	0	0	0	6	4	0	0	0	6	4	Not delivered	1	8
Africa	Western Africa	AFRO	Nigeria	34	NI	NG	NGA	Enugu	3788	Enugu North	36598	null	null	0	ADM2	Enugu North	36598	NGA0378836598	2021	Moderate prevalence (20%-49%)	PreSAC	56680	0	0	0	0	0	0	0	0	0	0	0	0	Not delivered	1	7
Africa	Western Africa	AFRO	Nigeria	34	NI	NG	NGA	Enugu	3788	Enugu North	36598	null	null	0	ADM2	Enugu North	36598	NGA0378836598	2021	Moderate prevalence (20%-49%)	SAC	99191	0	0	0	0	0	7	6	0	0	0	7	6	Not delivered	1	7
Africa	Western Africa	AFRO	Nigeria	34	NI	NG	NGA	Enugu	3788	Enugu North	36598	null	null	0	ADM2	Enugu North	36598	NGA0378836598	2021	Moderate prevalence (20%-49%)	Total	155871	0	0	0	0	0	7	6	0	0	0	7	0	Not delivered	1	7
Africa	Western Africa	AFRO	Nigeria	34	NI	NG	NGA	Enugu	3788	Enugu South	36599	null	null	0	ADM2	Enugu South	36599	NGA0378836599	2021	Moderate prevalence (20%-49%)	PreSAC	46002	0	0	0	0	0	0	0	0	0	0	0	0	Not delivered	1	7
Africa	Western Africa	AFRO	Nigeria	34	NI	NG	NGA	Enugu	3788	Enugu South	36599	null	null	0	ADM2	Enugu South	36599	NGA0378836599	2021	Moderate prevalence (20%-49%)	SAC	80504	0	0	0	0	0	7	6	0	0	0	7	6	Not delivered	1	7
Africa	Western Africa	AFRO	Nigeria	34	NI	NG	NGA	Enugu	3788	Enugu South	36599	null	null	0	ADM2	Enugu South	36599	NGA0378836599	2021	Moderate prevalence (20%-49%)	Total	126506	0	0	0	0	0	7	6	0	0	0	7	1	Not delivered	1	7
Africa	Western Africa	AFRO	Nigeria	34	NI	NG	NGA	Enugu	3788	Ezeagu	36600	null	null	0	ADM2	Ezeagu	36600	NGA0378836600	2021	Low prevalence (less than 20%)	PreSAC	0	0	0	0	0	0	0	0	0	0	0	0	0	Not delivered	1	8
Africa	Western Africa	AFRO	Nigeria	34	NI	NG	NGA	Enugu	3788	Ezeagu	36600	null	null	0	ADM2	Ezeagu	36600	NGA0378836600	2021	Low prevalence (less than 20%)	SAC	0	0	0	0	0	0	6	5	0	0	0	6	5	Not delivered	1	8
Africa	Western Africa	AFRO	Nigeria	34	NI	NG	NGA	Enugu	3788	Ezeagu	36600	null	null	0	ADM2	Ezeagu	36600	NGA0378836600	2021	Low prevalence (less than 20%)	Total	0	0	0	0	0	0	6	5	0	0	0	6	5	Not delivered	1	8
Africa	Western Africa	AFRO	Nigeria	34	NI	NG	NGA	Enugu	3788	Igbo Ekiti	36601	null	null	0	ADM2	Igbo Ekiti	36601	NGA0378836601	2021	Moderate prevalence (20%-49%)	PreSAC	48439	0	0	0	0	0	0	0	0	0	0	0	0	Not delivered	1	7
Africa	Western Africa	AFRO	Nigeria	34	NI	NG	NGA	Enugu	3788	Igbo Ekiti	36601	null	null	0	ADM2	Igbo Ekiti	36601	NGA0378836601	2021	Moderate prevalence (20%-49%)	SAC	84767	0	0	0	0	0	6	5	0	0	0	6	5	Not delivered	1	7
Africa	Western Africa	AFRO	Nigeria	34	NI	NG	NGA	Enugu	3788	Igbo Ekiti	36601	null	null	0	ADM2	Igbo Ekiti	36601	NGA0378836601	2021	Moderate prevalence (20%-49%)	Total	133206	0	0	0	0	0	6	5	0	0	0	6	0	Not delivered	1	7
Africa	Western Africa	AFRO	Nigeria	34	NI	NG	NGA	Enugu	3788	Igbo-Eze North	36602	null	null	0	ADM2	Igbo-Eze North	36602	NGA0378836602	2021	Moderate prevalence (20%-49%)	PreSAC	60055	0	0	0	0	0	0	0	0	0	0	0	0	Not delivered	1	7
Africa	Western Africa	AFRO	Nigeria	34	NI	NG	NGA	Enugu	3788	Igbo-Eze North	36602	null	null	0	ADM2	Igbo-Eze North	36602	NGA0378836602	2021	Moderate prevalence (20%-49%)	SAC	105097	0	0	0	0	0	6	5	0	0	0	6	5	Not delivered	1	7
Africa	Western Africa	AFRO	Nigeria	34	NI	NG	NGA	Enugu	3788	Igbo-Eze North	36602	null	null	0	ADM2	Igbo-Eze North	36602	NGA0378836602	2021	Moderate prevalence (20%-49%)	Total	165152	0	0	0	0	0	6	5	0	0	0	6	0	Not delivered	1	7
Africa	Western Africa	AFRO	Nigeria	34	NI	NG	NGA	Enugu	3788	Igbo-Eze South	36603	null	null	0	ADM2	Igbo-Eze South	36603	NGA0378836603	2021	Moderate prevalence (20%-49%)	PreSAC	34105	0	0	0	0	0	0	0	0	0	0	0	0	Not delivered	1	7
Africa	Western Africa	AFRO	Nigeria	34	NI	NG	NGA	Enugu	3788	Igbo-Eze South	36603	null	null	0	ADM2	Igbo-Eze South	36603	NGA0378836603	2021	Moderate prevalence (20%-49%)	SAC	59683	0	0	0	0	0	7	6	0	0	0	7	6	Not delivered	1	7
Africa	Western Africa	AFRO	Nigeria	34	NI	NG	NGA	Enugu	3788	Igbo-Eze South	36603	null	null	0	ADM2	Igbo-Eze South	36603	NGA0378836603	2021	Moderate prevalence (20%-49%)	Total	93788	0	0	0	0	0	7	6	0	0	0	7	0	Not delivered	1	7
Africa	Western Africa	AFRO	Nigeria	34	NI	NG	NGA	Enugu	3788	Isi-Uzo	36604	null	null	0	ADM2	Isi-Uzo	36604	NGA0378836604	2021	Moderate prevalence (20%-49%)	PreSAC	34356	0	0	0	0	0	0	0	0	0	0	0	0	Not delivered	1	7
Africa	Western Africa	AFRO	Nigeria	34	NI	NG	NGA	Enugu	3788	Isi-Uzo	36604	null	null	0	ADM2	Isi-Uzo	36604	NGA0378836604	2021	Moderate prevalence (20%-49%)	SAC	60124	0	0	0	0	0	7	4	0	0	0	7	4	Not delivered	1	7
Africa	Western Africa	AFRO	Nigeria	34	NI	NG	NGA	Enugu	3788	Isi-Uzo	36604	null	null	0	ADM2	Isi-Uzo	36604	NGA0378836604	2021	Moderate prevalence (20%-49%)	Total	94480	0	0	0	0	0	7	4	0	0	0	7	0	Not delivered	1	7
Africa	Western Africa	AFRO	Nigeria	34	NI	NG	NGA	Enugu	3788	Nkanu East	36605	null	null	0	ADM2	Nkanu East	36605	NGA0378836605	2021	Low prevalence (less than 20%)	PreSAC	0	0	0	0	0	0	0	0	0	0	0	0	0	Not delivered	1	8
Africa	Western Africa	AFRO	Nigeria	34	NI	NG	NGA	Enugu	3788	Nkanu East	36605	null	null	0	ADM2	Nkanu East	36605	NGA0378836605	2021	Low prevalence (less than 20%)	SAC	0	0	0	0	0	0	7	5	0	0	0	7	5	Not delivered	1	8
Africa	Western Africa	AFRO	Nigeria	34	NI	NG	NGA	Enugu	3788	Nkanu East	36605	null	null	0	ADM2	Nkanu East	36605	NGA0378836605	2021	Low prevalence (less than 20%)	Total	0	0	0	0	0	0	7	5	0	0	0	7	5	Not delivered	1	8
Africa	Western Africa	AFRO	Nigeria	34	NI	NG	NGA	Enugu	3788	Nkanu West	36606	null	null	0	ADM2	Nkanu West	36606	NGA0378836606	2021	Low prevalence (less than 20%)	PreSAC	0	0	0	0	0	0	0	0	0	0	0	0	0	Not delivered	1	8
Africa	Western Africa	AFRO	Nigeria	34	NI	NG	NGA	Enugu	3788	Nkanu West	36606	null	null	0	ADM2	Nkanu West	36606	NGA0378836606	2021	Low prevalence (less than 20%)	SAC	0	0	0	0	0	0	6	5	0	0	0	6	5	Not delivered	1	8
Africa	Western Africa	AFRO	Nigeria	34	NI	NG	NGA	Enugu	3788	Nkanu West	36606	null	null	0	ADM2	Nkanu West	36606	NGA0378836606	2021	Low prevalence (less than 20%)	Total	0	0	0	0	0	0	6	5	0	0	0	6	5	Not delivered	1	8
Africa	Western Africa	AFRO	Nigeria	34	NI	NG	NGA	Enugu	3788	Nsuka	36607	null	null	0	ADM2	Nsuka	36607	NGA0378836607	2021	Low prevalence (less than 20%)	PreSAC	0	0	0	0	0	0	0	0	0	0	0	0	0	Not delivered	1	8
Africa	Western Africa	AFRO	Nigeria	34	NI	NG	NGA	Enugu	3788	Nsuka	36607	null	null	0	ADM2	Nsuka	36607	NGA0378836607	2021	Low prevalence (less than 20%)	SAC	0	0	0	0	0	0	6	5	0	0	0	6	5	Not delivered	1	8
Africa	Western Africa	AFRO	Nigeria	34	NI	NG	NGA	Enugu	3788	Nsuka	36607	null	null	0	ADM2	Nsuka	36607	NGA0378836607	2021	Low prevalence (less than 20%)	Total	0	0	0	0	0	0	6	5	0	0	0	6	5	Not delivered	1	8
Africa	Western Africa	AFRO	Nigeria	34	NI	NG	NGA	Enugu	3788	Orji-River	36608	null	null	0	ADM2	Orji-River	36608	NGA0378836608	2021	Low prevalence (less than 20%)	PreSAC	0	0	0	0	0	0	0	0	0	0	0	0	0	Not delivered	1	8
Africa	Western Africa	AFRO	Nigeria	34	NI	NG	NGA	Enugu	3788	Orji-River	36608	null	null	0	ADM2	Orji-River	36608	NGA0378836608	2021	Low prevalence (less than 20%)	SAC	0	0	0	0	0	0	6	5	0	0	0	6	5	Not delivered	1	8
Africa	Western Africa	AFRO	Nigeria	34	NI	NG	NGA	Enugu	3788	Orji-River	36608	null	null	0	ADM2	Orji-River	36608	NGA0378836608	2021	Low prevalence (less than 20%)	Total	0	0	0	0	0	0	6	5	0	0	0	6	5	Not delivered	1	8
Africa	Western Africa	AFRO	Nigeria	34	NI	NG	NGA	Enugu	3788	Udenu	36609	null	null	0	ADM2	Udenu	36609	NGA0378836609	2021	Moderate prevalence (20%-49%)	PreSAC	41313	0	0	0	0	0	0	0	0	0	0	0	0	Not delivered	1	7
Africa	Western Africa	AFRO	Nigeria	34	NI	NG	NGA	Enugu	3788	Udenu	36609	null	null	0	ADM2	Udenu	36609	NGA0378836609	2021	Moderate prevalence (20%-49%)	SAC	72298	0	0	0	0	0	7	5	0	0	0	7	5	Not delivered	1	7
Africa	Western Africa	AFRO	Nigeria	34	NI	NG	NGA	Enugu	3788	Udenu	36609	null	null	0	ADM2	Udenu	36609	NGA0378836609	2021	Moderate prevalence (20%-49%)	Total	113611	0	0	0	0	0	7	5	0	0	0	7	0	Not delivered	1	7
Africa	Western Africa	AFRO	Nigeria	34	NI	NG	NGA	Enugu	3788	Udi	36610	null	null	0	ADM2	Udi	36610	NGA0378836610	2021	Moderate prevalence (20%-49%)	PreSAC	54169	0	0	0	0	0	0	0	0	0	0	0	0	Not delivered	1	7
Africa	Western Africa	AFRO	Nigeria	34	NI	NG	NGA	Enugu	3788	Udi	36610	null	null	0	ADM2	Udi	36610	NGA0378836610	2021	Moderate prevalence (20%-49%)	SAC	94796	0	0	0	0	0	7	6	0	0	0	7	6	Not delivered	1	7
Africa	Western Africa	AFRO	Nigeria	34	NI	NG	NGA	Enugu	3788	Udi	36610	null	null	0	ADM2	Udi	36610	NGA0378836610	2021	Moderate prevalence (20%-49%)	Total	148965	0	0	0	0	0	7	6	0	0	0	7	0	Not delivered	1	7
Africa	Western Africa	AFRO	Nigeria	34	NI	NG	NGA	Enugu	3788	Uzo-Uwani	36611	null	null	0	ADM2	Uzo-Uwani	36611	NGA0378836611	2021	Low prevalence (less than 20%)	PreSAC	0	0	0	0	0	0	0	0	0	0	0	0	0	Not delivered	1	8
Africa	Western Africa	AFRO	Nigeria	34	NI	NG	NGA	Enugu	3788	Uzo-Uwani	36611	null	null	0	ADM2	Uzo-Uwani	36611	NGA0378836611	2021	Low prevalence (less than 20%)	SAC	0	0	0	0	0	0	1	0	0	0	0	1	0	Not delivered	1	8
Africa	Western Africa	AFRO	Nigeria	34	NI	NG	NGA	Enugu	3788	Uzo-Uwani	36611	null	null	0	ADM2	Uzo-Uwani	36611	NGA0378836611	2021	Low prevalence (less than 20%)	Total	0	0	0	0	0	0	1	0	0	0	0	1	0	Not delivered	1	8
Africa	Western Africa	AFRO	Nigeria	34	NI	NG	NGA	Federal Capital Territory	3789	AMAC	36612	null	null	0	ADM2	AMAC	36612	NGA0378936612	2021	Moderate prevalence (20%-49%)	PreSAC	180230	0	0	0	0	0	0	0	0	0	0	0	0	Not delivered	1	7
Africa	Western Africa	AFRO	Nigeria	34	NI	NG	NGA	Federal Capital Territory	3789	AMAC	36612	null	null	0	ADM2	AMAC	36612	NGA0378936612	2021	Moderate prevalence (20%-49%)	SAC	315402	0	0	0	0	0	2	1	0	0	0	2	1	Not delivered	1	7
Africa	Western Africa	AFRO	Nigeria	34	NI	NG	NGA	Federal Capital Territory	3789	AMAC	36612	null	null	0	ADM2	AMAC	36612	NGA0378936612	2021	Moderate prevalence (20%-49%)	Total	495632	0	0	0	0	0	2	1	0	0	0	2	0	Not delivered	1	7
Africa	Western Africa	AFRO	Nigeria	34	NI	NG	NGA	Federal Capital Territory	3789	Abaji	36613	null	null	0	ADM2	Abaji	36613	NGA0378936613	2021	Low prevalence (less than 20%)	PreSAC	0	0	0	0	0	0	0	0	0	0	0	0	0	Not delivered	1	8
Africa	Western Africa	AFRO	Nigeria	34	NI	NG	NGA	Federal Capital Territory	3789	Abaji	36613	null	null	0	ADM2	Abaji	36613	NGA0378936613	2021	Low prevalence (less than 20%)	SAC	0	0	0	0	0	0	7	6	0	0	0	7	6	Not delivered	1	8
Africa	Western Africa	AFRO	Nigeria	34	NI	NG	NGA	Federal Capital Territory	3789	Abaji	36613	null	null	0	ADM2	Abaji	36613	NGA0378936613	2021	Low prevalence (less than 20%)	Total	0	0	0	0	0	0	7	6	0	0	0	7	6	Not delivered	1	8
Africa	Western Africa	AFRO	Nigeria	34	NI	NG	NGA	Federal Capital Territory	3789	Bwari	36614	null	null	0	ADM2	Bwari	36614	NGA0378936614	2021	Low prevalence (less than 20%)	PreSAC	0	0	0	0	0	0	0	0	0	0	0	0	0	Not delivered	1	8
Africa	Western Africa	AFRO	Nigeria	34	NI	NG	NGA	Federal Capital Territory	3789	Bwari	36614	null	null	0	ADM2	Bwari	36614	NGA0378936614	2021	Low prevalence (less than 20%)	SAC	0	0	0	0	0	0	7	3	0	0	0	7	3	Not delivered	1	8
Africa	Western Africa	AFRO	Nigeria	34	NI	NG	NGA	Federal Capital Territory	3789	Bwari	36614	null	null	0	ADM2	Bwari	36614	NGA0378936614	2021	Low prevalence (less than 20%)	Total	0	0	0	0	0	0	7	3	0	0	0	7	3	Not delivered	1	8
Africa	Western Africa	AFRO	Nigeria	34	NI	NG	NGA	Federal Capital Territory	3789	Gwagwalada	36615	null	null	0	ADM2	Gwagwalada	36615	NGA0378936615	2021	Moderate prevalence (20%-49%)	PreSAC	36522	0	0	0	0	0	0	0	0	0	0	0	0	Not delivered	1	7
Africa	Western Africa	AFRO	Nigeria	34	NI	NG	NGA	Federal Capital Territory	3789	Gwagwalada	36615	null	null	0	ADM2	Gwagwalada	36615	NGA0378936615	2021	Moderate prevalence (20%-49%)	SAC	63914	0	0	0	0	0	7	4	0	0	0	7	4	Not delivered	1	7
Africa	Western Africa	AFRO	Nigeria	34	NI	NG	NGA	Federal Capital Territory	3789	Gwagwalada	36615	null	null	0	ADM2	Gwagwalada	36615	NGA0378936615	2021	Moderate prevalence (20%-49%)	Total	100436	0	0	0	0	0	7	4	0	0	0	7	2	Not delivered	1	7
Africa	Western Africa	AFRO	Nigeria	34	NI	NG	NGA	Federal Capital Territory	3789	Kuje	36616	null	null	0	ADM2	Kuje	36616	NGA0378936616	2021	Low prevalence (less than 20%)	PreSAC	0	0	0	0	0	0	0	0	0	0	0	0	0	Not delivered	1	8
Africa	Western Africa	AFRO	Nigeria	34	NI	NG	NGA	Federal Capital Territory	3789	Kuje	36616	null	null	0	ADM2	Kuje	36616	NGA0378936616	2021	Low prevalence (less than 20%)	SAC	0	0	0	0	0	0	7	6	0	0	0	7	6	Not delivered	1	8
Africa	Western Africa	AFRO	Nigeria	34	NI	NG	NGA	Federal Capital Territory	3789	Kuje	36616	null	null	0	ADM2	Kuje	36616	NGA0378936616	2021	Low prevalence (less than 20%)	Total	0	0	0	0	0	0	7	6	0	0	0	7	6	Not delivered	1	8
Africa	Western Africa	AFRO	Nigeria	34	NI	NG	NGA	Federal Capital Territory	3789	Kwali	36617	null	null	0	ADM2	Kwali	36617	NGA0378936617	2021	Low prevalence (less than 20%)	PreSAC	0	0	0	0	0	0	0	0	0	0	0	0	0	Not delivered	1	8
Africa	Western Africa	AFRO	Nigeria	34	NI	NG	NGA	Federal Capital Territory	3789	Kwali	36617	null	null	0	ADM2	Kwali	36617	NGA0378936617	2021	Low prevalence (less than 20%)	SAC	0	0	0	0	0	0	2	0	0	0	0	2	0	Not delivered	1	8
Africa	Western Africa	AFRO	Nigeria	34	NI	NG	NGA	Federal Capital Territory	3789	Kwali	36617	null	null	0	ADM2	Kwali	36617	NGA0378936617	2021	Low prevalence (less than 20%)	Total	0	0	0	0	0	0	2	0	0	0	0	2	0	Not delivered	1	8
Africa	Western Africa	AFRO	Nigeria	34	NI	NG	NGA	Gombe	3790	Akko	36618	null	null	0	ADM2	Akko	36618	NGA0379036618	2021	Low prevalence (less than 20%)	PreSAC	0	0	0	0	0	0	0	0	0	0	0	0	0	Not delivered	1	8
Africa	Western Africa	AFRO	Nigeria	34	NI	NG	NGA	Gombe	3790	Akko	36618	null	null	0	ADM2	Akko	36618	NGA0379036618	2021	Low prevalence (less than 20%)	SAC	0	0	0	0	0	0	0	0	0	0	0	0	0	Not delivered	1	8
Africa	Western Africa	AFRO	Nigeria	34	NI	NG	NGA	Gombe	3790	Akko	36618	null	null	0	ADM2	Akko	36618	NGA0379036618	2021	Low prevalence (less than 20%)	Total	0	0	0	0	0	0	0	0	0	0	0	0	0	Not delivered	1	8
Africa	Western Africa	AFRO	Nigeria	34	NI	NG	NGA	Gombe	3790	Balanga	36619	null	null	0	ADM2	Balanga	36619	NGA0379036619	2021	Low prevalence (less than 20%)	PreSAC	0	0	0	0	0	0	0	0	0	0	0	0	0	ALB+IVM	1	8
Africa	Western Africa	AFRO	Nigeria	34	NI	NG	NGA	Gombe	3790	Balanga	36619	null	null	0	ADM2	Balanga	36619	NGA0379036619	2021	Low prevalence (less than 20%)	SAC	86105	86105	66369	77.08	1	1	7	5	77.08	1	1	7	5	ALB+IVM	1	8
Africa	Western Africa	AFRO	Nigeria	34	NI	NG	NGA	Gombe	3790	Balanga	36619	null	null	0	ADM2	Balanga	36619	NGA0379036619	2021	Low prevalence (less than 20%)	Total	86105	86105	66369	77.08	1	1	7	5	77.08	1	1	7	5	ALB+IVM	1	8
Africa	Western Africa	AFRO	Nigeria	34	NI	NG	NGA	Gombe	3790	Billiri	36620	null	null	0	ADM2	Billiri	36620	NGA0379036620	2021	Low prevalence (less than 20%)	PreSAC	0	0	0	0	0	0	0	0	0	0	0	0	0	ALB+IVM	1	8
Africa	Western Africa	AFRO	Nigeria	34	NI	NG	NGA	Gombe	3790	Billiri	36620	null	null	0	ADM2	Billiri	36620	NGA0379036620	2021	Low prevalence (less than 20%)	SAC	81890	81890	63120	77.08	1	1	7	3	77.08	1	1	7	3	ALB+IVM	1	8
Africa	Western Africa	AFRO	Nigeria	34	NI	NG	NGA	Gombe	3790	Billiri	36620	null	null	0	ADM2	Billiri	36620	NGA0379036620	2021	Low prevalence (less than 20%)	Total	81890	81890	63120	77.08	1	1	7	3	77.08	1	1	7	3	ALB+IVM	1	8
Africa	Western Africa	AFRO	Nigeria	34	NI	NG	NGA	Gombe	3790	Dukku	36621	null	null	0	ADM2	Dukku	36621	NGA0379036621	2021	Low prevalence (less than 20%)	PreSAC	0	0	0	0	0	0	0	0	0	0	0	0	0	ALB+IVM	1	8
Africa	Western Africa	AFRO	Nigeria	34	NI	NG	NGA	Gombe	3790	Dukku	36621	null	null	0	ADM2	Dukku	36621	NGA0379036621	2021	Low prevalence (less than 20%)	SAC	83934	83934	64696	77.08	1	1	6	4	77.08	1	1	6	4	ALB+IVM	1	8
Africa	Western Africa	AFRO	Nigeria	34	NI	NG	NGA	Gombe	3790	Dukku	36621	null	null	0	ADM2	Dukku	36621	NGA0379036621	2021	Low prevalence (less than 20%)	Total	83934	83934	64696	77.08	1	1	6	4	77.08	1	1	6	4	ALB+IVM	1	8
Africa	Western Africa	AFRO	Nigeria	34	NI	NG	NGA	Gombe	3790	Funakaye	36622	null	null	0	ADM2	Funakaye	36622	NGA0379036622	2021	Low prevalence (less than 20%)	PreSAC	0	0	0	0	0	0	0	0	0	0	0	0	0	ALB+IVM	1	8
Africa	Western Africa	AFRO	Nigeria	34	NI	NG	NGA	Gombe	3790	Funakaye	36622	null	null	0	ADM2	Funakaye	36622	NGA0379036622	2021	Low prevalence (less than 20%)	SAC	95640	95640	73712	77.07	1	1	6	5	77.07	1	1	6	5	ALB+IVM	1	8
Africa	Western Africa	AFRO	Nigeria	34	NI	NG	NGA	Gombe	3790	Funakaye	36622	null	null	0	ADM2	Funakaye	36622	NGA0379036622	2021	Low prevalence (less than 20%)	Total	95640	95640	73712	77.07	1	1	6	5	77.07	1	1	6	5	ALB+IVM	1	8
Africa	Western Africa	AFRO	Nigeria	34	NI	NG	NGA	Gombe	3790	Gombe	36623	null	null	0	ADM2	Gombe	36623	NGA0379036623	2021	Low prevalence (less than 20%)	PreSAC	0	0	0	0	0	0	0	0	0	0	0	0	0	ALB+IVM	1	8
Africa	Western Africa	AFRO	Nigeria	34	NI	NG	NGA	Gombe	3790	Gombe	36623	null	null	0	ADM2	Gombe	36623	NGA0379036623	2021	Low prevalence (less than 20%)	SAC	108568	108568	83678	77.07	1	1	6	5	77.07	1	1	6	5	ALB+IVM	1	8
Africa	Western Africa	AFRO	Nigeria	34	NI	NG	NGA	Gombe	3790	Gombe	36623	null	null	0	ADM2	Gombe	36623	NGA0379036623	2021	Low prevalence (less than 20%)	Total	108568	108568	83678	77.07	1	1	6	5	77.07	1	1	6	5	ALB+IVM	1	8
Africa	Western Africa	AFRO	Nigeria	34	NI	NG	NGA	Gombe	3790	Kaltungo	36624	null	null	0	ADM2	Kaltungo	36624	NGA0379036624	2021	Low prevalence (less than 20%)	PreSAC	0	0	0	0	0	0	0	0	0	0	0	0	0	ALB+IVM	1	8
Africa	Western Africa	AFRO	Nigeria	34	NI	NG	NGA	Gombe	3790	Kaltungo	36624	null	null	0	ADM2	Kaltungo	36624	NGA0379036624	2021	Low prevalence (less than 20%)	SAC	60687	60687	46817	77.15	1	1	7	5	77.15	1	1	7	5	ALB+IVM	1	8
Africa	Western Africa	AFRO	Nigeria	34	NI	NG	NGA	Gombe	3790	Kaltungo	36624	null	null	0	ADM2	Kaltungo	36624	NGA0379036624	2021	Low prevalence (less than 20%)	Total	60687	60687	46817	77.15	1	1	7	5	77.15	1	1	7	5	ALB+IVM	1	8
Africa	Western Africa	AFRO	Nigeria	34	NI	NG	NGA	Gombe	3790	Kwami	36625	null	null	0	ADM2	Kwami	36625	NGA0379036625	2021	Low prevalence (less than 20%)	PreSAC	0	0	0	0	0	0	0	0	0	0	0	0	0	ALB+IVM	1	8
Africa	Western Africa	AFRO	Nigeria	34	NI	NG	NGA	Gombe	3790	Kwami	36625	null	null	0	ADM2	Kwami	36625	NGA0379036625	2021	Low prevalence (less than 20%)	SAC	79116	79116	60982	77.08	1	1	7	5	77.08	1	1	7	5	ALB+IVM	1	8
Africa	Western Africa	AFRO	Nigeria	34	NI	NG	NGA	Gombe	3790	Kwami	36625	null	null	0	ADM2	Kwami	36625	NGA0379036625	2021	Low prevalence (less than 20%)	Total	79116	79116	60982	77.08	1	1	7	5	77.08	1	1	7	5	ALB+IVM	1	8
Africa	Western Africa	AFRO	Nigeria	34	NI	NG	NGA	Gombe	3790	Nafada (Bajoga)	36626	null	null	0	ADM2	Nafada (Bajoga)	36626	NGA0379036626	2021	Low prevalence (less than 20%)	PreSAC	0	0	0	0	0	0	0	0	0	0	0	0	0	ALB+IVM	1	8
Africa	Western Africa	AFRO	Nigeria	34	NI	NG	NGA	Gombe	3790	Nafada (Bajoga)	36626	null	null	0	ADM2	Nafada (Bajoga)	36626	NGA0379036626	2021	Low prevalence (less than 20%)	SAC	55980	55980	43148	77.08	1	1	6	5	77.08	1	1	6	5	ALB+IVM	1	8
Africa	Western Africa	AFRO	Nigeria	34	NI	NG	NGA	Gombe	3790	Nafada (Bajoga)	36626	null	null	0	ADM2	Nafada (Bajoga)	36626	NGA0379036626	2021	Low prevalence (less than 20%)	Total	55980	55980	43148	77.08	1	1	6	5	77.08	1	1	6	5	ALB+IVM	1	8
Africa	Western Africa	AFRO	Nigeria	34	NI	NG	NGA	Gombe	3790	Shogom	36627	null	null	0	ADM2	Shogom	36627	NGA0379036627	2021	Low prevalence (less than 20%)	PreSAC	0	0	0	0	0	0	0	0	0	0	0	0	0	ALB+IVM	1	8
Africa	Western Africa	AFRO	Nigeria	34	NI	NG	NGA	Gombe	3790	Shogom	36627	null	null	0	ADM2	Shogom	36627	NGA0379036627	2021	Low prevalence (less than 20%)	SAC	61382	61382	47313	77.08	1	1	7	5	77.08	1	1	7	5	ALB+IVM	1	8
Africa	Western Africa	AFRO	Nigeria	34	NI	NG	NGA	Gombe	3790	Shogom	36627	null	null	0	ADM2	Shogom	36627	NGA0379036627	2021	Low prevalence (less than 20%)	Total	61382	61382	47313	77.08	1	1	7	5	77.08	1	1	7	5	ALB+IVM	1	8
Africa	Western Africa	AFRO	Nigeria	34	NI	NG	NGA	Gombe	3790	Yamaltu/Deba	36628	null	null	0	ADM2	Yamaltu/Deba	36628	NGA0379036628	2021	Low prevalence (less than 20%)	PreSAC	0	0	0	0	0	0	0	0	0	0	0	0	0	ALB+IVM	1	8
Africa	Western Africa	AFRO	Nigeria	34	NI	NG	NGA	Gombe	3790	Yamaltu/Deba	36628	null	null	0	ADM2	Yamaltu/Deba	36628	NGA0379036628	2021	Low prevalence (less than 20%)	SAC	103402	103402	79702	77.08	1	1	7	5	77.08	1	1	7	5	ALB+IVM	1	8
Africa	Western Africa	AFRO	Nigeria	34	NI	NG	NGA	Gombe	3790	Yamaltu/Deba	36628	null	null	0	ADM2	Yamaltu/Deba	36628	NGA0379036628	2021	Low prevalence (less than 20%)	Total	103402	103402	79702	77.08	1	1	7	5	77.08	1	1	7	5	ALB+IVM	1	8
Africa	Western Africa	AFRO	Nigeria	34	NI	NG	NGA	Imo	3791	Abo-Mbaise	36629	null	null	0	ADM2	Abo-Mbaise	36629	NGA0379136629	2021	Moderate prevalence (20%-49%)	PreSAC	45291	0	0	0	0	0	0	0	0	0	0	0	0	Not delivered	1	7
Africa	Western Africa	AFRO	Nigeria	34	NI	NG	NGA	Imo	3791	Abo-Mbaise	36629	null	null	0	ADM2	Abo-Mbaise	36629	NGA0379136629	2021	Moderate prevalence (20%-49%)	SAC	79260	0	0	0	0	0	7	6	0	0	0	7	6	Not delivered	1	7
Africa	Western Africa	AFRO	Nigeria	34	NI	NG	NGA	Imo	3791	Abo-Mbaise	36629	null	null	0	ADM2	Abo-Mbaise	36629	NGA0379136629	2021	Moderate prevalence (20%-49%)	Total	124551	0	0	0	0	0	7	6	0	0	0	7	1	Not delivered	1	7
Africa	Western Africa	AFRO	Nigeria	34	NI	NG	NGA	Imo	3791	Ahiazu-Mbaise	36630	null	null	0	ADM2	Ahiazu-Mbaise	36630	NGA0379136630	2021	Low prevalence (less than 20%)	PreSAC	0	0	0	0	0	0	0	0	0	0	0	0	0	Not delivered	1	8
Africa	Western Africa	AFRO	Nigeria	34	NI	NG	NGA	Imo	3791	Ahiazu-Mbaise	36630	null	null	0	ADM2	Ahiazu-Mbaise	36630	NGA0379136630	2021	Low prevalence (less than 20%)	SAC	0	0	0	0	0	0	7	5	0	0	0	7	5	Not delivered	1	8
Africa	Western Africa	AFRO	Nigeria	34	NI	NG	NGA	Imo	3791	Ahiazu-Mbaise	36630	null	null	0	ADM2	Ahiazu-Mbaise	36630	NGA0379136630	2021	Low prevalence (less than 20%)	Total	0	0	0	0	0	0	7	5	0	0	0	7	5	Not delivered	1	8
Africa	Western Africa	AFRO	Nigeria	34	NI	NG	NGA	Imo	3791	Ehime-Mbano	36631	null	null	0	ADM2	Ehime-Mbano	36631	NGA0379136631	2021	Moderate prevalence (20%-49%)	PreSAC	30309	0	0	0	0	0	0	0	0	0	0	0	0	Not delivered	1	7
Africa	Western Africa	AFRO	Nigeria	34	NI	NG	NGA	Imo	3791	Ehime-Mbano	36631	null	null	0	ADM2	Ehime-Mbano	36631	NGA0379136631	2021	Moderate prevalence (20%-49%)	SAC	53041	0	0	0	0	0	6	5	0	0	0	6	5	Not delivered	1	7
Africa	Western Africa	AFRO	Nigeria	34	NI	NG	NGA	Imo	3791	Ehime-Mbano	36631	null	null	0	ADM2	Ehime-Mbano	36631	NGA0379136631	2021	Moderate prevalence (20%-49%)	Total	83350	0	0	0	0	0	6	5	0	0	0	6	1	Not delivered	1	7
Africa	Western Africa	AFRO	Nigeria	34	NI	NG	NGA	Imo	3791	Ezinihitte	36632	null	null	0	ADM2	Ezinihitte	36632	NGA0379136632	2021	Moderate prevalence (20%-49%)	PreSAC	38333	0	0	0	0	0	0	0	0	0	0	0	0	Not delivered	1	7
Africa	Western Africa	AFRO	Nigeria	34	NI	NG	NGA	Imo	3791	Ezinihitte	36632	null	null	0	ADM2	Ezinihitte	36632	NGA0379136632	2021	Moderate prevalence (20%-49%)	SAC	67083	0	0	0	0	0	7	7	0	0	0	7	7	Not delivered	1	7
Africa	Western Africa	AFRO	Nigeria	34	NI	NG	NGA	Imo	3791	Ezinihitte	36632	null	null	0	ADM2	Ezinihitte	36632	NGA0379136632	2021	Moderate prevalence (20%-49%)	Total	105416	0	0	0	0	0	7	7	0	0	0	7	1	Not delivered	1	7
Africa	Western Africa	AFRO	Nigeria	34	NI	NG	NGA	Imo	3791	Ideato North	36633	null	null	0	ADM2	Ideato North	36633	NGA0379136633	2021	Moderate prevalence (20%-49%)	PreSAC	36669	0	0	0	0	0	0	0	0	0	0	0	0	Not delivered	1	7
Africa	Western Africa	AFRO	Nigeria	34	NI	NG	NGA	Imo	3791	Ideato North	36633	null	null	0	ADM2	Ideato North	36633	NGA0379136633	2021	Moderate prevalence (20%-49%)	SAC	64171	0	0	0	0	0	7	6	0	0	0	7	6	Not delivered	1	7
Africa	Western Africa	AFRO	Nigeria	34	NI	NG	NGA	Imo	3791	Ideato North	36633	null	null	0	ADM2	Ideato North	36633	NGA0379136633	2021	Moderate prevalence (20%-49%)	Total	100840	0	0	0	0	0	7	6	0	0	0	7	1	Not delivered	1	7
Africa	Western Africa	AFRO	Nigeria	34	NI	NG	NGA	Imo	3791	Ideato South	36634	null	null	0	ADM2	Ideato South	36634	NGA0379136634	2021	Moderate prevalence (20%-49%)	PreSAC	37010	0	0	0	0	0	0	0	0	0	0	0	0	Not delivered	1	7
Africa	Western Africa	AFRO	Nigeria	34	NI	NG	NGA	Imo	3791	Ideato South	36634	null	null	0	ADM2	Ideato South	36634	NGA0379136634	2021	Moderate prevalence (20%-49%)	SAC	64768	0	0	0	0	0	6	6	0	0	0	6	6	Not delivered	1	7
Africa	Western Africa	AFRO	Nigeria	34	NI	NG	NGA	Imo	3791	Ideato South	36634	null	null	0	ADM2	Ideato South	36634	NGA0379136634	2021	Moderate prevalence (20%-49%)	Total	101778	0	0	0	0	0	6	6	0	0	0	6	1	Not delivered	1	7
Africa	Western Africa	AFRO	Nigeria	34	NI	NG	NGA	Imo	3791	Ihite/Uboma	36635	null	null	0	ADM2	Ihite/Uboma	36635	NGA0379136635	2021	Moderate prevalence (20%-49%)	PreSAC	27951	0	0	0	0	0	0	0	0	0	0	0	0	Not delivered	1	7
Africa	Western Africa	AFRO	Nigeria	34	NI	NG	NGA	Imo	3791	Ihite/Uboma	36635	null	null	0	ADM2	Ihite/Uboma	36635	NGA0379136635	2021	Moderate prevalence (20%-49%)	SAC	48914	0	0	0	0	0	6	6	0	0	0	6	6	Not delivered	1	7
Africa	Western Africa	AFRO	Nigeria	34	NI	NG	NGA	Imo	3791	Ihite/Uboma	36635	null	null	0	ADM2	Ihite/Uboma	36635	NGA0379136635	2021	Moderate prevalence (20%-49%)	Total	76865	0	0	0	0	0	6	6	0	0	0	6	1	Not delivered	1	7
Africa	Western Africa	AFRO	Nigeria	34	NI	NG	NGA	Imo	3791	Ikeduru	36636	null	null	0	ADM2	Ikeduru	36636	NGA0379136636	2021	Moderate prevalence (20%-49%)	PreSAC	34565	0	0	0	0	0	0	0	0	0	0	0	0	Not delivered	1	7
Africa	Western Africa	AFRO	Nigeria	34	NI	NG	NGA	Imo	3791	Ikeduru	36636	null	null	0	ADM2	Ikeduru	36636	NGA0379136636	2021	Moderate prevalence (20%-49%)	SAC	60489	0	0	0	0	0	7	6	0	0	0	7	6	Not delivered	1	7
Africa	Western Africa	AFRO	Nigeria	34	NI	NG	NGA	Imo	3791	Ikeduru	36636	null	null	0	ADM2	Ikeduru	36636	NGA0379136636	2021	Moderate prevalence (20%-49%)	Total	95054	0	0	0	0	0	7	6	0	0	0	7	1	Not delivered	1	7
Africa	Western Africa	AFRO	Nigeria	34	NI	NG	NGA	Imo	3791	Isiala-Mbano	36637	null	null	0	ADM2	Isiala-Mbano	36637	NGA0379136637	2021	Moderate prevalence (20%-49%)	PreSAC	46005	0	0	0	0	0	0	0	0	0	0	0	0	Not delivered	1	7
Africa	Western Africa	AFRO	Nigeria	34	NI	NG	NGA	Imo	3791	Isiala-Mbano	36637	null	null	0	ADM2	Isiala-Mbano	36637	NGA0379136637	2021	Moderate prevalence (20%-49%)	SAC	80509	0	0	0	0	0	7	6	0	0	0	7	6	Not delivered	1	7
Africa	Western Africa	AFRO	Nigeria	34	NI	NG	NGA	Imo	3791	Isiala-Mbano	36637	null	null	0	ADM2	Isiala-Mbano	36637	NGA0379136637	2021	Moderate prevalence (20%-49%)	Total	126514	0	0	0	0	0	7	6	0	0	0	7	1	Not delivered	1	7
Africa	Western Africa	AFRO	Nigeria	34	NI	NG	NGA	Imo	3791	Isu	36638	null	null	0	ADM2	Isu	36638	NGA0379136638	2021	Moderate prevalence (20%-49%)	PreSAC	38072	0	0	0	0	0	0	0	0	0	0	0	0	Not delivered	1	7
Africa	Western Africa	AFRO	Nigeria	34	NI	NG	NGA	Imo	3791	Isu	36638	null	null	0	ADM2	Isu	36638	NGA0379136638	2021	Moderate prevalence (20%-49%)	SAC	66627	0	0	0	0	0	6	5	0	0	0	6	5	Not delivered	1	7
Africa	Western Africa	AFRO	Nigeria	34	NI	NG	NGA	Imo	3791	Isu	36638	null	null	0	ADM2	Isu	36638	NGA0379136638	2021	Moderate prevalence (20%-49%)	Total	104699	0	0	0	0	0	6	5	0	0	0	6	1	Not delivered	1	7
Africa	Western Africa	AFRO	Nigeria	34	NI	NG	NGA	Imo	3791	Mbaitoli	36639	null	null	0	ADM2	Mbaitoli	36639	NGA0379136639	2021	Moderate prevalence (20%-49%)	PreSAC	54991	0	0	0	0	0	0	0	0	0	0	0	0	Not delivered	1	7
Africa	Western Africa	AFRO	Nigeria	34	NI	NG	NGA	Imo	3791	Mbaitoli	36639	null	null	0	ADM2	Mbaitoli	36639	NGA0379136639	2021	Moderate prevalence (20%-49%)	SAC	96235	0	0	0	0	0	7	5	0	0	0	7	5	Not delivered	1	7
Africa	Western Africa	AFRO	Nigeria	34	NI	NG	NGA	Imo	3791	Mbaitoli	36639	null	null	0	ADM2	Mbaitoli	36639	NGA0379136639	2021	Moderate prevalence (20%-49%)	Total	151226	0	0	0	0	0	7	5	0	0	0	7	1	Not delivered	1	7
Africa	Western Africa	AFRO	Nigeria	34	NI	NG	NGA	Imo	3791	Ngor-Okp	36640	null	null	0	ADM2	Ngor-Okp	36640	NGA0379136640	2021	Moderate prevalence (20%-49%)	PreSAC	37023	0	0	0	0	0	0	0	0	0	0	0	0	Not delivered	1	7
Africa	Western Africa	AFRO	Nigeria	34	NI	NG	NGA	Imo	3791	Ngor-Okp	36640	null	null	0	ADM2	Ngor-Okp	36640	NGA0379136640	2021	Moderate prevalence (20%-49%)	SAC	64789	0	0	0	0	0	6	6	0	0	0	6	6	Not delivered	1	7
Africa	Western Africa	AFRO	Nigeria	34	NI	NG	NGA	Imo	3791	Ngor-Okp	36640	null	null	0	ADM2	Ngor-Okp	36640	NGA0379136640	2021	Moderate prevalence (20%-49%)	Total	101812	0	0	0	0	0	6	6	0	0	0	6	1	Not delivered	1	7
Africa	Western Africa	AFRO	Nigeria	34	NI	NG	NGA	Imo	3791	Njaba	36641	null	null	0	ADM2	Njaba	36641	NGA0379136641	2021	Moderate prevalence (20%-49%)	PreSAC	33591	0	0	0	0	0	0	0	0	0	0	0	0	Not delivered	1	7
Africa	Western Africa	AFRO	Nigeria	34	NI	NG	NGA	Imo	3791	Njaba	36641	null	null	0	ADM2	Njaba	36641	NGA0379136641	2021	Moderate prevalence (20%-49%)	SAC	58785	0	0	0	0	0	7	7	0	0	0	7	7	Not delivered	1	7
Africa	Western Africa	AFRO	Nigeria	34	NI	NG	NGA	Imo	3791	Njaba	36641	null	null	0	ADM2	Njaba	36641	NGA0379136641	2021	Moderate prevalence (20%-49%)	Total	92376	0	0	0	0	0	7	7	0	0	0	7	1	Not delivered	1	7
Africa	Western Africa	AFRO	Nigeria	34	NI	NG	NGA	Imo	3791	Nkwere	36642	null	null	0	ADM2	Nkwere	36642	NGA0379136642	2021	Moderate prevalence (20%-49%)	PreSAC	18554	0	0	0	0	0	0	0	0	0	0	0	0	Not delivered	1	7
Africa	Western Africa	AFRO	Nigeria	34	NI	NG	NGA	Imo	3791	Nkwere	36642	null	null	0	ADM2	Nkwere	36642	NGA0379136642	2021	Moderate prevalence (20%-49%)	SAC	32470	0	0	0	0	0	6	5	0	0	0	6	5	Not delivered	1	7
Africa	Western Africa	AFRO	Nigeria	34	NI	NG	NGA	Imo	3791	Nkwere	36642	null	null	0	ADM2	Nkwere	36642	NGA0379136642	2021	Moderate prevalence (20%-49%)	Total	51024	0	0	0	0	0	6	5	0	0	0	6	2	Not delivered	1	7
Africa	Western Africa	AFRO	Nigeria	34	NI	NG	NGA	Imo	3791	Nwangele	36643	null	null	0	ADM2	Nwangele	36643	NGA0379136643	2021	Moderate prevalence (20%-49%)	PreSAC	29740	0	0	0	0	0	0	0	0	0	0	0	0	Not delivered	1	7
Africa	Western Africa	AFRO	Nigeria	34	NI	NG	NGA	Imo	3791	Nwangele	36643	null	null	0	ADM2	Nwangele	36643	NGA0379136643	2021	Moderate prevalence (20%-49%)	SAC	52045	0	0	0	0	0	6	5	0	0	0	6	5	Not delivered	1	7
Africa	Western Africa	AFRO	Nigeria	34	NI	NG	NGA	Imo	3791	Nwangele	36643	null	null	0	ADM2	Nwangele	36643	NGA0379136643	2021	Moderate prevalence (20%-49%)	Total	81785	0	0	0	0	0	6	5	0	0	0	6	1	Not delivered	1	7
Africa	Western Africa	AFRO	Nigeria	34	NI	NG	NGA	Imo	3791	Obowo	36644	null	null	0	ADM2	Obowo	36644	NGA0379136644	2021	Moderate prevalence (20%-49%)	PreSAC	27342	0	0	0	0	0	0	0	0	0	0	0	0	Not delivered	1	7
Africa	Western Africa	AFRO	Nigeria	34	NI	NG	NGA	Imo	3791	Obowo	36644	null	null	0	ADM2	Obowo	36644	NGA0379136644	2021	Moderate prevalence (20%-49%)	SAC	47849	0	0	0	0	0	7	6	0	0	0	7	6	Not delivered	1	7
Africa	Western Africa	AFRO	Nigeria	34	NI	NG	NGA	Imo	3791	Obowo	36644	null	null	0	ADM2	Obowo	36644	NGA0379136644	2021	Moderate prevalence (20%-49%)	Total	75191	0	0	0	0	0	7	6	0	0	0	7	1	Not delivered	1	7
Africa	Western Africa	AFRO	Nigeria	34	NI	NG	NGA	Imo	3791	Oguta	36645	null	null	0	ADM2	Oguta	36645	NGA0379136645	2021	High prevalence (50% and above)	PreSAC	33105	0	0	0	0	0	0	0	0	0	0	0	0	Not delivered	1	6
Africa	Western Africa	AFRO	Nigeria	34	NI	NG	NGA	Imo	3791	Oguta	36645	null	null	0	ADM2	Oguta	36645	NGA0379136645	2021	High prevalence (50% and above)	SAC	57933	0	0	0	0	0	6	6	0	0	0	6	6	Not delivered	1	6
Africa	Western Africa	AFRO	Nigeria	34	NI	NG	NGA	Imo	3791	Oguta	36645	null	null	0	ADM2	Oguta	36645	NGA0379136645	2021	High prevalence (50% and above)	Total	91038	0	0	0	0	0	6	6	0	0	0	6	2	Not delivered	1	6
Africa	Western Africa	AFRO	Nigeria	34	NI	NG	NGA	Imo	3791	Ohaji/Egbema	36646	null	null	0	ADM2	Ohaji/Egbema	36646	NGA0379136646	2021	High prevalence (50% and above)	PreSAC	42256	0	0	0	0	0	0	0	0	0	0	0	0	Not delivered	1	6
Africa	Western Africa	AFRO	Nigeria	34	NI	NG	NGA	Imo	3791	Ohaji/Egbema	36646	null	null	0	ADM2	Ohaji/Egbema	36646	NGA0379136646	2021	High prevalence (50% and above)	SAC	73947	0	0	0	0	0	7	6	0	0	0	7	6	Not delivered	1	6
Africa	Western Africa	AFRO	Nigeria	34	NI	NG	NGA	Imo	3791	Ohaji/Egbema	36646	null	null	0	ADM2	Ohaji/Egbema	36646	NGA0379136646	2021	High prevalence (50% and above)	Total	116203	0	0	0	0	0	7	6	0	0	0	7	1	Not delivered	1	6
Africa	Western Africa	AFRO	Nigeria	34	NI	NG	NGA	Imo	3791	Okigwe	36647	null	null	0	ADM2	Okigwe	36647	NGA0379136647	2021	Moderate prevalence (20%-49%)	PreSAC	30611	0	0	0	0	0	0	0	0	0	0	0	0	Not delivered	1	7
Africa	Western Africa	AFRO	Nigeria	34	NI	NG	NGA	Imo	3791	Okigwe	36647	null	null	0	ADM2	Okigwe	36647	NGA0379136647	2021	Moderate prevalence (20%-49%)	SAC	53570	0	0	0	0	0	6	6	0	0	0	6	6	Not delivered	1	7
Africa	Western Africa	AFRO	Nigeria	34	NI	NG	NGA	Imo	3791	Okigwe	36647	null	null	0	ADM2	Okigwe	36647	NGA0379136647	2021	Moderate prevalence (20%-49%)	Total	84181	0	0	0	0	0	6	6	0	0	0	6	2	Not delivered	1	7
Africa	Western Africa	AFRO	Nigeria	34	NI	NG	NGA	Imo	3791	Onuimo	36648	null	null	0	ADM2	Onuimo	36648	NGA0379136648	2021	Moderate prevalence (20%-49%)	PreSAC	22975	0	0	0	0	0	0	0	0	0	0	0	0	Not delivered	1	7
Africa	Western Africa	AFRO	Nigeria	34	NI	NG	NGA	Imo	3791	Onuimo	36648	null	null	0	ADM2	Onuimo	36648	NGA0379136648	2021	Moderate prevalence (20%-49%)	SAC	40205	0	0	0	0	0	6	5	0	0	0	6	5	Not delivered	1	7
Africa	Western Africa	AFRO	Nigeria	34	NI	NG	NGA	Imo	3791	Onuimo	36648	null	null	0	ADM2	Onuimo	36648	NGA0379136648	2021	Moderate prevalence (20%-49%)	Total	63180	0	0	0	0	0	6	5	0	0	0	6	1	Not delivered	1	7
Africa	Western Africa	AFRO	Nigeria	34	NI	NG	NGA	Imo	3791	Orlu	36649	null	null	0	ADM2	Orlu	36649	NGA0379136649	2021	Moderate prevalence (20%-49%)	PreSAC	33037	0	0	0	0	0	0	0	0	0	0	0	0	Not delivered	1	7
Africa	Western Africa	AFRO	Nigeria	34	NI	NG	NGA	Imo	3791	Orlu	36649	null	null	0	ADM2	Orlu	36649	NGA0379136649	2021	Moderate prevalence (20%-49%)	SAC	57816	0	0	0	0	0	7	6	0	0	0	7	6	Not delivered	1	7
Africa	Western Africa	AFRO	Nigeria	34	NI	NG	NGA	Imo	3791	Orlu	36649	null	null	0	ADM2	Orlu	36649	NGA0379136649	2021	Moderate prevalence (20%-49%)	Total	90853	0	0	0	0	0	7	6	0	0	0	7	1	Not delivered	1	7
Africa	Western Africa	AFRO	Nigeria	34	NI	NG	NGA	Imo	3791	Orsu	36650	null	null	0	ADM2	Orsu	36650	NGA0379136650	2021	Moderate prevalence (20%-49%)	PreSAC	27779	0	0	0	0	0	0	0	0	0	0	0	0	Not delivered	1	7
Africa	Western Africa	AFRO	Nigeria	34	NI	NG	NGA	Imo	3791	Orsu	36650	null	null	0	ADM2	Orsu	36650	NGA0379136650	2021	Moderate prevalence (20%-49%)	SAC	48614	0	0	0	0	0	6	6	0	0	0	6	6	Not delivered	1	7
Africa	Western Africa	AFRO	Nigeria	34	NI	NG	NGA	Imo	3791	Orsu	36650	null	null	0	ADM2	Orsu	36650	NGA0379136650	2021	Moderate prevalence (20%-49%)	Total	76393	0	0	0	0	0	6	6	0	0	0	6	1	Not delivered	1	7
Africa	Western Africa	AFRO	Nigeria	34	NI	NG	NGA	Imo	3791	Oru East	36651	null	null	0	ADM2	Oru East	36651	NGA0379136651	2021	High prevalence (50% and above)	PreSAC	25886	0	0	0	0	0	0	0	0	0	0	0	0	Not delivered	1	6
Africa	Western Africa	AFRO	Nigeria	34	NI	NG	NGA	Imo	3791	Oru East	36651	null	null	0	ADM2	Oru East	36651	NGA0379136651	2021	High prevalence (50% and above)	SAC	45300	0	0	0	0	0	6	5	0	0	0	6	5	Not delivered	1	6
Africa	Western Africa	AFRO	Nigeria	34	NI	NG	NGA	Imo	3791	Oru East	36651	null	null	0	ADM2	Oru East	36651	NGA0379136651	2021	High prevalence (50% and above)	Total	71186	0	0	0	0	0	6	5	0	0	0	6	1	Not delivered	1	6
Africa	Western Africa	AFRO	Nigeria	34	NI	NG	NGA	Imo	3791	Oru West	36652	null	null	0	ADM2	Oru West	36652	NGA0379136652	2021	Moderate prevalence (20%-49%)	PreSAC	27198	0	0	0	0	0	0	0	0	0	0	0	0	Not delivered	1	7
Africa	Western Africa	AFRO	Nigeria	34	NI	NG	NGA	Imo	3791	Oru West	36652	null	null	0	ADM2	Oru West	36652	NGA0379136652	2021	Moderate prevalence (20%-49%)	SAC	47597	0	0	0	0	0	6	5	0	0	0	6	5	Not delivered	1	7
Africa	Western Africa	AFRO	Nigeria	34	NI	NG	NGA	Imo	3791	Oru West	36652	null	null	0	ADM2	Oru West	36652	NGA0379136652	2021	Moderate prevalence (20%-49%)	Total	74795	0	0	0	0	0	6	5	0	0	0	6	1	Not delivered	1	7
Africa	Western Africa	AFRO	Nigeria	34	NI	NG	NGA	Imo	3791	Owerri North	36653	null	null	0	ADM2	Owerri North	36653	NGA0379136653	2021	Low prevalence (less than 20%)	PreSAC	0	0	0	0	0	0	0	0	0	0	0	0	0	Not delivered	1	8
Africa	Western Africa	AFRO	Nigeria	34	NI	NG	NGA	Imo	3791	Owerri North	36653	null	null	0	ADM2	Owerri North	36653	NGA0379136653	2021	Low prevalence (less than 20%)	SAC	0	0	0	0	0	0	7	3	0	0	0	7	3	Not delivered	1	8
Africa	Western Africa	AFRO	Nigeria	34	NI	NG	NGA	Imo	3791	Owerri North	36653	null	null	0	ADM2	Owerri North	36653	NGA0379136653	2021	Low prevalence (less than 20%)	Total	0	0	0	0	0	0	7	3	0	0	0	7	3	Not delivered	1	8
Africa	Western Africa	AFRO	Nigeria	34	NI	NG	NGA	Imo	3791	Owerri West	36654	null	null	0	ADM2	Owerri West	36654	NGA0379136654	2021	Moderate prevalence (20%-49%)	PreSAC	22979	0	0	0	0	0	0	0	0	0	0	0	0	Not delivered	1	7
Africa	Western Africa	AFRO	Nigeria	34	NI	NG	NGA	Imo	3791	Owerri West	36654	null	null	0	ADM2	Owerri West	36654	NGA0379136654	2021	Moderate prevalence (20%-49%)	SAC	40213	0	0	0	0	0	5	4	0	0	0	5	4	Not delivered	1	7
Africa	Western Africa	AFRO	Nigeria	34	NI	NG	NGA	Imo	3791	Owerri West	36654	null	null	0	ADM2	Owerri West	36654	NGA0379136654	2021	Moderate prevalence (20%-49%)	Total	63192	0	0	0	0	0	5	4	0	0	0	5	1	Not delivered	1	7
Africa	Western Africa	AFRO	Nigeria	34	NI	NG	NGA	Imo	3791	Owerri municipal	36655	null	null	0	ADM2	Owerri municipal	36655	NGA0379136655	2021	Moderate prevalence (20%-49%)	PreSAC	29448	0	0	0	0	0	0	0	0	0	0	0	0	Not delivered	1	7
Africa	Western Africa	AFRO	Nigeria	34	NI	NG	NGA	Imo	3791	Owerri municipal	36655	null	null	0	ADM2	Owerri municipal	36655	NGA0379136655	2021	Moderate prevalence (20%-49%)	SAC	51535	0	0	0	0	0	6	5	0	0	0	6	5	Not delivered	1	7
Africa	Western Africa	AFRO	Nigeria	34	NI	NG	NGA	Imo	3791	Owerri municipal	36655	null	null	0	ADM2	Owerri municipal	36655	NGA0379136655	2021	Moderate prevalence (20%-49%)	Total	80983	0	0	0	0	0	6	5	0	0	0	6	1	Not delivered	1	7
Africa	Western Africa	AFRO	Nigeria	34	NI	NG	NGA	Jigawa	3792	Auyo	36656	null	null	0	ADM2	Auyo	36656	NGA0379236656	2021	Low prevalence (less than 20%)	PreSAC	0	0	0	0	0	0	0	0	0	0	0	0	0	Not delivered	1	8
Africa	Western Africa	AFRO	Nigeria	34	NI	NG	NGA	Jigawa	3792	Auyo	36656	null	null	0	ADM2	Auyo	36656	NGA0379236656	2021	Low prevalence (less than 20%)	SAC	0	0	0	0	0	0	7	4	0	0	0	7	4	Not delivered	1	8
Africa	Western Africa	AFRO	Nigeria	34	NI	NG	NGA	Jigawa	3792	Auyo	36656	null	null	0	ADM2	Auyo	36656	NGA0379236656	2021	Low prevalence (less than 20%)	Total	0	0	0	0	0	0	7	4	0	0	0	7	4	Not delivered	1	8
Africa	Western Africa	AFRO	Nigeria	34	NI	NG	NGA	Jigawa	3792	Babure	36657	null	null	0	ADM2	Babure	36657	NGA0379236657	2021	Non-endemic	PreSAC	0	0	0	0	0	0	0	0	0	0	0	0	0	Not delivered	1	0
Africa	Western Africa	AFRO	Nigeria	34	NI	NG	NGA	Jigawa	3792	Babure	36657	null	null	0	ADM2	Babure	36657	NGA0379236657	2021	Non-endemic	SAC	0	0	0	0	0	0	7	6	0	0	0	7	6	Not delivered	1	0
Africa	Western Africa	AFRO	Nigeria	34	NI	NG	NGA	Jigawa	3792	Babure	36657	null	null	0	ADM2	Babure	36657	NGA0379236657	2021	Non-endemic	Total	0	0	0	0	0	0	7	6	0	0	0	7	6	Not delivered	1	0
Africa	Western Africa	AFRO	Nigeria	34	NI	NG	NGA	Jigawa	3792	Birinin Kudu	36658	null	null	0	ADM2	Birinin Kudu	36658	NGA0379236658	2021	Low prevalence (less than 20%)	PreSAC	0	0	0	0	0	0	0	0	0	0	0	0	0	Not delivered	1	8
Africa	Western Africa	AFRO	Nigeria	34	NI	NG	NGA	Jigawa	3792	Birinin Kudu	36658	null	null	0	ADM2	Birinin Kudu	36658	NGA0379236658	2021	Low prevalence (less than 20%)	SAC	0	0	0	0	0	0	7	4	0	0	0	7	4	Not delivered	1	8
Africa	Western Africa	AFRO	Nigeria	34	NI	NG	NGA	Jigawa	3792	Birinin Kudu	36658	null	null	0	ADM2	Birinin Kudu	36658	NGA0379236658	2021	Low prevalence (less than 20%)	Total	0	0	0	0	0	0	7	4	0	0	0	7	4	Not delivered	1	8
Africa	Western Africa	AFRO	Nigeria	34	NI	NG	NGA	Jigawa	3792	Birinwa	36659	null	null	0	ADM2	Birinwa	36659	NGA0379236659	2021	Low prevalence (less than 20%)	PreSAC	0	0	0	0	0	0	0	0	0	0	0	0	0	Not delivered	1	8
Africa	Western Africa	AFRO	Nigeria	34	NI	NG	NGA	Jigawa	3792	Birinwa	36659	null	null	0	ADM2	Birinwa	36659	NGA0379236659	2021	Low prevalence (less than 20%)	SAC	0	0	0	0	0	0	7	4	0	0	0	7	4	Not delivered	1	8
Africa	Western Africa	AFRO	Nigeria	34	NI	NG	NGA	Jigawa	3792	Birinwa	36659	null	null	0	ADM2	Birinwa	36659	NGA0379236659	2021	Low prevalence (less than 20%)	Total	0	0	0	0	0	0	7	4	0	0	0	7	4	Not delivered	1	8
Africa	Western Africa	AFRO	Nigeria	34	NI	NG	NGA	Jigawa	3792	Buji	36660	null	null	0	ADM2	Buji	36660	NGA0379236660	2021	Low prevalence (less than 20%)	PreSAC	0	0	0	0	0	0	0	0	0	0	0	0	0	Not delivered	1	8
Africa	Western Africa	AFRO	Nigeria	34	NI	NG	NGA	Jigawa	3792	Buji	36660	null	null	0	ADM2	Buji	36660	NGA0379236660	2021	Low prevalence (less than 20%)	SAC	0	0	0	0	0	0	7	5	0	0	0	7	5	Not delivered	1	8
Africa	Western Africa	AFRO	Nigeria	34	NI	NG	NGA	Jigawa	3792	Buji	36660	null	null	0	ADM2	Buji	36660	NGA0379236660	2021	Low prevalence (less than 20%)	Total	0	0	0	0	0	0	7	5	0	0	0	7	5	Not delivered	1	8
Africa	Western Africa	AFRO	Nigeria	34	NI	NG	NGA	Jigawa	3792	Dutse	36661	null	null	0	ADM2	Dutse	36661	NGA0379236661	2021	Low prevalence (less than 20%)	PreSAC	0	0	0	0	0	0	0	0	0	0	0	0	0	Not delivered	1	8
Africa	Western Africa	AFRO	Nigeria	34	NI	NG	NGA	Jigawa	3792	Dutse	36661	null	null	0	ADM2	Dutse	36661	NGA0379236661	2021	Low prevalence (less than 20%)	SAC	0	0	0	0	0	0	7	5	0	0	0	7	5	Not delivered	1	8
Africa	Western Africa	AFRO	Nigeria	34	NI	NG	NGA	Jigawa	3792	Dutse	36661	null	null	0	ADM2	Dutse	36661	NGA0379236661	2021	Low prevalence (less than 20%)	Total	0	0	0	0	0	0	7	5	0	0	0	7	5	Not delivered	1	8
Africa	Western Africa	AFRO	Nigeria	34	NI	NG	NGA	Jigawa	3792	Gagarawa	36662	null	null	0	ADM2	Gagarawa	36662	NGA0379236662	2021	Low prevalence (less than 20%)	PreSAC	0	0	0	0	0	0	0	0	0	0	0	0	0	Not delivered	1	8
Africa	Western Africa	AFRO	Nigeria	34	NI	NG	NGA	Jigawa	3792	Gagarawa	36662	null	null	0	ADM2	Gagarawa	36662	NGA0379236662	2021	Low prevalence (less than 20%)	SAC	0	0	0	0	0	0	7	6	0	0	0	7	6	Not delivered	1	8
Africa	Western Africa	AFRO	Nigeria	34	NI	NG	NGA	Jigawa	3792	Gagarawa	36662	null	null	0	ADM2	Gagarawa	36662	NGA0379236662	2021	Low prevalence (less than 20%)	Total	0	0	0	0	0	0	7	6	0	0	0	7	6	Not delivered	1	8
Africa	Western Africa	AFRO	Nigeria	34	NI	NG	NGA	Jigawa	3792	Garki	36663	null	null	0	ADM2	Garki	36663	NGA0379236663	2021	Low prevalence (less than 20%)	PreSAC	0	0	0	0	0	0	0	0	0	0	0	0	0	Not delivered	1	8
Africa	Western Africa	AFRO	Nigeria	34	NI	NG	NGA	Jigawa	3792	Garki	36663	null	null	0	ADM2	Garki	36663	NGA0379236663	2021	Low prevalence (less than 20%)	SAC	0	0	0	0	0	0	7	4	0	0	0	7	4	Not delivered	1	8
Africa	Western Africa	AFRO	Nigeria	34	NI	NG	NGA	Jigawa	3792	Garki	36663	null	null	0	ADM2	Garki	36663	NGA0379236663	2021	Low prevalence (less than 20%)	Total	0	0	0	0	0	0	7	4	0	0	0	7	4	Not delivered	1	8
Africa	Western Africa	AFRO	Nigeria	34	NI	NG	NGA	Jigawa	3792	Gumel	36664	null	null	0	ADM2	Gumel	36664	NGA0379236664	2021	Low prevalence (less than 20%)	PreSAC	0	0	0	0	0	0	0	0	0	0	0	0	0	Not delivered	1	8
Africa	Western Africa	AFRO	Nigeria	34	NI	NG	NGA	Jigawa	3792	Gumel	36664	null	null	0	ADM2	Gumel	36664	NGA0379236664	2021	Low prevalence (less than 20%)	SAC	0	0	0	0	0	0	7	4	0	0	0	7	4	Not delivered	1	8
Africa	Western Africa	AFRO	Nigeria	34	NI	NG	NGA	Jigawa	3792	Gumel	36664	null	null	0	ADM2	Gumel	36664	NGA0379236664	2021	Low prevalence (less than 20%)	Total	0	0	0	0	0	0	7	4	0	0	0	7	4	Not delivered	1	8
Africa	Western Africa	AFRO	Nigeria	34	NI	NG	NGA	Jigawa	3792	Guri	36665	null	null	0	ADM2	Guri	36665	NGA0379236665	2021	Non-endemic	PreSAC	0	0	0	0	0	0	0	0	0	0	0	0	0	Not delivered	1	0
Africa	Western Africa	AFRO	Nigeria	34	NI	NG	NGA	Jigawa	3792	Guri	36665	null	null	0	ADM2	Guri	36665	NGA0379236665	2021	Non-endemic	SAC	0	0	0	0	0	0	7	6	0	0	0	7	6	Not delivered	1	0
Africa	Western Africa	AFRO	Nigeria	34	NI	NG	NGA	Jigawa	3792	Guri	36665	null	null	0	ADM2	Guri	36665	NGA0379236665	2021	Non-endemic	Total	0	0	0	0	0	0	7	6	0	0	0	7	6	Not delivered	1	0
Africa	Western Africa	AFRO	Nigeria	34	NI	NG	NGA	Jigawa	3792	Gwaram	36666	null	null	0	ADM2	Gwaram	36666	NGA0379236666	2021	Low prevalence (less than 20%)	PreSAC	0	0	0	0	0	0	0	0	0	0	0	0	0	Not delivered	1	8
Africa	Western Africa	AFRO	Nigeria	34	NI	NG	NGA	Jigawa	3792	Gwaram	36666	null	null	0	ADM2	Gwaram	36666	NGA0379236666	2021	Low prevalence (less than 20%)	SAC	0	0	0	0	0	0	7	4	0	0	0	7	4	Not delivered	1	8
Africa	Western Africa	AFRO	Nigeria	34	NI	NG	NGA	Jigawa	3792	Gwaram	36666	null	null	0	ADM2	Gwaram	36666	NGA0379236666	2021	Low prevalence (less than 20%)	Total	0	0	0	0	0	0	7	4	0	0	0	7	4	Not delivered	1	8
Africa	Western Africa	AFRO	Nigeria	34	NI	NG	NGA	Jigawa	3792	Gwiwa	36667	null	null	0	ADM2	Gwiwa	36667	NGA0379236667	2021	Low prevalence (less than 20%)	PreSAC	0	0	0	0	0	0	0	0	0	0	0	0	0	Not delivered	1	8
Africa	Western Africa	AFRO	Nigeria	34	NI	NG	NGA	Jigawa	3792	Gwiwa	36667	null	null	0	ADM2	Gwiwa	36667	NGA0379236667	2021	Low prevalence (less than 20%)	SAC	0	0	0	0	0	0	7	4	0	0	0	7	4	Not delivered	1	8
Africa	Western Africa	AFRO	Nigeria	34	NI	NG	NGA	Jigawa	3792	Gwiwa	36667	null	null	0	ADM2	Gwiwa	36667	NGA0379236667	2021	Low prevalence (less than 20%)	Total	0	0	0	0	0	0	7	4	0	0	0	7	4	Not delivered	1	8
Africa	Western Africa	AFRO	Nigeria	34	NI	NG	NGA	Jigawa	3792	Hadejia	36668	null	null	0	ADM2	Hadejia	36668	NGA0379236668	2021	Non-endemic	PreSAC	0	0	0	0	0	0	0	0	0	0	0	0	0	Not delivered	1	0
Africa	Western Africa	AFRO	Nigeria	34	NI	NG	NGA	Jigawa	3792	Hadejia	36668	null	null	0	ADM2	Hadejia	36668	NGA0379236668	2021	Non-endemic	SAC	0	0	0	0	0	0	7	5	0	0	0	7	5	Not delivered	1	0
Africa	Western Africa	AFRO	Nigeria	34	NI	NG	NGA	Jigawa	3792	Hadejia	36668	null	null	0	ADM2	Hadejia	36668	NGA0379236668	2021	Non-endemic	Total	0	0	0	0	0	0	7	5	0	0	0	7	5	Not delivered	1	0
Africa	Western Africa	AFRO	Nigeria	34	NI	NG	NGA	Jigawa	3792	Jahun	36669	null	null	0	ADM2	Jahun	36669	NGA0379236669	2021	Low prevalence (less than 20%)	PreSAC	0	0	0	0	0	0	0	0	0	0	0	0	0	Not delivered	1	8
Africa	Western Africa	AFRO	Nigeria	34	NI	NG	NGA	Jigawa	3792	Jahun	36669	null	null	0	ADM2	Jahun	36669	NGA0379236669	2021	Low prevalence (less than 20%)	SAC	0	0	0	0	0	0	7	4	0	0	0	7	4	Not delivered	1	8
Africa	Western Africa	AFRO	Nigeria	34	NI	NG	NGA	Jigawa	3792	Jahun	36669	null	null	0	ADM2	Jahun	36669	NGA0379236669	2021	Low prevalence (less than 20%)	Total	0	0	0	0	0	0	7	4	0	0	0	7	4	Not delivered	1	8
Africa	Western Africa	AFRO	Nigeria	34	NI	NG	NGA	Jigawa	3792	Kafin Hausa	36670	null	null	0	ADM2	Kafin Hausa	36670	NGA0379236670	2021	Low prevalence (less than 20%)	PreSAC	0	0	0	0	0	0	0	0	0	0	0	0	0	Not delivered	1	8
Africa	Western Africa	AFRO	Nigeria	34	NI	NG	NGA	Jigawa	3792	Kafin Hausa	36670	null	null	0	ADM2	Kafin Hausa	36670	NGA0379236670	2021	Low prevalence (less than 20%)	SAC	0	0	0	0	0	0	7	4	0	0	0	7	4	Not delivered	1	8
Africa	Western Africa	AFRO	Nigeria	34	NI	NG	NGA	Jigawa	3792	Kafin Hausa	36670	null	null	0	ADM2	Kafin Hausa	36670	NGA0379236670	2021	Low prevalence (less than 20%)	Total	0	0	0	0	0	0	7	4	0	0	0	7	4	Not delivered	1	8
Africa	Western Africa	AFRO	Nigeria	34	NI	NG	NGA	Jigawa	3792	Kaugama	36671	null	null	0	ADM2	Kaugama	36671	NGA0379236671	2021	Low prevalence (less than 20%)	PreSAC	0	0	0	0	0	0	0	0	0	0	0	0	0	Not delivered	1	8
Africa	Western Africa	AFRO	Nigeria	34	NI	NG	NGA	Jigawa	3792	Kaugama	36671	null	null	0	ADM2	Kaugama	36671	NGA0379236671	2021	Low prevalence (less than 20%)	SAC	0	0	0	0	0	0	7	4	0	0	0	7	4	Not delivered	1	8
Africa	Western Africa	AFRO	Nigeria	34	NI	NG	NGA	Jigawa	3792	Kaugama	36671	null	null	0	ADM2	Kaugama	36671	NGA0379236671	2021	Low prevalence (less than 20%)	Total	0	0	0	0	0	0	7	4	0	0	0	7	4	Not delivered	1	8
Africa	Western Africa	AFRO	Nigeria	34	NI	NG	NGA	Jigawa	3792	Kazaure	36672	null	null	0	ADM2	Kazaure	36672	NGA0379236672	2021	Low prevalence (less than 20%)	PreSAC	0	0	0	0	0	0	0	0	0	0	0	0	0	Not delivered	1	8
Africa	Western Africa	AFRO	Nigeria	34	NI	NG	NGA	Jigawa	3792	Kazaure	36672	null	null	0	ADM2	Kazaure	36672	NGA0379236672	2021	Low prevalence (less than 20%)	SAC	0	0	0	0	0	0	7	4	0	0	0	7	4	Not delivered	1	8
Africa	Western Africa	AFRO	Nigeria	34	NI	NG	NGA	Jigawa	3792	Kazaure	36672	null	null	0	ADM2	Kazaure	36672	NGA0379236672	2021	Low prevalence (less than 20%)	Total	0	0	0	0	0	0	7	4	0	0	0	7	4	Not delivered	1	8
Africa	Western Africa	AFRO	Nigeria	34	NI	NG	NGA	Jigawa	3792	Kiri Kasama	36673	null	null	0	ADM2	Kiri Kasama	36673	NGA0379236673	2021	Low prevalence (less than 20%)	PreSAC	0	0	0	0	0	0	0	0	0	0	0	0	0	Not delivered	1	8
Africa	Western Africa	AFRO	Nigeria	34	NI	NG	NGA	Jigawa	3792	Kiri Kasama	36673	null	null	0	ADM2	Kiri Kasama	36673	NGA0379236673	2021	Low prevalence (less than 20%)	SAC	0	0	0	0	0	0	7	4	0	0	0	7	4	Not delivered	1	8
Africa	Western Africa	AFRO	Nigeria	34	NI	NG	NGA	Jigawa	3792	Kiri Kasama	36673	null	null	0	ADM2	Kiri Kasama	36673	NGA0379236673	2021	Low prevalence (less than 20%)	Total	0	0	0	0	0	0	7	4	0	0	0	7	4	Not delivered	1	8
Africa	Western Africa	AFRO	Nigeria	34	NI	NG	NGA	Jigawa	3792	Kiyawa	36674	null	null	0	ADM2	Kiyawa	36674	NGA0379236674	2021	Low prevalence (less than 20%)	PreSAC	0	0	0	0	0	0	0	0	0	0	0	0	0	Not delivered	1	8
Africa	Western Africa	AFRO	Nigeria	34	NI	NG	NGA	Jigawa	3792	Kiyawa	36674	null	null	0	ADM2	Kiyawa	36674	NGA0379236674	2021	Low prevalence (less than 20%)	SAC	0	0	0	0	0	0	7	4	0	0	0	7	4	Not delivered	1	8
Africa	Western Africa	AFRO	Nigeria	34	NI	NG	NGA	Jigawa	3792	Kiyawa	36674	null	null	0	ADM2	Kiyawa	36674	NGA0379236674	2021	Low prevalence (less than 20%)	Total	0	0	0	0	0	0	7	4	0	0	0	7	4	Not delivered	1	8
Africa	Western Africa	AFRO	Nigeria	34	NI	NG	NGA	Jigawa	3792	Maigatari	36675	null	null	0	ADM2	Maigatari	36675	NGA0379236675	2021	Low prevalence (less than 20%)	PreSAC	0	0	0	0	0	0	0	0	0	0	0	0	0	Not delivered	1	8
Africa	Western Africa	AFRO	Nigeria	34	NI	NG	NGA	Jigawa	3792	Maigatari	36675	null	null	0	ADM2	Maigatari	36675	NGA0379236675	2021	Low prevalence (less than 20%)	SAC	0	0	0	0	0	0	7	4	0	0	0	7	4	Not delivered	1	8
Africa	Western Africa	AFRO	Nigeria	34	NI	NG	NGA	Jigawa	3792	Maigatari	36675	null	null	0	ADM2	Maigatari	36675	NGA0379236675	2021	Low prevalence (less than 20%)	Total	0	0	0	0	0	0	7	4	0	0	0	7	4	Not delivered	1	8
Africa	Western Africa	AFRO	Nigeria	34	NI	NG	NGA	Jigawa	3792	Mallam Madori	36676	null	null	0	ADM2	Mallam Madori	36676	NGA0379236676	2021	Non-endemic	PreSAC	0	0	0	0	0	0	0	0	0	0	0	0	0	Not delivered	1	0
Africa	Western Africa	AFRO	Nigeria	34	NI	NG	NGA	Jigawa	3792	Mallam Madori	36676	null	null	0	ADM2	Mallam Madori	36676	NGA0379236676	2021	Non-endemic	SAC	0	0	0	0	0	0	7	5	0	0	0	7	5	Not delivered	1	0
Africa	Western Africa	AFRO	Nigeria	34	NI	NG	NGA	Jigawa	3792	Mallam Madori	36676	null	null	0	ADM2	Mallam Madori	36676	NGA0379236676	2021	Non-endemic	Total	0	0	0	0	0	0	7	5	0	0	0	7	5	Not delivered	1	0
Africa	Western Africa	AFRO	Nigeria	34	NI	NG	NGA	Jigawa	3792	Miga	36677	null	null	0	ADM2	Miga	36677	NGA0379236677	2021	Low prevalence (less than 20%)	PreSAC	0	0	0	0	0	0	0	0	0	0	0	0	0	Not delivered	1	8
Africa	Western Africa	AFRO	Nigeria	34	NI	NG	NGA	Jigawa	3792	Miga	36677	null	null	0	ADM2	Miga	36677	NGA0379236677	2021	Low prevalence (less than 20%)	SAC	0	0	0	0	0	0	7	4	0	0	0	7	4	Not delivered	1	8
Africa	Western Africa	AFRO	Nigeria	34	NI	NG	NGA	Jigawa	3792	Miga	36677	null	null	0	ADM2	Miga	36677	NGA0379236677	2021	Low prevalence (less than 20%)	Total	0	0	0	0	0	0	7	4	0	0	0	7	4	Not delivered	1	8
Africa	Western Africa	AFRO	Nigeria	34	NI	NG	NGA	Jigawa	3792	Ringim	36678	null	null	0	ADM2	Ringim	36678	NGA0379236678	2021	Low prevalence (less than 20%)	PreSAC	0	0	0	0	0	0	0	0	0	0	0	0	0	Not delivered	1	8
Africa	Western Africa	AFRO	Nigeria	34	NI	NG	NGA	Jigawa	3792	Ringim	36678	null	null	0	ADM2	Ringim	36678	NGA0379236678	2021	Low prevalence (less than 20%)	SAC	0	0	0	0	0	0	7	4	0	0	0	7	4	Not delivered	1	8
Africa	Western Africa	AFRO	Nigeria	34	NI	NG	NGA	Jigawa	3792	Ringim	36678	null	null	0	ADM2	Ringim	36678	NGA0379236678	2021	Low prevalence (less than 20%)	Total	0	0	0	0	0	0	7	4	0	0	0	7	4	Not delivered	1	8
Africa	Western Africa	AFRO	Nigeria	34	NI	NG	NGA	Jigawa	3792	Roni	36679	null	null	0	ADM2	Roni	36679	NGA0379236679	2021	Low prevalence (less than 20%)	PreSAC	0	0	0	0	0	0	0	0	0	0	0	0	0	Not delivered	1	8
Africa	Western Africa	AFRO	Nigeria	34	NI	NG	NGA	Jigawa	3792	Roni	36679	null	null	0	ADM2	Roni	36679	NGA0379236679	2021	Low prevalence (less than 20%)	SAC	0	0	0	0	0	0	7	7	0	0	0	7	7	Not delivered	1	8
Africa	Western Africa	AFRO	Nigeria	34	NI	NG	NGA	Jigawa	3792	Roni	36679	null	null	0	ADM2	Roni	36679	NGA0379236679	2021	Low prevalence (less than 20%)	Total	0	0	0	0	0	0	7	7	0	0	0	7	7	Not delivered	1	8
Africa	Western Africa	AFRO	Nigeria	34	NI	NG	NGA	Jigawa	3792	Sule-Tankarkar	36680	null	null	0	ADM2	Sule-Tankarkar	36680	NGA0379236680	2021	Low prevalence (less than 20%)	PreSAC	0	0	0	0	0	0	0	0	0	0	0	0	0	Not delivered	1	8
Africa	Western Africa	AFRO	Nigeria	34	NI	NG	NGA	Jigawa	3792	Sule-Tankarkar	36680	null	null	0	ADM2	Sule-Tankarkar	36680	NGA0379236680	2021	Low prevalence (less than 20%)	SAC	0	0	0	0	0	0	7	4	0	0	0	7	4	Not delivered	1	8
Africa	Western Africa	AFRO	Nigeria	34	NI	NG	NGA	Jigawa	3792	Sule-Tankarkar	36680	null	null	0	ADM2	Sule-Tankarkar	36680	NGA0379236680	2021	Low prevalence (less than 20%)	Total	0	0	0	0	0	0	7	4	0	0	0	7	4	Not delivered	1	8
Africa	Western Africa	AFRO	Nigeria	34	NI	NG	NGA	Jigawa	3792	Taura	36681	null	null	0	ADM2	Taura	36681	NGA0379236681	2021	Low prevalence (less than 20%)	PreSAC	0	0	0	0	0	0	0	0	0	0	0	0	0	Not delivered	1	8
Africa	Western Africa	AFRO	Nigeria	34	NI	NG	NGA	Jigawa	3792	Taura	36681	null	null	0	ADM2	Taura	36681	NGA0379236681	2021	Low prevalence (less than 20%)	SAC	0	0	0	0	0	0	7	6	0	0	0	7	6	Not delivered	1	8
Africa	Western Africa	AFRO	Nigeria	34	NI	NG	NGA	Jigawa	3792	Taura	36681	null	null	0	ADM2	Taura	36681	NGA0379236681	2021	Low prevalence (less than 20%)	Total	0	0	0	0	0	0	7	6	0	0	0	7	6	Not delivered	1	8
Africa	Western Africa	AFRO	Nigeria	34	NI	NG	NGA	Jigawa	3792	Yankwashi	36682	null	null	0	ADM2	Yankwashi	36682	NGA0379236682	2021	Low prevalence (less than 20%)	PreSAC	0	0	0	0	0	0	0	0	0	0	0	0	0	Not delivered	1	8
Africa	Western Africa	AFRO	Nigeria	34	NI	NG	NGA	Jigawa	3792	Yankwashi	36682	null	null	0	ADM2	Yankwashi	36682	NGA0379236682	2021	Low prevalence (less than 20%)	SAC	0	0	0	0	0	0	7	5	0	0	0	7	5	Not delivered	1	8
Africa	Western Africa	AFRO	Nigeria	34	NI	NG	NGA	Jigawa	3792	Yankwashi	36682	null	null	0	ADM2	Yankwashi	36682	NGA0379236682	2021	Low prevalence (less than 20%)	Total	0	0	0	0	0	0	7	5	0	0	0	7	5	Not delivered	1	8
Africa	Western Africa	AFRO	Nigeria	34	NI	NG	NGA	Kaduna	3793	Birni-Gwari	36683	null	null	0	ADM2	Birni-Gwari	36683	NGA0379336683	2021	Moderate prevalence (20%-49%)	PreSAC	58419	0	0	0	0	0	0	0	0	0	0	0	0	Not delivered	1	7
Africa	Western Africa	AFRO	Nigeria	34	NI	NG	NGA	Kaduna	3793	Birni-Gwari	36683	null	null	0	ADM2	Birni-Gwari	36683	NGA0379336683	2021	Moderate prevalence (20%-49%)	SAC	102234	0	0	0	0	0	6	4	0	0	0	6	4	Not delivered	1	7
Africa	Western Africa	AFRO	Nigeria	34	NI	NG	NGA	Kaduna	3793	Birni-Gwari	36683	null	null	0	ADM2	Birni-Gwari	36683	NGA0379336683	2021	Moderate prevalence (20%-49%)	Total	160653	0	0	0	0	0	6	4	0	0	0	6	1	Not delivered	1	7
Africa	Western Africa	AFRO	Nigeria	34	NI	NG	NGA	Kaduna	3793	Chikun	36684	null	null	0	ADM2	Chikun	36684	NGA0379336684	2021	Moderate prevalence (20%-49%)	PreSAC	85246	0	0	0	0	0	0	0	0	0	0	0	0	Not delivered	1	7
Africa	Western Africa	AFRO	Nigeria	34	NI	NG	NGA	Kaduna	3793	Chikun	36684	null	null	0	ADM2	Chikun	36684	NGA0379336684	2021	Moderate prevalence (20%-49%)	SAC	149180	0	0	0	0	0	4	4	0	0	0	4	4	Not delivered	1	7
Africa	Western Africa	AFRO	Nigeria	34	NI	NG	NGA	Kaduna	3793	Chikun	36684	null	null	0	ADM2	Chikun	36684	NGA0379336684	2021	Moderate prevalence (20%-49%)	Total	234426	0	0	0	0	0	4	4	0	0	0	4	0	Not delivered	1	7
Africa	Western Africa	AFRO	Nigeria	34	NI	NG	NGA	Kaduna	3793	Giwa	36685	null	null	0	ADM2	Giwa	36685	NGA0379336685	2021	Moderate prevalence (20%-49%)	PreSAC	66305	0	0	0	0	0	0	0	0	0	0	0	0	Not delivered	1	7
Africa	Western Africa	AFRO	Nigeria	34	NI	NG	NGA	Kaduna	3793	Giwa	36685	null	null	0	ADM2	Giwa	36685	NGA0379336685	2021	Moderate prevalence (20%-49%)	SAC	116033	0	0	0	0	0	6	5	0	0	0	6	5	Not delivered	1	7
Africa	Western Africa	AFRO	Nigeria	34	NI	NG	NGA	Kaduna	3793	Giwa	36685	null	null	0	ADM2	Giwa	36685	NGA0379336685	2021	Moderate prevalence (20%-49%)	Total	182338	0	0	0	0	0	6	5	0	0	0	6	1	Not delivered	1	7
Africa	Western Africa	AFRO	Nigeria	34	NI	NG	NGA	Kaduna	3793	Igba	36686	null	null	0	ADM2	Igba	36686	NGA0379336686	2021	Moderate prevalence (20%-49%)	PreSAC	99593	0	0	0	0	0	0	0	0	0	0	0	0	Not delivered	1	7
Africa	Western Africa	AFRO	Nigeria	34	NI	NG	NGA	Kaduna	3793	Igba	36686	null	null	0	ADM2	Igba	36686	NGA0379336686	2021	Moderate prevalence (20%-49%)	SAC	174288	0	0	0	0	0	6	5	0	0	0	6	5	Not delivered	1	7
Africa	Western Africa	AFRO	Nigeria	34	NI	NG	NGA	Kaduna	3793	Igba	36686	null	null	0	ADM2	Igba	36686	NGA0379336686	2021	Moderate prevalence (20%-49%)	Total	273881	0	0	0	0	0	6	5	0	0	0	6	0	Not delivered	1	7
Africa	Western Africa	AFRO	Nigeria	34	NI	NG	NGA	Kaduna	3793	Ikara	36687	null	null	0	ADM2	Ikara	36687	NGA0379336687	2021	Moderate prevalence (20%-49%)	PreSAC	44892	0	0	0	0	0	0	0	0	0	0	0	0	Not delivered	1	7
Africa	Western Africa	AFRO	Nigeria	34	NI	NG	NGA	Kaduna	3793	Ikara	36687	null	null	0	ADM2	Ikara	36687	NGA0379336687	2021	Moderate prevalence (20%-49%)	SAC	78560	0	0	0	0	0	6	5	0	0	0	6	5	Not delivered	1	7
Africa	Western Africa	AFRO	Nigeria	34	NI	NG	NGA	Kaduna	3793	Ikara	36687	null	null	0	ADM2	Ikara	36687	NGA0379336687	2021	Moderate prevalence (20%-49%)	Total	123452	0	0	0	0	0	6	5	0	0	0	6	0	Not delivered	1	7
Africa	Western Africa	AFRO	Nigeria	34	NI	NG	NGA	Kaduna	3793	Jaba	36688	null	null	0	ADM2	Jaba	36688	NGA0379336688	2021	Low prevalence (less than 20%)	PreSAC	0	0	0	0	0	0	0	0	0	0	0	0	0	Not delivered	1	8
Africa	Western Africa	AFRO	Nigeria	34	NI	NG	NGA	Kaduna	3793	Jaba	36688	null	null	0	ADM2	Jaba	36688	NGA0379336688	2021	Low prevalence (less than 20%)	SAC	0	0	0	0	0	0	6	6	0	0	0	6	6	Not delivered	1	8
Africa	Western Africa	AFRO	Nigeria	34	NI	NG	NGA	Kaduna	3793	Jaba	36688	null	null	0	ADM2	Jaba	36688	NGA0379336688	2021	Low prevalence (less than 20%)	Total	0	0	0	0	0	0	6	6	0	0	0	6	6	Not delivered	1	8
Africa	Western Africa	AFRO	Nigeria	34	NI	NG	NGA	Kaduna	3793	Jema'a	36689	null	null	0	ADM2	Jema'a	36689	NGA0379336689	2021	Low prevalence (less than 20%)	PreSAC	0	0	0	0	0	0	0	0	0	0	0	0	0	Not delivered	1	8
Africa	Western Africa	AFRO	Nigeria	34	NI	NG	NGA	Kaduna	3793	Jema'a	36689	null	null	0	ADM2	Jema'a	36689	NGA0379336689	2021	Low prevalence (less than 20%)	SAC	0	0	0	0	0	0	6	6	0	0	0	6	6	Not delivered	1	8
Africa	Western Africa	AFRO	Nigeria	34	NI	NG	NGA	Kaduna	3793	Jema'a	36689	null	null	0	ADM2	Jema'a	36689	NGA0379336689	2021	Low prevalence (less than 20%)	Total	0	0	0	0	0	0	6	6	0	0	0	6	6	Not delivered	1	8
Africa	Western Africa	AFRO	Nigeria	34	NI	NG	NGA	Kaduna	3793	Kacha	36690	null	null	0	ADM2	Kacha	36690	NGA0379336690	2021	Low prevalence (less than 20%)	PreSAC	0	0	0	0	0	0	0	0	0	0	0	0	0	Not delivered	1	8
Africa	Western Africa	AFRO	Nigeria	34	NI	NG	NGA	Kaduna	3793	Kacha	36690	null	null	0	ADM2	Kacha	36690	NGA0379336690	2021	Low prevalence (less than 20%)	SAC	0	0	0	0	0	0	6	6	0	0	0	6	6	Not delivered	1	8
Africa	Western Africa	AFRO	Nigeria	34	NI	NG	NGA	Kaduna	3793	Kacha	36690	null	null	0	ADM2	Kacha	36690	NGA0379336690	2021	Low prevalence (less than 20%)	Total	0	0	0	0	0	0	6	6	0	0	0	6	6	Not delivered	1	8
Africa	Western Africa	AFRO	Nigeria	34	NI	NG	NGA	Kaduna	3793	Kaduna North	36691	null	null	0	ADM2	Kaduna North	36691	NGA0379336691	2021	Low prevalence (less than 20%)	PreSAC	0	0	0	0	0	0	0	0	0	0	0	0	0	Not delivered	1	8
Africa	Western Africa	AFRO	Nigeria	34	NI	NG	NGA	Kaduna	3793	Kaduna North	36691	null	null	0	ADM2	Kaduna North	36691	NGA0379336691	2021	Low prevalence (less than 20%)	SAC	0	0	0	0	0	0	5	4	0	0	0	5	4	Not delivered	1	8
Africa	Western Africa	AFRO	Nigeria	34	NI	NG	NGA	Kaduna	3793	Kaduna North	36691	null	null	0	ADM2	Kaduna North	36691	NGA0379336691	2021	Low prevalence (less than 20%)	Total	0	0	0	0	0	0	5	4	0	0	0	5	4	Not delivered	1	8
Africa	Western Africa	AFRO	Nigeria	34	NI	NG	NGA	Kaduna	3793	Kaduna South	36692	null	null	0	ADM2	Kaduna South	36692	NGA0379336692	2021	Moderate prevalence (20%-49%)	PreSAC	93149	0	0	0	0	0	0	0	0	0	0	0	0	Not delivered	1	7
Africa	Western Africa	AFRO	Nigeria	34	NI	NG	NGA	Kaduna	3793	Kaduna South	36692	null	null	0	ADM2	Kaduna South	36692	NGA0379336692	2021	Moderate prevalence (20%-49%)	SAC	163011	0	0	0	0	0	5	4	0	0	0	5	4	Not delivered	1	7
Africa	Western Africa	AFRO	Nigeria	34	NI	NG	NGA	Kaduna	3793	Kaduna South	36692	null	null	0	ADM2	Kaduna South	36692	NGA0379336692	2021	Moderate prevalence (20%-49%)	Total	256160	0	0	0	0	0	5	4	0	0	0	5	0	Not delivered	1	7
Africa	Western Africa	AFRO	Nigeria	34	NI	NG	NGA	Kaduna	3793	Kagarko	36693	null	null	0	ADM2	Kagarko	36693	NGA0379336693	2021	Low prevalence (less than 20%)	PreSAC	0	0	0	0	0	0	0	0	0	0	0	0	0	Not delivered	1	8
Africa	Western Africa	AFRO	Nigeria	34	NI	NG	NGA	Kaduna	3793	Kagarko	36693	null	null	0	ADM2	Kagarko	36693	NGA0379336693	2021	Low prevalence (less than 20%)	SAC	0	0	0	0	0	0	6	5	0	0	0	6	5	Not delivered	1	8
Africa	Western Africa	AFRO	Nigeria	34	NI	NG	NGA	Kaduna	3793	Kagarko	36693	null	null	0	ADM2	Kagarko	36693	NGA0379336693	2021	Low prevalence (less than 20%)	Total	0	0	0	0	0	0	6	5	0	0	0	6	4	Not delivered	1	8
Africa	Western Africa	AFRO	Nigeria	34	NI	NG	NGA	Kaduna	3793	Kajeru	36694	null	null	0	ADM2	Kajeru	36694	NGA0379336694	2021	Moderate prevalence (20%-49%)	PreSAC	25665	0	0	0	0	0	0	0	0	0	0	0	0	Not delivered	1	7
Africa	Western Africa	AFRO	Nigeria	34	NI	NG	NGA	Kaduna	3793	Kajeru	36694	null	null	0	ADM2	Kajeru	36694	NGA0379336694	2021	Moderate prevalence (20%-49%)	SAC	44913	0	0	0	0	0	4	4	0	0	0	4	4	Not delivered	1	7
Africa	Western Africa	AFRO	Nigeria	34	NI	NG	NGA	Kaduna	3793	Kajeru	36694	null	null	0	ADM2	Kajeru	36694	NGA0379336694	2021	Moderate prevalence (20%-49%)	Total	70578	0	0	0	0	0	4	4	0	0	0	4	1	Not delivered	1	7
Africa	Western Africa	AFRO	Nigeria	34	NI	NG	NGA	Kaduna	3793	Kaura	36695	null	null	0	ADM2	Kaura	36695	NGA0379336695	2021	Low prevalence (less than 20%)	PreSAC	0	0	0	0	0	0	0	0	0	0	0	0	0	Not delivered	1	8
Africa	Western Africa	AFRO	Nigeria	34	NI	NG	NGA	Kaduna	3793	Kaura	36695	null	null	0	ADM2	Kaura	36695	NGA0379336695	2021	Low prevalence (less than 20%)	SAC	0	0	0	0	0	0	0	0	0	0	0	0	0	Not delivered	1	8
Africa	Western Africa	AFRO	Nigeria	34	NI	NG	NGA	Kaduna	3793	Kaura	36695	null	null	0	ADM2	Kaura	36695	NGA0379336695	2021	Low prevalence (less than 20%)	Total	0	0	0	0	0	0	0	0	0	0	0	0	0	Not delivered	1	8
Africa	Western Africa	AFRO	Nigeria	34	NI	NG	NGA	Kaduna	3793	Kauru	36696	null	null	0	ADM2	Kauru	36696	NGA0379336696	2021	Moderate prevalence (20%-49%)	PreSAC	51525	0	0	0	0	0	0	0	0	0	0	0	0	Not delivered	1	7
Africa	Western Africa	AFRO	Nigeria	34	NI	NG	NGA	Kaduna	3793	Kauru	36696	null	null	0	ADM2	Kauru	36696	NGA0379336696	2021	Moderate prevalence (20%-49%)	SAC	90168	0	0	0	0	0	6	6	0	0	0	6	6	Not delivered	1	7
Africa	Western Africa	AFRO	Nigeria	34	NI	NG	NGA	Kaduna	3793	Kauru	36696	null	null	0	ADM2	Kauru	36696	NGA0379336696	2021	Moderate prevalence (20%-49%)	Total	141693	0	0	0	0	0	6	6	0	0	0	6	1	Not delivered	1	7
Africa	Western Africa	AFRO	Nigeria	34	NI	NG	NGA	Kaduna	3793	Kubau	36697	null	null	0	ADM2	Kubau	36697	NGA0379336697	2021	Moderate prevalence (20%-49%)	PreSAC	65290	0	0	0	0	0	0	0	0	0	0	0	0	Not delivered	1	7
Africa	Western Africa	AFRO	Nigeria	34	NI	NG	NGA	Kaduna	3793	Kubau	36697	null	null	0	ADM2	Kubau	36697	NGA0379336697	2021	Moderate prevalence (20%-49%)	SAC	114258	0	0	0	0	0	6	6	0	0	0	6	6	Not delivered	1	7
Africa	Western Africa	AFRO	Nigeria	34	NI	NG	NGA	Kaduna	3793	Kubau	36697	null	null	0	ADM2	Kubau	36697	NGA0379336697	2021	Moderate prevalence (20%-49%)	Total	179548	0	0	0	0	0	6	6	0	0	0	6	4	Not delivered	1	7
Africa	Western Africa	AFRO	Nigeria	34	NI	NG	NGA	Kaduna	3793	Kudan	36698	null	null	0	ADM2	Kudan	36698	NGA0379336698	2021	Moderate prevalence (20%-49%)	PreSAC	32175	0	0	0	0	0	0	0	0	0	0	0	0	Not delivered	1	7
Africa	Western Africa	AFRO	Nigeria	34	NI	NG	NGA	Kaduna	3793	Kudan	36698	null	null	0	ADM2	Kudan	36698	NGA0379336698	2021	Moderate prevalence (20%-49%)	SAC	56307	0	0	0	0	0	4	4	0	0	0	4	4	Not delivered	1	7
Africa	Western Africa	AFRO	Nigeria	34	NI	NG	NGA	Kaduna	3793	Kudan	36698	null	null	0	ADM2	Kudan	36698	NGA0379336698	2021	Moderate prevalence (20%-49%)	Total	88482	0	0	0	0	0	4	4	0	0	0	4	0	Not delivered	1	7
Africa	Western Africa	AFRO	Nigeria	34	NI	NG	NGA	Kaduna	3793	Lere	36699	null	null	0	ADM2	Lere	36699	NGA0379336699	2021	Moderate prevalence (20%-49%)	PreSAC	76660	0	0	0	0	0	0	0	0	0	0	0	0	Not delivered	1	7
Africa	Western Africa	AFRO	Nigeria	34	NI	NG	NGA	Kaduna	3793	Lere	36699	null	null	0	ADM2	Lere	36699	NGA0379336699	2021	Moderate prevalence (20%-49%)	SAC	134155	0	0	0	0	0	6	5	0	0	0	6	5	Not delivered	1	7
Africa	Western Africa	AFRO	Nigeria	34	NI	NG	NGA	Kaduna	3793	Lere	36699	null	null	0	ADM2	Lere	36699	NGA0379336699	2021	Moderate prevalence (20%-49%)	Total	210815	0	0	0	0	0	6	5	0	0	0	6	0	Not delivered	1	7
Africa	Western Africa	AFRO	Nigeria	34	NI	NG	NGA	Kaduna	3793	Makarfi	36700	null	null	0	ADM2	Makarfi	36700	NGA0379336700	2021	Low prevalence (less than 20%)	PreSAC	0	0	0	0	0	0	0	0	0	0	0	0	0	Not delivered	1	8
Africa	Western Africa	AFRO	Nigeria	34	NI	NG	NGA	Kaduna	3793	Makarfi	36700	null	null	0	ADM2	Makarfi	36700	NGA0379336700	2021	Low prevalence (less than 20%)	SAC	0	0	0	0	0	0	6	6	0	0	0	6	6	Not delivered	1	8
Africa	Western Africa	AFRO	Nigeria	34	NI	NG	NGA	Kaduna	3793	Makarfi	36700	null	null	0	ADM2	Makarfi	36700	NGA0379336700	2021	Low prevalence (less than 20%)	Total	0	0	0	0	0	0	6	6	0	0	0	6	6	Not delivered	1	8
Africa	Western Africa	AFRO	Nigeria	34	NI	NG	NGA	Kaduna	3793	Sabo-Gari	36701	null	null	0	ADM2	Sabo-Gari	36701	NGA0379336701	2021	Moderate prevalence (20%-49%)	PreSAC	66408	0	0	0	0	0	0	0	0	0	0	0	0	Not delivered	1	7
Africa	Western Africa	AFRO	Nigeria	34	NI	NG	NGA	Kaduna	3793	Sabo-Gari	36701	null	null	0	ADM2	Sabo-Gari	36701	NGA0379336701	2021	Moderate prevalence (20%-49%)	SAC	116213	0	0	0	0	0	6	6	0	0	0	6	6	Not delivered	1	7
Africa	Western Africa	AFRO	Nigeria	34	NI	NG	NGA	Kaduna	3793	Sabo-Gari	36701	null	null	0	ADM2	Sabo-Gari	36701	NGA0379336701	2021	Moderate prevalence (20%-49%)	Total	182621	0	0	0	0	0	6	6	0	0	0	6	2	Not delivered	1	7
Africa	Western Africa	AFRO	Nigeria	34	NI	NG	NGA	Kaduna	3793	Sanga	36702	null	null	0	ADM2	Sanga	36702	NGA0379336702	2021	Low prevalence (less than 20%)	PreSAC	0	0	0	0	0	0	0	0	0	0	0	0	0	Not delivered	1	8
Africa	Western Africa	AFRO	Nigeria	34	NI	NG	NGA	Kaduna	3793	Sanga	36702	null	null	0	ADM2	Sanga	36702	NGA0379336702	2021	Low prevalence (less than 20%)	SAC	0	0	0	0	0	0	6	6	0	0	0	6	6	Not delivered	1	8
Africa	Western Africa	AFRO	Nigeria	34	NI	NG	NGA	Kaduna	3793	Sanga	36702	null	null	0	ADM2	Sanga	36702	NGA0379336702	2021	Low prevalence (less than 20%)	Total	0	0	0	0	0	0	6	6	0	0	0	6	6	Not delivered	1	8
Africa	Western Africa	AFRO	Nigeria	34	NI	NG	NGA	Kaduna	3793	Soba	36703	null	null	0	ADM2	Soba	36703	NGA0379336703	2021	Moderate prevalence (20%-49%)	PreSAC	67889	0	0	0	0	0	0	0	0	0	0	0	0	Not delivered	1	7
Africa	Western Africa	AFRO	Nigeria	34	NI	NG	NGA	Kaduna	3793	Soba	36703	null	null	0	ADM2	Soba	36703	NGA0379336703	2021	Moderate prevalence (20%-49%)	SAC	118805	0	0	0	0	0	6	6	0	0	0	6	6	Not delivered	1	7
Africa	Western Africa	AFRO	Nigeria	34	NI	NG	NGA	Kaduna	3793	Soba	36703	null	null	0	ADM2	Soba	36703	NGA0379336703	2021	Moderate prevalence (20%-49%)	Total	186694	0	0	0	0	0	6	6	0	0	0	6	1	Not delivered	1	7
Africa	Western Africa	AFRO	Nigeria	34	NI	NG	NGA	Kaduna	3793	Zangon-Kataf	36704	null	null	0	ADM2	Zangon-Kataf	36704	NGA0379336704	2021	Moderate prevalence (20%-49%)	PreSAC	73236	0	0	0	0	0	0	0	0	0	0	0	0	Not delivered	1	7
Africa	Western Africa	AFRO	Nigeria	34	NI	NG	NGA	Kaduna	3793	Zangon-Kataf	36704	null	null	0	ADM2	Zangon-Kataf	36704	NGA0379336704	2021	Moderate prevalence (20%-49%)	SAC	128163	0	0	0	0	0	7	7	0	0	0	7	7	Not delivered	1	7
Africa	Western Africa	AFRO	Nigeria	34	NI	NG	NGA	Kaduna	3793	Zangon-Kataf	36704	null	null	0	ADM2	Zangon-Kataf	36704	NGA0379336704	2021	Moderate prevalence (20%-49%)	Total	201399	0	0	0	0	0	7	7	0	0	0	7	0	Not delivered	1	7
Africa	Western Africa	AFRO	Nigeria	34	NI	NG	NGA	Kaduna	3793	Zaria	36705	null	null	0	ADM2	Zaria	36705	NGA0379336705	2021	Low prevalence (less than 20%)	PreSAC	0	0	0	0	0	0	0	0	0	0	0	0	0	Not delivered	1	8
Africa	Western Africa	AFRO	Nigeria	34	NI	NG	NGA	Kaduna	3793	Zaria	36705	null	null	0	ADM2	Zaria	36705	NGA0379336705	2021	Low prevalence (less than 20%)	SAC	0	0	0	0	0	0	2	2	0	0	0	2	2	Not delivered	1	8
Africa	Western Africa	AFRO	Nigeria	34	NI	NG	NGA	Kaduna	3793	Zaria	36705	null	null	0	ADM2	Zaria	36705	NGA0379336705	2021	Low prevalence (less than 20%)	Total	0	0	0	0	0	0	2	2	0	0	0	2	2	Not delivered	1	8
Africa	Western Africa	AFRO	Nigeria	34	NI	NG	NGA	Kano	3794	Ajingi	36706	null	null	0	ADM2	Ajingi	36706	NGA0379436706	2021	Low prevalence (less than 20%)	PreSAC	0	0	0	0	0	0	0	0	0	0	0	0	0	Not delivered	1	8
Africa	Western Africa	AFRO	Nigeria	34	NI	NG	NGA	Kano	3794	Ajingi	36706	null	null	0	ADM2	Ajingi	36706	NGA0379436706	2021	Low prevalence (less than 20%)	SAC	0	0	0	0	0	0	7	7	0	0	0	7	7	Not delivered	1	8
Africa	Western Africa	AFRO	Nigeria	34	NI	NG	NGA	Kano	3794	Ajingi	36706	null	null	0	ADM2	Ajingi	36706	NGA0379436706	2021	Low prevalence (less than 20%)	Total	0	0	0	0	0	0	7	7	0	0	0	7	7	Not delivered	1	8
Africa	Western Africa	AFRO	Nigeria	34	NI	NG	NGA	Kano	3794	Albasu	36707	null	null	0	ADM2	Albasu	36707	NGA0379436707	2021	Low prevalence (less than 20%)	PreSAC	0	0	0	0	0	0	0	0	0	0	0	0	0	Not delivered	1	8
Africa	Western Africa	AFRO	Nigeria	34	NI	NG	NGA	Kano	3794	Albasu	36707	null	null	0	ADM2	Albasu	36707	NGA0379436707	2021	Low prevalence (less than 20%)	SAC	0	0	0	0	0	0	7	5	0	0	0	7	5	Not delivered	1	8
Africa	Western Africa	AFRO	Nigeria	34	NI	NG	NGA	Kano	3794	Albasu	36707	null	null	0	ADM2	Albasu	36707	NGA0379436707	2021	Low prevalence (less than 20%)	Total	0	0	0	0	0	0	7	5	0	0	0	7	5	Not delivered	1	8
Africa	Western Africa	AFRO	Nigeria	34	NI	NG	NGA	Kano	3794	Bagwai	36708	null	null	0	ADM2	Bagwai	36708	NGA0379436708	2021	Moderate prevalence (20%-49%)	PreSAC	37697	0	0	0	0	0	0	0	0	0	0	0	0	Not delivered	1	7
Africa	Western Africa	AFRO	Nigeria	34	NI	NG	NGA	Kano	3794	Bagwai	36708	null	null	0	ADM2	Bagwai	36708	NGA0379436708	2021	Moderate prevalence (20%-49%)	SAC	65970	0	0	0	0	0	7	7	0	0	0	7	7	Not delivered	1	7
Africa	Western Africa	AFRO	Nigeria	34	NI	NG	NGA	Kano	3794	Bagwai	36708	null	null	0	ADM2	Bagwai	36708	NGA0379436708	2021	Moderate prevalence (20%-49%)	Total	103667	0	0	0	0	0	7	7	0	0	0	7	2	Not delivered	1	7
Africa	Western Africa	AFRO	Nigeria	34	NI	NG	NGA	Kano	3794	Bebeji	36709	null	null	0	ADM2	Bebeji	36709	NGA0379436709	2021	Low prevalence (less than 20%)	PreSAC	0	0	0	0	0	0	0	0	0	0	0	0	0	Not delivered	1	8
Africa	Western Africa	AFRO	Nigeria	34	NI	NG	NGA	Kano	3794	Bebeji	36709	null	null	0	ADM2	Bebeji	36709	NGA0379436709	2021	Low prevalence (less than 20%)	SAC	0	0	0	0	0	0	7	7	0	0	0	7	7	Not delivered	1	8
Africa	Western Africa	AFRO	Nigeria	34	NI	NG	NGA	Kano	3794	Bebeji	36709	null	null	0	ADM2	Bebeji	36709	NGA0379436709	2021	Low prevalence (less than 20%)	Total	0	0	0	0	0	0	7	7	0	0	0	7	7	Not delivered	1	8
Africa	Western Africa	AFRO	Nigeria	34	NI	NG	NGA	Kano	3794	Bichi	36710	null	null	0	ADM2	Bichi	36710	NGA0379436710	2021	Low prevalence (less than 20%)	PreSAC	0	0	0	0	0	0	0	0	0	0	0	0	0	Not delivered	1	8
Africa	Western Africa	AFRO	Nigeria	34	NI	NG	NGA	Kano	3794	Bichi	36710	null	null	0	ADM2	Bichi	36710	NGA0379436710	2021	Low prevalence (less than 20%)	SAC	0	0	0	0	0	0	7	7	0	0	0	7	7	Not delivered	1	8
Africa	Western Africa	AFRO	Nigeria	34	NI	NG	NGA	Kano	3794	Bichi	36710	null	null	0	ADM2	Bichi	36710	NGA0379436710	2021	Low prevalence (less than 20%)	Total	0	0	0	0	0	0	7	7	0	0	0	7	7	Not delivered	1	8
Africa	Western Africa	AFRO	Nigeria	34	NI	NG	NGA	Kano	3794	Bunkure	36711	null	null	0	ADM2	Bunkure	36711	NGA0379436711	2021	Moderate prevalence (20%-49%)	PreSAC	39559	0	0	0	0	0	0	0	0	0	0	0	0	Not delivered	1	7
Africa	Western Africa	AFRO	Nigeria	34	NI	NG	NGA	Kano	3794	Bunkure	36711	null	null	0	ADM2	Bunkure	36711	NGA0379436711	2021	Moderate prevalence (20%-49%)	SAC	69229	0	0	0	0	0	7	3	0	0	0	7	3	Not delivered	1	7
Africa	Western Africa	AFRO	Nigeria	34	NI	NG	NGA	Kano	3794	Bunkure	36711	null	null	0	ADM2	Bunkure	36711	NGA0379436711	2021	Moderate prevalence (20%-49%)	Total	108788	0	0	0	0	0	7	3	0	0	0	7	0	Not delivered	1	7
Africa	Western Africa	AFRO	Nigeria	34	NI	NG	NGA	Kano	3794	Dala	36712	null	null	0	ADM2	Dala	36712	NGA0379436712	2021	Low prevalence (less than 20%)	PreSAC	0	0	0	0	0	0	0	0	0	0	0	0	0	Not delivered	1	8
Africa	Western Africa	AFRO	Nigeria	34	NI	NG	NGA	Kano	3794	Dala	36712	null	null	0	ADM2	Dala	36712	NGA0379436712	2021	Low prevalence (less than 20%)	SAC	0	0	0	0	0	0	5	4	0	0	0	5	4	Not delivered	1	8
Africa	Western Africa	AFRO	Nigeria	34	NI	NG	NGA	Kano	3794	Dala	36712	null	null	0	ADM2	Dala	36712	NGA0379436712	2021	Low prevalence (less than 20%)	Total	0	0	0	0	0	0	5	4	0	0	0	5	4	Not delivered	1	8
Africa	Western Africa	AFRO	Nigeria	34	NI	NG	NGA	Kano	3794	Dambatta	36713	null	null	0	ADM2	Dambatta	36713	NGA0379436713	2021	Low prevalence (less than 20%)	PreSAC	0	0	0	0	0	0	0	0	0	0	0	0	0	Not delivered	1	8
Africa	Western Africa	AFRO	Nigeria	34	NI	NG	NGA	Kano	3794	Dambatta	36713	null	null	0	ADM2	Dambatta	36713	NGA0379436713	2021	Low prevalence (less than 20%)	SAC	0	0	0	0	0	0	7	6	0	0	0	7	6	Not delivered	1	8
Africa	Western Africa	AFRO	Nigeria	34	NI	NG	NGA	Kano	3794	Dambatta	36713	null	null	0	ADM2	Dambatta	36713	NGA0379436713	2021	Low prevalence (less than 20%)	Total	0	0	0	0	0	0	7	6	0	0	0	7	6	Not delivered	1	8
Africa	Western Africa	AFRO	Nigeria	34	NI	NG	NGA	Kano	3794	Dawakin Tofa	36714	null	null	0	ADM2	Dawakin Tofa	36714	NGA0379436714	2021	Low prevalence (less than 20%)	PreSAC	0	0	0	0	0	0	0	0	0	0	0	0	0	Not delivered	1	8
Africa	Western Africa	AFRO	Nigeria	34	NI	NG	NGA	Kano	3794	Dawakin Tofa	36714	null	null	0	ADM2	Dawakin Tofa	36714	NGA0379436714	2021	Low prevalence (less than 20%)	SAC	0	0	0	0	0	0	7	7	0	0	0	7	7	Not delivered	1	8
Africa	Western Africa	AFRO	Nigeria	34	NI	NG	NGA	Kano	3794	Dawakin Tofa	36714	null	null	0	ADM2	Dawakin Tofa	36714	NGA0379436714	2021	Low prevalence (less than 20%)	Total	0	0	0	0	0	0	7	7	0	0	0	7	7	Not delivered	1	8
Africa	Western Africa	AFRO	Nigeria	34	NI	NG	NGA	Kano	3794	Dawakin kudi	36715	null	null	0	ADM2	Dawakin kudi	36715	NGA0379436715	2021	Low prevalence (less than 20%)	PreSAC	0	0	0	0	0	0	0	0	0	0	0	0	0	Not delivered	1	8
Africa	Western Africa	AFRO	Nigeria	34	NI	NG	NGA	Kano	3794	Dawakin kudi	36715	null	null	0	ADM2	Dawakin kudi	36715	NGA0379436715	2021	Low prevalence (less than 20%)	SAC	0	0	0	0	0	0	6	5	0	0	0	6	5	Not delivered	1	8
Africa	Western Africa	AFRO	Nigeria	34	NI	NG	NGA	Kano	3794	Dawakin kudi	36715	null	null	0	ADM2	Dawakin kudi	36715	NGA0379436715	2021	Low prevalence (less than 20%)	Total	0	0	0	0	0	0	6	5	0	0	0	6	5	Not delivered	1	8
Africa	Western Africa	AFRO	Nigeria	34	NI	NG	NGA	Kano	3794	Doguwa	36716	null	null	0	ADM2	Doguwa	36716	NGA0379436716	2021	Low prevalence (less than 20%)	PreSAC	0	0	0	0	0	0	0	0	0	0	0	0	0	Not delivered	1	8
Africa	Western Africa	AFRO	Nigeria	34	NI	NG	NGA	Kano	3794	Doguwa	36716	null	null	0	ADM2	Doguwa	36716	NGA0379436716	2021	Low prevalence (less than 20%)	SAC	0	0	0	0	0	0	7	5	0	0	0	7	5	Not delivered	1	8
Africa	Western Africa	AFRO	Nigeria	34	NI	NG	NGA	Kano	3794	Doguwa	36716	null	null	0	ADM2	Doguwa	36716	NGA0379436716	2021	Low prevalence (less than 20%)	Total	0	0	0	0	0	0	7	5	0	0	0	7	5	Not delivered	1	8
Africa	Western Africa	AFRO	Nigeria	34	NI	NG	NGA	Kano	3794	Fagge	36717	null	null	0	ADM2	Fagge	36717	NGA0379436717	2021	Low prevalence (less than 20%)	PreSAC	0	0	0	0	0	0	0	0	0	0	0	0	0	Not delivered	1	8
Africa	Western Africa	AFRO	Nigeria	34	NI	NG	NGA	Kano	3794	Fagge	36717	null	null	0	ADM2	Fagge	36717	NGA0379436717	2021	Low prevalence (less than 20%)	SAC	0	0	0	0	0	0	6	4	0	0	0	6	4	Not delivered	1	8
Africa	Western Africa	AFRO	Nigeria	34	NI	NG	NGA	Kano	3794	Fagge	36717	null	null	0	ADM2	Fagge	36717	NGA0379436717	2021	Low prevalence (less than 20%)	Total	0	0	0	0	0	0	6	4	0	0	0	6	4	Not delivered	1	8
Africa	Western Africa	AFRO	Nigeria	34	NI	NG	NGA	Kano	3794	Gabasawa	36718	null	null	0	ADM2	Gabasawa	36718	NGA0379436718	2021	Moderate prevalence (20%-49%)	PreSAC	48857	0	0	0	0	0	0	0	0	0	0	0	0	Not delivered	1	7
Africa	Western Africa	AFRO	Nigeria	34	NI	NG	NGA	Kano	3794	Gabasawa	36718	null	null	0	ADM2	Gabasawa	36718	NGA0379436718	2021	Moderate prevalence (20%-49%)	SAC	85500	0	0	0	0	0	7	7	0	0	0	7	7	Not delivered	1	7
Africa	Western Africa	AFRO	Nigeria	34	NI	NG	NGA	Kano	3794	Gabasawa	36718	null	null	0	ADM2	Gabasawa	36718	NGA0379436718	2021	Moderate prevalence (20%-49%)	Total	134357	0	0	0	0	0	7	7	0	0	0	7	1	Not delivered	1	7
Africa	Western Africa	AFRO	Nigeria	34	NI	NG	NGA	Kano	3794	Garko	36719	null	null	0	ADM2	Garko	36719	NGA0379436719	2021	Low prevalence (less than 20%)	PreSAC	0	0	0	0	0	0	0	0	0	0	0	0	0	Not delivered	1	8
Africa	Western Africa	AFRO	Nigeria	34	NI	NG	NGA	Kano	3794	Garko	36719	null	null	0	ADM2	Garko	36719	NGA0379436719	2021	Low prevalence (less than 20%)	SAC	0	0	0	0	0	0	7	7	0	0	0	7	7	Not delivered	1	8
Africa	Western Africa	AFRO	Nigeria	34	NI	NG	NGA	Kano	3794	Garko	36719	null	null	0	ADM2	Garko	36719	NGA0379436719	2021	Low prevalence (less than 20%)	Total	0	0	0	0	0	0	7	7	0	0	0	7	7	Not delivered	1	8
Africa	Western Africa	AFRO	Nigeria	34	NI	NG	NGA	Kano	3794	Garum Mallam	36720	null	null	0	ADM2	Garum Mallam	36720	NGA0379436720	2021	Low prevalence (less than 20%)	PreSAC	0	0	0	0	0	0	0	0	0	0	0	0	0	Not delivered	1	8
Africa	Western Africa	AFRO	Nigeria	34	NI	NG	NGA	Kano	3794	Garum Mallam	36720	null	null	0	ADM2	Garum Mallam	36720	NGA0379436720	2021	Low prevalence (less than 20%)	SAC	0	0	0	0	0	0	7	7	0	0	0	7	7	Not delivered	1	8
Africa	Western Africa	AFRO	Nigeria	34	NI	NG	NGA	Kano	3794	Garum Mallam	36720	null	null	0	ADM2	Garum Mallam	36720	NGA0379436720	2021	Low prevalence (less than 20%)	Total	0	0	0	0	0	0	7	7	0	0	0	7	7	Not delivered	1	8
Africa	Western Africa	AFRO	Nigeria	34	NI	NG	NGA	Kano	3794	Gaya	36721	null	null	0	ADM2	Gaya	36721	NGA0379436721	2021	Low prevalence (less than 20%)	PreSAC	0	0	0	0	0	0	0	0	0	0	0	0	0	Not delivered	1	8
Africa	Western Africa	AFRO	Nigeria	34	NI	NG	NGA	Kano	3794	Gaya	36721	null	null	0	ADM2	Gaya	36721	NGA0379436721	2021	Low prevalence (less than 20%)	SAC	0	0	0	0	0	0	7	7	0	0	0	7	7	Not delivered	1	8
Africa	Western Africa	AFRO	Nigeria	34	NI	NG	NGA	Kano	3794	Gaya	36721	null	null	0	ADM2	Gaya	36721	NGA0379436721	2021	Low prevalence (less than 20%)	Total	0	0	0	0	0	0	7	7	0	0	0	7	7	Not delivered	1	8
Africa	Western Africa	AFRO	Nigeria	34	NI	NG	NGA	Kano	3794	Gezawa	36722	null	null	0	ADM2	Gezawa	36722	NGA0379436722	2021	Moderate prevalence (20%-49%)	PreSAC	65296	0	0	0	0	0	0	0	0	0	0	0	0	Not delivered	1	7
Africa	Western Africa	AFRO	Nigeria	34	NI	NG	NGA	Kano	3794	Gezawa	36722	null	null	0	ADM2	Gezawa	36722	NGA0379436722	2021	Moderate prevalence (20%-49%)	SAC	114268	0	0	0	0	0	7	5	0	0	0	7	5	Not delivered	1	7
Africa	Western Africa	AFRO	Nigeria	34	NI	NG	NGA	Kano	3794	Gezawa	36722	null	null	0	ADM2	Gezawa	36722	NGA0379436722	2021	Moderate prevalence (20%-49%)	Total	179564	0	0	0	0	0	7	5	0	0	0	7	1	Not delivered	1	7
Africa	Western Africa	AFRO	Nigeria	34	NI	NG	NGA	Kano	3794	Gwale	36723	null	null	0	ADM2	Gwale	36723	NGA0379436723	2021	Low prevalence (less than 20%)	PreSAC	0	0	0	0	0	0	0	0	0	0	0	0	0	Not delivered	1	8
Africa	Western Africa	AFRO	Nigeria	34	NI	NG	NGA	Kano	3794	Gwale	36723	null	null	0	ADM2	Gwale	36723	NGA0379436723	2021	Low prevalence (less than 20%)	SAC	0	0	0	0	0	0	6	4	0	0	0	6	4	Not delivered	1	8
Africa	Western Africa	AFRO	Nigeria	34	NI	NG	NGA	Kano	3794	Gwale	36723	null	null	0	ADM2	Gwale	36723	NGA0379436723	2021	Low prevalence (less than 20%)	Total	0	0	0	0	0	0	6	4	0	0	0	6	4	Not delivered	1	8
Africa	Western Africa	AFRO	Nigeria	34	NI	NG	NGA	Kano	3794	Gwarzo	36724	null	null	0	ADM2	Gwarzo	36724	NGA0379436724	2021	Low prevalence (less than 20%)	PreSAC	0	0	0	0	0	0	0	0	0	0	0	0	0	Not delivered	1	8
Africa	Western Africa	AFRO	Nigeria	34	NI	NG	NGA	Kano	3794	Gwarzo	36724	null	null	0	ADM2	Gwarzo	36724	NGA0379436724	2021	Low prevalence (less than 20%)	SAC	0	0	0	0	0	0	7	6	0	0	0	7	6	Not delivered	1	8
Africa	Western Africa	AFRO	Nigeria	34	NI	NG	NGA	Kano	3794	Gwarzo	36724	null	null	0	ADM2	Gwarzo	36724	NGA0379436724	2021	Low prevalence (less than 20%)	Total	0	0	0	0	0	0	7	6	0	0	0	7	6	Not delivered	1	8
Africa	Western Africa	AFRO	Nigeria	34	NI	NG	NGA	Kano	3794	Kabo	36725	null	null	0	ADM2	Kabo	36725	NGA0379436725	2021	Moderate prevalence (20%-49%)	PreSAC	35609	0	0	0	0	0	0	0	0	0	0	0	0	Not delivered	1	7
Africa	Western Africa	AFRO	Nigeria	34	NI	NG	NGA	Kano	3794	Kabo	36725	null	null	0	ADM2	Kabo	36725	NGA0379436725	2021	Moderate prevalence (20%-49%)	SAC	62317	0	0	0	0	0	7	6	0	0	0	7	6	Not delivered	1	7
Africa	Western Africa	AFRO	Nigeria	34	NI	NG	NGA	Kano	3794	Kabo	36725	null	null	0	ADM2	Kabo	36725	NGA0379436725	2021	Moderate prevalence (20%-49%)	Total	97926	0	0	0	0	0	7	6	0	0	0	7	2	Not delivered	1	7
Africa	Western Africa	AFRO	Nigeria	34	NI	NG	NGA	Kano	3794	Kano Municipal	36726	null	null	0	ADM2	Kano Municipal	36726	NGA0379436726	2021	Low prevalence (less than 20%)	PreSAC	0	0	0	0	0	0	0	0	0	0	0	0	0	Not delivered	1	8
Africa	Western Africa	AFRO	Nigeria	34	NI	NG	NGA	Kano	3794	Kano Municipal	36726	null	null	0	ADM2	Kano Municipal	36726	NGA0379436726	2021	Low prevalence (less than 20%)	SAC	0	0	0	0	0	0	6	4	0	0	0	6	4	Not delivered	1	8
Africa	Western Africa	AFRO	Nigeria	34	NI	NG	NGA	Kano	3794	Kano Municipal	36726	null	null	0	ADM2	Kano Municipal	36726	NGA0379436726	2021	Low prevalence (less than 20%)	Total	0	0	0	0	0	0	6	4	0	0	0	6	4	Not delivered	1	8
Africa	Western Africa	AFRO	Nigeria	34	NI	NG	NGA	Kano	3794	Karaye	36727	null	null	0	ADM2	Karaye	36727	NGA0379436727	2021	Moderate prevalence (20%-49%)	PreSAC	32734	0	0	0	0	0	0	0	0	0	0	0	0	Not delivered	1	7
Africa	Western Africa	AFRO	Nigeria	34	NI	NG	NGA	Kano	3794	Karaye	36727	null	null	0	ADM2	Karaye	36727	NGA0379436727	2021	Moderate prevalence (20%-49%)	SAC	57285	0	0	0	0	0	7	7	0	0	0	7	7	Not delivered	1	7
Africa	Western Africa	AFRO	Nigeria	34	NI	NG	NGA	Kano	3794	Karaye	36727	null	null	0	ADM2	Karaye	36727	NGA0379436727	2021	Moderate prevalence (20%-49%)	Total	90019	0	0	0	0	0	7	7	0	0	0	7	2	Not delivered	1	7
Africa	Western Africa	AFRO	Nigeria	34	NI	NG	NGA	Kano	3794	Kibiya	36728	null	null	0	ADM2	Kibiya	36728	NGA0379436728	2021	Low prevalence (less than 20%)	PreSAC	0	0	0	0	0	0	0	0	0	0	0	0	0	Not delivered	1	8
Africa	Western Africa	AFRO	Nigeria	34	NI	NG	NGA	Kano	3794	Kibiya	36728	null	null	0	ADM2	Kibiya	36728	NGA0379436728	2021	Low prevalence (less than 20%)	SAC	0	0	0	0	0	0	7	7	0	0	0	7	7	Not delivered	1	8
Africa	Western Africa	AFRO	Nigeria	34	NI	NG	NGA	Kano	3794	Kibiya	36728	null	null	0	ADM2	Kibiya	36728	NGA0379436728	2021	Low prevalence (less than 20%)	Total	0	0	0	0	0	0	7	7	0	0	0	7	7	Not delivered	1	8
Africa	Western Africa	AFRO	Nigeria	34	NI	NG	NGA	Kano	3794	Kiru	36729	null	null	0	ADM2	Kiru	36729	NGA0379436729	2021	Moderate prevalence (20%-49%)	PreSAC	61294	0	0	0	0	0	0	0	0	0	0	0	0	Not delivered	1	7
Africa	Western Africa	AFRO	Nigeria	34	NI	NG	NGA	Kano	3794	Kiru	36729	null	null	0	ADM2	Kiru	36729	NGA0379436729	2021	Moderate prevalence (20%-49%)	SAC	107264	0	0	0	0	0	7	7	0	0	0	7	7	Not delivered	1	7
Africa	Western Africa	AFRO	Nigeria	34	NI	NG	NGA	Kano	3794	Kiru	36729	null	null	0	ADM2	Kiru	36729	NGA0379436729	2021	Moderate prevalence (20%-49%)	Total	168558	0	0	0	0	0	7	7	0	0	0	7	3	Not delivered	1	7
Africa	Western Africa	AFRO	Nigeria	34	NI	NG	NGA	Kano	3794	Kumbosto	36730	null	null	0	ADM2	Kumbosto	36730	NGA0379436730	2021	Low prevalence (less than 20%)	PreSAC	0	0	0	0	0	0	0	0	0	0	0	0	0	Not delivered	1	8
Africa	Western Africa	AFRO	Nigeria	34	NI	NG	NGA	Kano	3794	Kumbosto	36730	null	null	0	ADM2	Kumbosto	36730	NGA0379436730	2021	Low prevalence (less than 20%)	SAC	0	0	0	0	0	0	6	5	0	0	0	6	5	Not delivered	1	8
Africa	Western Africa	AFRO	Nigeria	34	NI	NG	NGA	Kano	3794	Kumbosto	36730	null	null	0	ADM2	Kumbosto	36730	NGA0379436730	2021	Low prevalence (less than 20%)	Total	0	0	0	0	0	0	6	5	0	0	0	6	5	Not delivered	1	8
Africa	Western Africa	AFRO	Nigeria	34	NI	NG	NGA	Kano	3794	Kunchi	36731	null	null	0	ADM2	Kunchi	36731	NGA0379436731	2021	Moderate prevalence (20%-49%)	PreSAC	25700	0	0	0	0	0	0	0	0	0	0	0	0	Not delivered	1	7
Africa	Western Africa	AFRO	Nigeria	34	NI	NG	NGA	Kano	3794	Kunchi	36731	null	null	0	ADM2	Kunchi	36731	NGA0379436731	2021	Moderate prevalence (20%-49%)	SAC	44974	0	0	0	0	0	7	6	0	0	0	7	6	Not delivered	1	7
Africa	Western Africa	AFRO	Nigeria	34	NI	NG	NGA	Kano	3794	Kunchi	36731	null	null	0	ADM2	Kunchi	36731	NGA0379436731	2021	Moderate prevalence (20%-49%)	Total	70674	0	0	0	0	0	7	6	0	0	0	7	3	Not delivered	1	7
Africa	Western Africa	AFRO	Nigeria	34	NI	NG	NGA	Kano	3794	Kura	36732	null	null	0	ADM2	Kura	36732	NGA0379436732	2021	Moderate prevalence (20%-49%)	PreSAC	33474	0	0	0	0	0	0	0	0	0	0	0	0	Not delivered	1	7
Africa	Western Africa	AFRO	Nigeria	34	NI	NG	NGA	Kano	3794	Kura	36732	null	null	0	ADM2	Kura	36732	NGA0379436732	2021	Moderate prevalence (20%-49%)	SAC	58579	0	0	0	0	0	7	7	0	0	0	7	7	Not delivered	1	7
Africa	Western Africa	AFRO	Nigeria	34	NI	NG	NGA	Kano	3794	Kura	36732	null	null	0	ADM2	Kura	36732	NGA0379436732	2021	Moderate prevalence (20%-49%)	Total	92053	0	0	0	0	0	7	7	0	0	0	7	0	Not delivered	1	7
Africa	Western Africa	AFRO	Nigeria	34	NI	NG	NGA	Kano	3794	Madobi	36733	null	null	0	ADM2	Madobi	36733	NGA0379436733	2021	Moderate prevalence (20%-49%)	PreSAC	31627	0	0	0	0	0	0	0	0	0	0	0	0	Not delivered	1	7
Africa	Western Africa	AFRO	Nigeria	34	NI	NG	NGA	Kano	3794	Madobi	36733	null	null	0	ADM2	Madobi	36733	NGA0379436733	2021	Moderate prevalence (20%-49%)	SAC	55347	0	0	0	0	0	7	7	0	0	0	7	7	Not delivered	1	7
Africa	Western Africa	AFRO	Nigeria	34	NI	NG	NGA	Kano	3794	Madobi	36733	null	null	0	ADM2	Madobi	36733	NGA0379436733	2021	Moderate prevalence (20%-49%)	Total	86974	0	0	0	0	0	7	7	0	0	0	7	2	Not delivered	1	7
Africa	Western Africa	AFRO	Nigeria	34	NI	NG	NGA	Kano	3794	Makoda	36734	null	null	0	ADM2	Makoda	36734	NGA0379436734	2021	Low prevalence (less than 20%)	PreSAC	0	0	0	0	0	0	0	0	0	0	0	0	0	Not delivered	1	8
Africa	Western Africa	AFRO	Nigeria	34	NI	NG	NGA	Kano	3794	Makoda	36734	null	null	0	ADM2	Makoda	36734	NGA0379436734	2021	Low prevalence (less than 20%)	SAC	0	0	0	0	0	0	7	6	0	0	0	7	6	Not delivered	1	8
Africa	Western Africa	AFRO	Nigeria	34	NI	NG	NGA	Kano	3794	Makoda	36734	null	null	0	ADM2	Makoda	36734	NGA0379436734	2021	Low prevalence (less than 20%)	Total	0	0	0	0	0	0	7	6	0	0	0	7	6	Not delivered	1	8
Africa	Western Africa	AFRO	Nigeria	34	NI	NG	NGA	Kano	3794	Minjibir	36735	null	null	0	ADM2	Minjibir	36735	NGA0379436735	2021	Low prevalence (less than 20%)	PreSAC	0	0	0	0	0	0	0	0	0	0	0	0	0	Not delivered	1	8
Africa	Western Africa	AFRO	Nigeria	34	NI	NG	NGA	Kano	3794	Minjibir	36735	null	null	0	ADM2	Minjibir	36735	NGA0379436735	2021	Low prevalence (less than 20%)	SAC	0	0	0	0	0	0	7	4	0	0	0	7	4	Not delivered	1	8
Africa	Western Africa	AFRO	Nigeria	34	NI	NG	NGA	Kano	3794	Minjibir	36735	null	null	0	ADM2	Minjibir	36735	NGA0379436735	2021	Low prevalence (less than 20%)	Total	0	0	0	0	0	0	7	4	0	0	0	7	4	Not delivered	1	8
Africa	Western Africa	AFRO	Nigeria	34	NI	NG	NGA	Kano	3794	Nasarawa	36736	null	null	0	ADM2	Nasarawa	36736	NGA0379436736	2021	Low prevalence (less than 20%)	PreSAC	0	0	0	0	0	0	0	0	0	0	0	0	0	Not delivered	1	8
Africa	Western Africa	AFRO	Nigeria	34	NI	NG	NGA	Kano	3794	Nasarawa	36736	null	null	0	ADM2	Nasarawa	36736	NGA0379436736	2021	Low prevalence (less than 20%)	SAC	0	0	0	0	0	0	6	6	0	0	0	6	6	Not delivered	1	8
Africa	Western Africa	AFRO	Nigeria	34	NI	NG	NGA	Kano	3794	Nasarawa	36736	null	null	0	ADM2	Nasarawa	36736	NGA0379436736	2021	Low prevalence (less than 20%)	Total	0	0	0	0	0	0	6	6	0	0	0	6	6	Not delivered	1	8
Africa	Western Africa	AFRO	Nigeria	34	NI	NG	NGA	Kano	3794	Rano	36737	null	null	0	ADM2	Rano	36737	NGA0379436737	2021	Low prevalence (less than 20%)	PreSAC	0	0	0	0	0	0	0	0	0	0	0	0	0	Not delivered	1	8
Africa	Western Africa	AFRO	Nigeria	34	NI	NG	NGA	Kano	3794	Rano	36737	null	null	0	ADM2	Rano	36737	NGA0379436737	2021	Low prevalence (less than 20%)	SAC	0	0	0	0	0	0	6	6	0	0	0	6	6	Not delivered	1	8
Africa	Western Africa	AFRO	Nigeria	34	NI	NG	NGA	Kano	3794	Rano	36737	null	null	0	ADM2	Rano	36737	NGA0379436737	2021	Low prevalence (less than 20%)	Total	0	0	0	0	0	0	6	6	0	0	0	6	6	Not delivered	1	8
Africa	Western Africa	AFRO	Nigeria	34	NI	NG	NGA	Kano	3794	Rimin Gado	36738	null	null	0	ADM2	Rimin Gado	36738	NGA0379436738	2021	Moderate prevalence (20%-49%)	PreSAC	24258	0	0	0	0	0	0	0	0	0	0	0	0	Not delivered	1	7
Africa	Western Africa	AFRO	Nigeria	34	NI	NG	NGA	Kano	3794	Rimin Gado	36738	null	null	0	ADM2	Rimin Gado	36738	NGA0379436738	2021	Moderate prevalence (20%-49%)	SAC	42451	0	0	0	0	0	7	7	0	0	0	7	7	Not delivered	1	7
Africa	Western Africa	AFRO	Nigeria	34	NI	NG	NGA	Kano	3794	Rimin Gado	36738	null	null	0	ADM2	Rimin Gado	36738	NGA0379436738	2021	Moderate prevalence (20%-49%)	Total	66709	0	0	0	0	0	7	7	0	0	0	7	2	Not delivered	1	7
Africa	Western Africa	AFRO	Nigeria	34	NI	NG	NGA	Kano	3794	Rogo	36739	null	null	0	ADM2	Rogo	36739	NGA0379436739	2021	Moderate prevalence (20%-49%)	PreSAC	52720	0	0	0	0	0	0	0	0	0	0	0	0	Not delivered	1	7
Africa	Western Africa	AFRO	Nigeria	34	NI	NG	NGA	Kano	3794	Rogo	36739	null	null	0	ADM2	Rogo	36739	NGA0379436739	2021	Moderate prevalence (20%-49%)	SAC	92260	0	0	0	0	0	7	7	0	0	0	7	7	Not delivered	1	7
Africa	Western Africa	AFRO	Nigeria	34	NI	NG	NGA	Kano	3794	Rogo	36739	null	null	0	ADM2	Rogo	36739	NGA0379436739	2021	Moderate prevalence (20%-49%)	Total	144980	0	0	0	0	0	7	7	0	0	0	7	3	Not delivered	1	7
Africa	Western Africa	AFRO	Nigeria	34	NI	NG	NGA	Kano	3794	Shanono	36740	null	null	0	ADM2	Shanono	36740	NGA0379436740	2021	Moderate prevalence (20%-49%)	PreSAC	32549	0	0	0	0	0	0	0	0	0	0	0	0	Not delivered	1	7
Africa	Western Africa	AFRO	Nigeria	34	NI	NG	NGA	Kano	3794	Shanono	36740	null	null	0	ADM2	Shanono	36740	NGA0379436740	2021	Moderate prevalence (20%-49%)	SAC	56961	0	0	0	0	0	7	7	0	0	0	7	7	Not delivered	1	7
Africa	Western Africa	AFRO	Nigeria	34	NI	NG	NGA	Kano	3794	Shanono	36740	null	null	0	ADM2	Shanono	36740	NGA0379436740	2021	Moderate prevalence (20%-49%)	Total	89510	0	0	0	0	0	7	7	0	0	0	7	1	Not delivered	1	7
Africa	Western Africa	AFRO	Nigeria	34	NI	NG	NGA	Kano	3794	Sumaila	36741	null	null	0	ADM2	Sumaila	36741	NGA0379436741	2021	Moderate prevalence (20%-49%)	PreSAC	58720	0	0	0	0	0	0	0	0	0	0	0	0	Not delivered	1	7
Africa	Western Africa	AFRO	Nigeria	34	NI	NG	NGA	Kano	3794	Sumaila	36741	null	null	0	ADM2	Sumaila	36741	NGA0379436741	2021	Moderate prevalence (20%-49%)	SAC	102759	0	0	0	0	0	7	6	0	0	0	7	6	Not delivered	1	7
Africa	Western Africa	AFRO	Nigeria	34	NI	NG	NGA	Kano	3794	Sumaila	36741	null	null	0	ADM2	Sumaila	36741	NGA0379436741	2021	Moderate prevalence (20%-49%)	Total	161479	0	0	0	0	0	7	6	0	0	0	7	3	Not delivered	1	7
Africa	Western Africa	AFRO	Nigeria	34	NI	NG	NGA	Kano	3794	Takai	36742	null	null	0	ADM2	Takai	36742	NGA0379436742	2021	Low prevalence (less than 20%)	PreSAC	0	0	0	0	0	0	0	0	0	0	0	0	0	Not delivered	1	8
Africa	Western Africa	AFRO	Nigeria	34	NI	NG	NGA	Kano	3794	Takai	36742	null	null	0	ADM2	Takai	36742	NGA0379436742	2021	Low prevalence (less than 20%)	SAC	0	0	0	0	0	0	7	7	0	0	0	7	7	Not delivered	1	8
Africa	Western Africa	AFRO	Nigeria	34	NI	NG	NGA	Kano	3794	Takai	36742	null	null	0	ADM2	Takai	36742	NGA0379436742	2021	Low prevalence (less than 20%)	Total	0	0	0	0	0	0	7	7	0	0	0	7	6	Not delivered	1	8
Africa	Western Africa	AFRO	Nigeria	34	NI	NG	NGA	Kano	3794	Tarauni	36743	null	null	0	ADM2	Tarauni	36743	NGA0379436743	2021	Low prevalence (less than 20%)	PreSAC	0	0	0	0	0	0	0	0	0	0	0	0	0	Not delivered	1	8
Africa	Western Africa	AFRO	Nigeria	34	NI	NG	NGA	Kano	3794	Tarauni	36743	null	null	0	ADM2	Tarauni	36743	NGA0379436743	2021	Low prevalence (less than 20%)	SAC	0	0	0	0	0	0	6	6	0	0	0	6	6	Not delivered	1	8
Africa	Western Africa	AFRO	Nigeria	34	NI	NG	NGA	Kano	3794	Tarauni	36743	null	null	0	ADM2	Tarauni	36743	NGA0379436743	2021	Low prevalence (less than 20%)	Total	0	0	0	0	0	0	6	6	0	0	0	6	6	Not delivered	1	8
Africa	Western Africa	AFRO	Nigeria	34	NI	NG	NGA	Kano	3794	Tofa	36744	null	null	0	ADM2	Tofa	36744	NGA0379436744	2021	Moderate prevalence (20%-49%)	PreSAC	22624	0	0	0	0	0	0	0	0	0	0	0	0	Not delivered	1	7
Africa	Western Africa	AFRO	Nigeria	34	NI	NG	NGA	Kano	3794	Tofa	36744	null	null	0	ADM2	Tofa	36744	NGA0379436744	2021	Moderate prevalence (20%-49%)	SAC	39593	0	0	0	0	0	6	5	0	0	0	6	5	Not delivered	1	7
Africa	Western Africa	AFRO	Nigeria	34	NI	NG	NGA	Kano	3794	Tofa	36744	null	null	0	ADM2	Tofa	36744	NGA0379436744	2021	Moderate prevalence (20%-49%)	Total	62217	0	0	0	0	0	6	5	0	0	0	6	0	Not delivered	1	7
Africa	Western Africa	AFRO	Nigeria	34	NI	NG	NGA	Kano	3794	Tsanyawa	36745	null	null	0	ADM2	Tsanyawa	36745	NGA0379436745	2021	Moderate prevalence (20%-49%)	PreSAC	36501	0	0	0	0	0	0	0	0	0	0	0	0	Not delivered	1	7
Africa	Western Africa	AFRO	Nigeria	34	NI	NG	NGA	Kano	3794	Tsanyawa	36745	null	null	0	ADM2	Tsanyawa	36745	NGA0379436745	2021	Moderate prevalence (20%-49%)	SAC	63877	0	0	0	0	0	7	7	0	0	0	7	7	Not delivered	1	7
Africa	Western Africa	AFRO	Nigeria	34	NI	NG	NGA	Kano	3794	Tsanyawa	36745	null	null	0	ADM2	Tsanyawa	36745	NGA0379436745	2021	Moderate prevalence (20%-49%)	Total	100378	0	0	0	0	0	7	7	0	0	0	7	3	Not delivered	1	7
Africa	Western Africa	AFRO	Nigeria	34	NI	NG	NGA	Kano	3794	Tudun wada	36746	null	null	0	ADM2	Tudun wada	36746	NGA0379436746	2021	Low prevalence (less than 20%)	PreSAC	0	0	0	0	0	0	0	0	0	0	0	0	0	Not delivered	1	8
Africa	Western Africa	AFRO	Nigeria	34	NI	NG	NGA	Kano	3794	Tudun wada	36746	null	null	0	ADM2	Tudun wada	36746	NGA0379436746	2021	Low prevalence (less than 20%)	SAC	0	0	0	0	0	0	7	6	0	0	0	7	6	Not delivered	1	8
Africa	Western Africa	AFRO	Nigeria	34	NI	NG	NGA	Kano	3794	Tudun wada	36746	null	null	0	ADM2	Tudun wada	36746	NGA0379436746	2021	Low prevalence (less than 20%)	Total	0	0	0	0	0	0	7	6	0	0	0	7	6	Not delivered	1	8
Africa	Western Africa	AFRO	Nigeria	34	NI	NG	NGA	Kano	3794	Ungogo	36747	null	null	0	ADM2	Ungogo	36747	NGA0379436747	2021	Low prevalence (less than 20%)	PreSAC	0	0	0	0	0	0	0	0	0	0	0	0	0	Not delivered	1	8
Africa	Western Africa	AFRO	Nigeria	34	NI	NG	NGA	Kano	3794	Ungogo	36747	null	null	0	ADM2	Ungogo	36747	NGA0379436747	2021	Low prevalence (less than 20%)	SAC	0	0	0	0	0	0	5	4	0	0	0	5	4	Not delivered	1	8
Africa	Western Africa	AFRO	Nigeria	34	NI	NG	NGA	Kano	3794	Ungogo	36747	null	null	0	ADM2	Ungogo	36747	NGA0379436747	2021	Low prevalence (less than 20%)	Total	0	0	0	0	0	0	5	4	0	0	0	5	4	Not delivered	1	8
Africa	Western Africa	AFRO	Nigeria	34	NI	NG	NGA	Kano	3794	Warawa	36748	null	null	0	ADM2	Warawa	36748	NGA0379436748	2021	Moderate prevalence (20%-49%)	PreSAC	29813	0	0	0	0	0	0	0	0	0	0	0	0	Not delivered	1	7
Africa	Western Africa	AFRO	Nigeria	34	NI	NG	NGA	Kano	3794	Warawa	36748	null	null	0	ADM2	Warawa	36748	NGA0379436748	2021	Moderate prevalence (20%-49%)	SAC	52172	0	0	0	0	0	6	5	0	0	0	6	5	Not delivered	1	7
Africa	Western Africa	AFRO	Nigeria	34	NI	NG	NGA	Kano	3794	Warawa	36748	null	null	0	ADM2	Warawa	36748	NGA0379436748	2021	Moderate prevalence (20%-49%)	Total	81985	0	0	0	0	0	6	5	0	0	0	6	0	Not delivered	1	7
Africa	Western Africa	AFRO	Nigeria	34	NI	NG	NGA	Kano	3794	Wudil	36749	null	null	0	ADM2	Wudil	36749	NGA0379436749	2021	Low prevalence (less than 20%)	PreSAC	0	0	0	0	0	0	0	0	0	0	0	0	0	Not delivered	1	8
Africa	Western Africa	AFRO	Nigeria	34	NI	NG	NGA	Kano	3794	Wudil	36749	null	null	0	ADM2	Wudil	36749	NGA0379436749	2021	Low prevalence (less than 20%)	SAC	0	0	0	0	0	0	7	5	0	0	0	7	5	Not delivered	1	8
Africa	Western Africa	AFRO	Nigeria	34	NI	NG	NGA	Kano	3794	Wudil	36749	null	null	0	ADM2	Wudil	36749	NGA0379436749	2021	Low prevalence (less than 20%)	Total	0	0	0	0	0	0	7	5	0	0	0	7	5	Not delivered	1	8
Africa	Western Africa	AFRO	Nigeria	34	NI	NG	NGA	Katsina	3795	Bakori	36750	null	null	0	ADM2	Bakori	36750	NGA0379536750	2021	Low prevalence (less than 20%)	PreSAC	0	0	0	0	0	0	0	0	0	0	0	0	0	Not delivered	1	8
Africa	Western Africa	AFRO	Nigeria	34	NI	NG	NGA	Katsina	3795	Bakori	36750	null	null	0	ADM2	Bakori	36750	NGA0379536750	2021	Low prevalence (less than 20%)	SAC	0	0	0	0	0	0	0	0	0	0	0	0	0	Not delivered	1	8
Africa	Western Africa	AFRO	Nigeria	34	NI	NG	NGA	Katsina	3795	Bakori	36750	null	null	0	ADM2	Bakori	36750	NGA0379536750	2021	Low prevalence (less than 20%)	Total	0	0	0	0	0	0	0	0	0	0	0	0	0	Not delivered	1	8
Africa	Western Africa	AFRO	Nigeria	34	NI	NG	NGA	Katsina	3795	Batangarawa	36751	null	null	0	ADM2	Batangarawa	36751	NGA0379536751	2021	Low prevalence (less than 20%)	PreSAC	0	0	0	0	0	0	0	0	0	0	0	0	0	Not delivered	1	8
Africa	Western Africa	AFRO	Nigeria	34	NI	NG	NGA	Katsina	3795	Batangarawa	36751	null	null	0	ADM2	Batangarawa	36751	NGA0379536751	2021	Low prevalence (less than 20%)	SAC	0	0	0	0	0	0	6	4	0	0	0	6	4	Not delivered	1	8
Africa	Western Africa	AFRO	Nigeria	34	NI	NG	NGA	Katsina	3795	Batangarawa	36751	null	null	0	ADM2	Batangarawa	36751	NGA0379536751	2021	Low prevalence (less than 20%)	Total	0	0	0	0	0	0	6	4	0	0	0	6	4	Not delivered	1	8
Africa	Western Africa	AFRO	Nigeria	34	NI	NG	NGA	Katsina	3795	Batsari	36752	null	null	0	ADM2	Batsari	36752	NGA0379536752	2021	Low prevalence (less than 20%)	PreSAC	0	0	0	0	0	0	0	0	0	0	0	0	0	Not delivered	1	8
Africa	Western Africa	AFRO	Nigeria	34	NI	NG	NGA	Katsina	3795	Batsari	36752	null	null	0	ADM2	Batsari	36752	NGA0379536752	2021	Low prevalence (less than 20%)	SAC	0	0	0	0	0	0	6	5	0	0	0	6	5	Not delivered	1	8
Africa	Western Africa	AFRO	Nigeria	34	NI	NG	NGA	Katsina	3795	Batsari	36752	null	null	0	ADM2	Batsari	36752	NGA0379536752	2021	Low prevalence (less than 20%)	Total	0	0	0	0	0	0	6	5	0	0	0	6	5	Not delivered	1	8
Africa	Western Africa	AFRO	Nigeria	34	NI	NG	NGA	Katsina	3795	Baure	36753	null	null	0	ADM2	Baure	36753	NGA0379536753	2021	Non-endemic	PreSAC	0	0	0	0	0	0	0	0	0	0	0	0	0	Not delivered	1	0
Africa	Western Africa	AFRO	Nigeria	34	NI	NG	NGA	Katsina	3795	Baure	36753	null	null	0	ADM2	Baure	36753	NGA0379536753	2021	Non-endemic	SAC	0	0	0	0	0	0	6	6	0	0	0	6	6	Not delivered	1	0
Africa	Western Africa	AFRO	Nigeria	34	NI	NG	NGA	Katsina	3795	Baure	36753	null	null	0	ADM2	Baure	36753	NGA0379536753	2021	Non-endemic	Total	0	0	0	0	0	0	6	6	0	0	0	6	6	Not delivered	1	0
Africa	Western Africa	AFRO	Nigeria	34	NI	NG	NGA	Katsina	3795	Bindawa	36754	null	null	0	ADM2	Bindawa	36754	NGA0379536754	2021	Low prevalence (less than 20%)	PreSAC	0	0	0	0	0	0	0	0	0	0	0	0	0	Not delivered	1	8
Africa	Western Africa	AFRO	Nigeria	34	NI	NG	NGA	Katsina	3795	Bindawa	36754	null	null	0	ADM2	Bindawa	36754	NGA0379536754	2021	Low prevalence (less than 20%)	SAC	0	0	0	0	0	0	6	5	0	0	0	6	5	Not delivered	1	8
Africa	Western Africa	AFRO	Nigeria	34	NI	NG	NGA	Katsina	3795	Bindawa	36754	null	null	0	ADM2	Bindawa	36754	NGA0379536754	2021	Low prevalence (less than 20%)	Total	0	0	0	0	0	0	6	5	0	0	0	6	5	Not delivered	1	8
Africa	Western Africa	AFRO	Nigeria	34	NI	NG	NGA	Katsina	3795	Charanchi	36755	null	null	0	ADM2	Charanchi	36755	NGA0379536755	2021	Low prevalence (less than 20%)	PreSAC	0	0	0	0	0	0	0	0	0	0	0	0	0	Not delivered	1	8
Africa	Western Africa	AFRO	Nigeria	34	NI	NG	NGA	Katsina	3795	Charanchi	36755	null	null	0	ADM2	Charanchi	36755	NGA0379536755	2021	Low prevalence (less than 20%)	SAC	0	0	0	0	0	0	6	6	0	0	0	6	6	Not delivered	1	8
Africa	Western Africa	AFRO	Nigeria	34	NI	NG	NGA	Katsina	3795	Charanchi	36755	null	null	0	ADM2	Charanchi	36755	NGA0379536755	2021	Low prevalence (less than 20%)	Total	0	0	0	0	0	0	6	6	0	0	0	6	6	Not delivered	1	8
Africa	Western Africa	AFRO	Nigeria	34	NI	NG	NGA	Katsina	3795	Dan Musa	36756	null	null	0	ADM2	Dan Musa	36756	NGA0379536756	2021	Low prevalence (less than 20%)	PreSAC	0	0	0	0	0	0	0	0	0	0	0	0	0	Not delivered	1	8
Africa	Western Africa	AFRO	Nigeria	34	NI	NG	NGA	Katsina	3795	Dan Musa	36756	null	null	0	ADM2	Dan Musa	36756	NGA0379536756	2021	Low prevalence (less than 20%)	SAC	0	0	0	0	0	0	6	6	0	0	0	6	6	Not delivered	1	8
Africa	Western Africa	AFRO	Nigeria	34	NI	NG	NGA	Katsina	3795	Dan Musa	36756	null	null	0	ADM2	Dan Musa	36756	NGA0379536756	2021	Low prevalence (less than 20%)	Total	0	0	0	0	0	0	6	6	0	0	0	6	6	Not delivered	1	8
Africa	Western Africa	AFRO	Nigeria	34	NI	NG	NGA	Katsina	3795	Dandume	36757	null	null	0	ADM2	Dandume	36757	NGA0379536757	2021	Low prevalence (less than 20%)	PreSAC	0	0	0	0	0	0	0	0	0	0	0	0	0	Not delivered	1	8
Africa	Western Africa	AFRO	Nigeria	34	NI	NG	NGA	Katsina	3795	Dandume	36757	null	null	0	ADM2	Dandume	36757	NGA0379536757	2021	Low prevalence (less than 20%)	SAC	0	0	0	0	0	0	6	5	0	0	0	6	5	Not delivered	1	8
Africa	Western Africa	AFRO	Nigeria	34	NI	NG	NGA	Katsina	3795	Dandume	36757	null	null	0	ADM2	Dandume	36757	NGA0379536757	2021	Low prevalence (less than 20%)	Total	0	0	0	0	0	0	6	5	0	0	0	6	5	Not delivered	1	8
Africa	Western Africa	AFRO	Nigeria	34	NI	NG	NGA	Katsina	3795	Danja	36758	null	null	0	ADM2	Danja	36758	NGA0379536758	2021	Moderate prevalence (20%-49%)	PreSAC	29099	0	0	0	0	0	0	0	0	0	0	0	0	Not delivered	1	7
Africa	Western Africa	AFRO	Nigeria	34	NI	NG	NGA	Katsina	3795	Danja	36758	null	null	0	ADM2	Danja	36758	NGA0379536758	2021	Moderate prevalence (20%-49%)	SAC	50923	0	0	0	0	0	4	4	0	0	0	4	4	Not delivered	1	7
Africa	Western Africa	AFRO	Nigeria	34	NI	NG	NGA	Katsina	3795	Danja	36758	null	null	0	ADM2	Danja	36758	NGA0379536758	2021	Moderate prevalence (20%-49%)	Total	80022	0	0	0	0	0	4	4	0	0	0	4	0	Not delivered	1	7
Africa	Western Africa	AFRO	Nigeria	34	NI	NG	NGA	Katsina	3795	Daura	36759	null	null	0	ADM2	Daura	36759	NGA0379536759	2021	Low prevalence (less than 20%)	PreSAC	0	0	0	0	0	0	0	0	0	0	0	0	0	Not delivered	1	8
Africa	Western Africa	AFRO	Nigeria	34	NI	NG	NGA	Katsina	3795	Daura	36759	null	null	0	ADM2	Daura	36759	NGA0379536759	2021	Low prevalence (less than 20%)	SAC	0	0	0	0	0	0	6	5	0	0	0	6	5	Not delivered	1	8
Africa	Western Africa	AFRO	Nigeria	34	NI	NG	NGA	Katsina	3795	Daura	36759	null	null	0	ADM2	Daura	36759	NGA0379536759	2021	Low prevalence (less than 20%)	Total	0	0	0	0	0	0	6	5	0	0	0	6	5	Not delivered	1	8
Africa	Western Africa	AFRO	Nigeria	34	NI	NG	NGA	Katsina	3795	Dutsi	36760	null	null	0	ADM2	Dutsi	36760	NGA0379536760	2021	Low prevalence (less than 20%)	PreSAC	0	0	0	0	0	0	0	0	0	0	0	0	0	Not delivered	1	8
Africa	Western Africa	AFRO	Nigeria	34	NI	NG	NGA	Katsina	3795	Dutsi	36760	null	null	0	ADM2	Dutsi	36760	NGA0379536760	2021	Low prevalence (less than 20%)	SAC	0	0	0	0	0	0	6	5	0	0	0	6	5	Not delivered	1	8
Africa	Western Africa	AFRO	Nigeria	34	NI	NG	NGA	Katsina	3795	Dutsi	36760	null	null	0	ADM2	Dutsi	36760	NGA0379536760	2021	Low prevalence (less than 20%)	Total	0	0	0	0	0	0	6	5	0	0	0	6	5	Not delivered	1	8
Africa	Western Africa	AFRO	Nigeria	34	NI	NG	NGA	Katsina	3795	Dutsin-Ma	36761	null	null	0	ADM2	Dutsin-Ma	36761	NGA0379536761	2021	Moderate prevalence (20%-49%)	PreSAC	39277	0	0	0	0	0	0	0	0	0	0	0	0	Not delivered	1	7
Africa	Western Africa	AFRO	Nigeria	34	NI	NG	NGA	Katsina	3795	Dutsin-Ma	36761	null	null	0	ADM2	Dutsin-Ma	36761	NGA0379536761	2021	Moderate prevalence (20%-49%)	SAC	68735	0	0	0	0	0	6	3	0	0	0	6	3	Not delivered	1	7
Africa	Western Africa	AFRO	Nigeria	34	NI	NG	NGA	Katsina	3795	Dutsin-Ma	36761	null	null	0	ADM2	Dutsin-Ma	36761	NGA0379536761	2021	Moderate prevalence (20%-49%)	Total	108012	0	0	0	0	0	6	3	0	0	0	6	1	Not delivered	1	7
Africa	Western Africa	AFRO	Nigeria	34	NI	NG	NGA	Katsina	3795	Faskari	36762	null	null	0	ADM2	Faskari	36762	NGA0379536762	2021	Moderate prevalence (20%-49%)	PreSAC	45380	0	0	0	0	0	0	0	0	0	0	0	0	Not delivered	1	7
Africa	Western Africa	AFRO	Nigeria	34	NI	NG	NGA	Katsina	3795	Faskari	36762	null	null	0	ADM2	Faskari	36762	NGA0379536762	2021	Moderate prevalence (20%-49%)	SAC	79415	0	0	0	0	0	6	5	0	0	0	6	5	Not delivered	1	7
Africa	Western Africa	AFRO	Nigeria	34	NI	NG	NGA	Katsina	3795	Faskari	36762	null	null	0	ADM2	Faskari	36762	NGA0379536762	2021	Moderate prevalence (20%-49%)	Total	124795	0	0	0	0	0	6	5	0	0	0	6	3	Not delivered	1	7
Africa	Western Africa	AFRO	Nigeria	34	NI	NG	NGA	Katsina	3795	Funtua	36763	null	null	0	ADM2	Funtua	36763	NGA0379536763	2021	Low prevalence (less than 20%)	PreSAC	0	0	0	0	0	0	0	0	0	0	0	0	0	Not delivered	1	8
Africa	Western Africa	AFRO	Nigeria	34	NI	NG	NGA	Katsina	3795	Funtua	36763	null	null	0	ADM2	Funtua	36763	NGA0379536763	2021	Low prevalence (less than 20%)	SAC	0	0	0	0	0	0	0	0	0	0	0	0	0	Not delivered	1	8
Africa	Western Africa	AFRO	Nigeria	34	NI	NG	NGA	Katsina	3795	Funtua	36763	null	null	0	ADM2	Funtua	36763	NGA0379536763	2021	Low prevalence (less than 20%)	Total	0	0	0	0	0	0	0	0	0	0	0	0	0	Not delivered	1	8
Africa	Western Africa	AFRO	Nigeria	34	NI	NG	NGA	Katsina	3795	Ingawa	36764	null	null	0	ADM2	Ingawa	36764	NGA0379536764	2021	Moderate prevalence (20%-49%)	PreSAC	39296	0	0	0	0	0	0	0	0	0	0	0	0	Not delivered	1	7
Africa	Western Africa	AFRO	Nigeria	34	NI	NG	NGA	Katsina	3795	Ingawa	36764	null	null	0	ADM2	Ingawa	36764	NGA0379536764	2021	Moderate prevalence (20%-49%)	SAC	68768	0	0	0	0	0	4	2	0	0	0	4	2	Not delivered	1	7
Africa	Western Africa	AFRO	Nigeria	34	NI	NG	NGA	Katsina	3795	Ingawa	36764	null	null	0	ADM2	Ingawa	36764	NGA0379536764	2021	Moderate prevalence (20%-49%)	Total	108064	0	0	0	0	0	4	2	0	0	0	4	0	Not delivered	1	7
Africa	Western Africa	AFRO	Nigeria	34	NI	NG	NGA	Katsina	3795	Jibia	36765	null	null	0	ADM2	Jibia	36765	NGA0379536765	2021	Low prevalence (less than 20%)	PreSAC	0	0	0	0	0	0	0	0	0	0	0	0	0	Not delivered	1	8
Africa	Western Africa	AFRO	Nigeria	34	NI	NG	NGA	Katsina	3795	Jibia	36765	null	null	0	ADM2	Jibia	36765	NGA0379536765	2021	Low prevalence (less than 20%)	SAC	0	0	0	0	0	0	6	6	0	0	0	6	6	Not delivered	1	8
Africa	Western Africa	AFRO	Nigeria	34	NI	NG	NGA	Katsina	3795	Jibia	36765	null	null	0	ADM2	Jibia	36765	NGA0379536765	2021	Low prevalence (less than 20%)	Total	0	0	0	0	0	0	6	6	0	0	0	6	6	Not delivered	1	8
Africa	Western Africa	AFRO	Nigeria	34	NI	NG	NGA	Katsina	3795	Kafur	36766	null	null	0	ADM2	Kafur	36766	NGA0379536766	2021	Low prevalence (less than 20%)	PreSAC	0	0	0	0	0	0	0	0	0	0	0	0	0	Not delivered	1	8
Africa	Western Africa	AFRO	Nigeria	34	NI	NG	NGA	Katsina	3795	Kafur	36766	null	null	0	ADM2	Kafur	36766	NGA0379536766	2021	Low prevalence (less than 20%)	SAC	0	0	0	0	0	0	0	0	0	0	0	0	0	Not delivered	1	8
Africa	Western Africa	AFRO	Nigeria	34	NI	NG	NGA	Katsina	3795	Kafur	36766	null	null	0	ADM2	Kafur	36766	NGA0379536766	2021	Low prevalence (less than 20%)	Total	0	0	0	0	0	0	0	0	0	0	0	0	0	Not delivered	1	8
Africa	Western Africa	AFRO	Nigeria	34	NI	NG	NGA	Katsina	3795	Kaita	36767	null	null	0	ADM2	Kaita	36767	NGA0379536767	2021	Low prevalence (less than 20%)	PreSAC	0	0	0	0	0	0	0	0	0	0	0	0	0	Not delivered	1	8
Africa	Western Africa	AFRO	Nigeria	34	NI	NG	NGA	Katsina	3795	Kaita	36767	null	null	0	ADM2	Kaita	36767	NGA0379536767	2021	Low prevalence (less than 20%)	SAC	0	0	0	0	0	0	6	4	0	0	0	6	4	Not delivered	1	8
Africa	Western Africa	AFRO	Nigeria	34	NI	NG	NGA	Katsina	3795	Kaita	36767	null	null	0	ADM2	Kaita	36767	NGA0379536767	2021	Low prevalence (less than 20%)	Total	0	0	0	0	0	0	6	4	0	0	0	6	4	Not delivered	1	8
Africa	Western Africa	AFRO	Nigeria	34	NI	NG	NGA	Katsina	3795	Kankara	36768	null	null	0	ADM2	Kankara	36768	NGA0379536768	2021	Low prevalence (less than 20%)	PreSAC	0	0	0	0	0	0	0	0	0	0	0	0	0	Not delivered	1	8
Africa	Western Africa	AFRO	Nigeria	34	NI	NG	NGA	Katsina	3795	Kankara	36768	null	null	0	ADM2	Kankara	36768	NGA0379536768	2021	Low prevalence (less than 20%)	SAC	0	0	0	0	0	0	6	4	0	0	0	6	4	Not delivered	1	8
Africa	Western Africa	AFRO	Nigeria	34	NI	NG	NGA	Katsina	3795	Kankara	36768	null	null	0	ADM2	Kankara	36768	NGA0379536768	2021	Low prevalence (less than 20%)	Total	0	0	0	0	0	0	6	4	0	0	0	6	4	Not delivered	1	8
Africa	Western Africa	AFRO	Nigeria	34	NI	NG	NGA	Katsina	3795	Kankia	36769	null	null	0	ADM2	Kankia	36769	NGA0379536769	2021	Low prevalence (less than 20%)	PreSAC	0	0	0	0	0	0	0	0	0	0	0	0	0	Not delivered	1	8
Africa	Western Africa	AFRO	Nigeria	34	NI	NG	NGA	Katsina	3795	Kankia	36769	null	null	0	ADM2	Kankia	36769	NGA0379536769	2021	Low prevalence (less than 20%)	SAC	0	0	0	0	0	0	6	4	0	0	0	6	4	Not delivered	1	8
Africa	Western Africa	AFRO	Nigeria	34	NI	NG	NGA	Katsina	3795	Kankia	36769	null	null	0	ADM2	Kankia	36769	NGA0379536769	2021	Low prevalence (less than 20%)	Total	0	0	0	0	0	0	6	4	0	0	0	6	4	Not delivered	1	8
Africa	Western Africa	AFRO	Nigeria	34	NI	NG	NGA	Katsina	3795	Katsina	36770	null	null	0	ADM2	Katsina	36770	NGA0379536770	2021	Low prevalence (less than 20%)	PreSAC	0	0	0	0	0	0	0	0	0	0	0	0	0	Not delivered	1	8
Africa	Western Africa	AFRO	Nigeria	34	NI	NG	NGA	Katsina	3795	Katsina	36770	null	null	0	ADM2	Katsina	36770	NGA0379536770	2021	Low prevalence (less than 20%)	SAC	0	0	0	0	0	0	5	3	0	0	0	5	3	Not delivered	1	8
Africa	Western Africa	AFRO	Nigeria	34	NI	NG	NGA	Katsina	3795	Katsina	36770	null	null	0	ADM2	Katsina	36770	NGA0379536770	2021	Low prevalence (less than 20%)	Total	0	0	0	0	0	0	5	3	0	0	0	5	3	Not delivered	1	8
Africa	Western Africa	AFRO	Nigeria	34	NI	NG	NGA	Katsina	3795	Kurfi	36771	null	null	0	ADM2	Kurfi	36771	NGA0379536771	2021	Low prevalence (less than 20%)	PreSAC	0	0	0	0	0	0	0	0	0	0	0	0	0	Not delivered	1	8
Africa	Western Africa	AFRO	Nigeria	34	NI	NG	NGA	Katsina	3795	Kurfi	36771	null	null	0	ADM2	Kurfi	36771	NGA0379536771	2021	Low prevalence (less than 20%)	SAC	0	0	0	0	0	0	6	5	0	0	0	6	5	Not delivered	1	8
Africa	Western Africa	AFRO	Nigeria	34	NI	NG	NGA	Katsina	3795	Kurfi	36771	null	null	0	ADM2	Kurfi	36771	NGA0379536771	2021	Low prevalence (less than 20%)	Total	0	0	0	0	0	0	6	5	0	0	0	6	5	Not delivered	1	8
Africa	Western Africa	AFRO	Nigeria	34	NI	NG	NGA	Katsina	3795	Kusada	36772	null	null	0	ADM2	Kusada	36772	NGA0379536772	2021	Low prevalence (less than 20%)	PreSAC	0	0	0	0	0	0	0	0	0	0	0	0	0	Not delivered	1	8
Africa	Western Africa	AFRO	Nigeria	34	NI	NG	NGA	Katsina	3795	Kusada	36772	null	null	0	ADM2	Kusada	36772	NGA0379536772	2021	Low prevalence (less than 20%)	SAC	0	0	0	0	0	0	6	5	0	0	0	6	5	Not delivered	1	8
Africa	Western Africa	AFRO	Nigeria	34	NI	NG	NGA	Katsina	3795	Kusada	36772	null	null	0	ADM2	Kusada	36772	NGA0379536772	2021	Low prevalence (less than 20%)	Total	0	0	0	0	0	0	6	5	0	0	0	6	5	Not delivered	1	8
Africa	Western Africa	AFRO	Nigeria	34	NI	NG	NGA	Katsina	3795	Mai'adua	36773	null	null	0	ADM2	Mai'adua	36773	NGA0379536773	2021	Low prevalence (less than 20%)	PreSAC	0	0	0	0	0	0	0	0	0	0	0	0	0	Not delivered	1	8
Africa	Western Africa	AFRO	Nigeria	34	NI	NG	NGA	Katsina	3795	Mai'adua	36773	null	null	0	ADM2	Mai'adua	36773	NGA0379536773	2021	Low prevalence (less than 20%)	SAC	0	0	0	0	0	0	5	2	0	0	0	5	2	Not delivered	1	8
Africa	Western Africa	AFRO	Nigeria	34	NI	NG	NGA	Katsina	3795	Mai'adua	36773	null	null	0	ADM2	Mai'adua	36773	NGA0379536773	2021	Low prevalence (less than 20%)	Total	0	0	0	0	0	0	5	2	0	0	0	5	2	Not delivered	1	8
Africa	Western Africa	AFRO	Nigeria	34	NI	NG	NGA	Katsina	3795	Malumfashi	36774	null	null	0	ADM2	Malumfashi	36774	NGA0379536774	2021	Low prevalence (less than 20%)	PreSAC	0	0	0	0	0	0	0	0	0	0	0	0	0	Not delivered	1	8
Africa	Western Africa	AFRO	Nigeria	34	NI	NG	NGA	Katsina	3795	Malumfashi	36774	null	null	0	ADM2	Malumfashi	36774	NGA0379536774	2021	Low prevalence (less than 20%)	SAC	0	0	0	0	0	0	6	5	0	0	0	6	5	Not delivered	1	8
Africa	Western Africa	AFRO	Nigeria	34	NI	NG	NGA	Katsina	3795	Malumfashi	36774	null	null	0	ADM2	Malumfashi	36774	NGA0379536774	2021	Low prevalence (less than 20%)	Total	0	0	0	0	0	0	6	5	0	0	0	6	5	Not delivered	1	8
Africa	Western Africa	AFRO	Nigeria	34	NI	NG	NGA	Katsina	3795	Mani	36775	null	null	0	ADM2	Mani	36775	NGA0379536775	2021	Low prevalence (less than 20%)	PreSAC	0	0	0	0	0	0	0	0	0	0	0	0	0	Not delivered	1	8
Africa	Western Africa	AFRO	Nigeria	34	NI	NG	NGA	Katsina	3795	Mani	36775	null	null	0	ADM2	Mani	36775	NGA0379536775	2021	Low prevalence (less than 20%)	SAC	0	0	0	0	0	0	6	5	0	0	0	6	5	Not delivered	1	8
Africa	Western Africa	AFRO	Nigeria	34	NI	NG	NGA	Katsina	3795	Mani	36775	null	null	0	ADM2	Mani	36775	NGA0379536775	2021	Low prevalence (less than 20%)	Total	0	0	0	0	0	0	6	5	0	0	0	6	5	Not delivered	1	8
Africa	Western Africa	AFRO	Nigeria	34	NI	NG	NGA	Katsina	3795	Mashi	36776	null	null	0	ADM2	Mashi	36776	NGA0379536776	2021	Low prevalence (less than 20%)	PreSAC	0	0	0	0	0	0	0	0	0	0	0	0	0	Not delivered	1	8
Africa	Western Africa	AFRO	Nigeria	34	NI	NG	NGA	Katsina	3795	Mashi	36776	null	null	0	ADM2	Mashi	36776	NGA0379536776	2021	Low prevalence (less than 20%)	SAC	0	0	0	0	0	0	6	4	0	0	0	6	4	Not delivered	1	8
Africa	Western Africa	AFRO	Nigeria	34	NI	NG	NGA	Katsina	3795	Mashi	36776	null	null	0	ADM2	Mashi	36776	NGA0379536776	2021	Low prevalence (less than 20%)	Total	0	0	0	0	0	0	6	4	0	0	0	6	4	Not delivered	1	8
Africa	Western Africa	AFRO	Nigeria	34	NI	NG	NGA	Katsina	3795	Matazu	36777	null	null	0	ADM2	Matazu	36777	NGA0379536777	2021	Low prevalence (less than 20%)	PreSAC	0	0	0	0	0	0	0	0	0	0	0	0	0	Not delivered	1	8
Africa	Western Africa	AFRO	Nigeria	34	NI	NG	NGA	Katsina	3795	Matazu	36777	null	null	0	ADM2	Matazu	36777	NGA0379536777	2021	Low prevalence (less than 20%)	SAC	0	0	0	0	0	0	6	5	0	0	0	6	5	Not delivered	1	8
Africa	Western Africa	AFRO	Nigeria	34	NI	NG	NGA	Katsina	3795	Matazu	36777	null	null	0	ADM2	Matazu	36777	NGA0379536777	2021	Low prevalence (less than 20%)	Total	0	0	0	0	0	0	6	5	0	0	0	6	5	Not delivered	1	8
Africa	Western Africa	AFRO	Nigeria	34	NI	NG	NGA	Katsina	3795	Musawa	36778	null	null	0	ADM2	Musawa	36778	NGA0379536778	2021	Low prevalence (less than 20%)	PreSAC	0	0	0	0	0	0	0	0	0	0	0	0	0	Not delivered	1	8
Africa	Western Africa	AFRO	Nigeria	34	NI	NG	NGA	Katsina	3795	Musawa	36778	null	null	0	ADM2	Musawa	36778	NGA0379536778	2021	Low prevalence (less than 20%)	SAC	0	0	0	0	0	0	6	5	0	0	0	6	5	Not delivered	1	8
Africa	Western Africa	AFRO	Nigeria	34	NI	NG	NGA	Katsina	3795	Musawa	36778	null	null	0	ADM2	Musawa	36778	NGA0379536778	2021	Low prevalence (less than 20%)	Total	0	0	0	0	0	0	6	5	0	0	0	6	5	Not delivered	1	8
Africa	Western Africa	AFRO	Nigeria	34	NI	NG	NGA	Katsina	3795	Rimi	36779	null	null	0	ADM2	Rimi	36779	NGA0379536779	2021	Low prevalence (less than 20%)	PreSAC	0	0	0	0	0	0	0	0	0	0	0	0	0	Not delivered	1	8
Africa	Western Africa	AFRO	Nigeria	34	NI	NG	NGA	Katsina	3795	Rimi	36779	null	null	0	ADM2	Rimi	36779	NGA0379536779	2021	Low prevalence (less than 20%)	SAC	0	0	0	0	0	0	6	4	0	0	0	6	4	Not delivered	1	8
Africa	Western Africa	AFRO	Nigeria	34	NI	NG	NGA	Katsina	3795	Rimi	36779	null	null	0	ADM2	Rimi	36779	NGA0379536779	2021	Low prevalence (less than 20%)	Total	0	0	0	0	0	0	6	4	0	0	0	6	4	Not delivered	1	8
Africa	Western Africa	AFRO	Nigeria	34	NI	NG	NGA	Katsina	3795	Sabuwa	36780	null	null	0	ADM2	Sabuwa	36780	NGA0379536780	2021	Low prevalence (less than 20%)	PreSAC	0	0	0	0	0	0	0	0	0	0	0	0	0	Not delivered	1	8
Africa	Western Africa	AFRO	Nigeria	34	NI	NG	NGA	Katsina	3795	Sabuwa	36780	null	null	0	ADM2	Sabuwa	36780	NGA0379536780	2021	Low prevalence (less than 20%)	SAC	0	0	0	0	0	0	6	5	0	0	0	6	5	Not delivered	1	8
Africa	Western Africa	AFRO	Nigeria	34	NI	NG	NGA	Katsina	3795	Sabuwa	36780	null	null	0	ADM2	Sabuwa	36780	NGA0379536780	2021	Low prevalence (less than 20%)	Total	0	0	0	0	0	0	6	5	0	0	0	6	5	Not delivered	1	8
Africa	Western Africa	AFRO	Nigeria	34	NI	NG	NGA	Katsina	3795	Safana	36781	null	null	0	ADM2	Safana	36781	NGA0379536781	2021	Low prevalence (less than 20%)	PreSAC	0	0	0	0	0	0	0	0	0	0	0	0	0	Not delivered	1	8
Africa	Western Africa	AFRO	Nigeria	34	NI	NG	NGA	Katsina	3795	Safana	36781	null	null	0	ADM2	Safana	36781	NGA0379536781	2021	Low prevalence (less than 20%)	SAC	0	0	0	0	0	0	5	3	0	0	0	5	3	Not delivered	1	8
Africa	Western Africa	AFRO	Nigeria	34	NI	NG	NGA	Katsina	3795	Safana	36781	null	null	0	ADM2	Safana	36781	NGA0379536781	2021	Low prevalence (less than 20%)	Total	0	0	0	0	0	0	5	3	0	0	0	5	3	Not delivered	1	8
Africa	Western Africa	AFRO	Nigeria	34	NI	NG	NGA	Katsina	3795	Sandamu	36782	null	null	0	ADM2	Sandamu	36782	NGA0379536782	2021	Low prevalence (less than 20%)	PreSAC	0	0	0	0	0	0	0	0	0	0	0	0	0	Not delivered	1	8
Africa	Western Africa	AFRO	Nigeria	34	NI	NG	NGA	Katsina	3795	Sandamu	36782	null	null	0	ADM2	Sandamu	36782	NGA0379536782	2021	Low prevalence (less than 20%)	SAC	0	0	0	0	0	0	6	4	0	0	0	6	4	Not delivered	1	8
Africa	Western Africa	AFRO	Nigeria	34	NI	NG	NGA	Katsina	3795	Sandamu	36782	null	null	0	ADM2	Sandamu	36782	NGA0379536782	2021	Low prevalence (less than 20%)	Total	0	0	0	0	0	0	6	4	0	0	0	6	4	Not delivered	1	8
Africa	Western Africa	AFRO	Nigeria	34	NI	NG	NGA	Katsina	3795	Zango	36783	null	null	0	ADM2	Zango	36783	NGA0379536783	2021	Low prevalence (less than 20%)	PreSAC	0	0	0	0	0	0	0	0	0	0	0	0	0	Not delivered	1	8
Africa	Western Africa	AFRO	Nigeria	34	NI	NG	NGA	Katsina	3795	Zango	36783	null	null	0	ADM2	Zango	36783	NGA0379536783	2021	Low prevalence (less than 20%)	SAC	0	0	0	0	0	0	6	6	0	0	0	6	6	Not delivered	1	8
Africa	Western Africa	AFRO	Nigeria	34	NI	NG	NGA	Katsina	3795	Zango	36783	null	null	0	ADM2	Zango	36783	NGA0379536783	2021	Low prevalence (less than 20%)	Total	0	0	0	0	0	0	6	6	0	0	0	6	6	Not delivered	1	8
Africa	Western Africa	AFRO	Nigeria	34	NI	NG	NGA	Kebbi	3796	Aleiro	36784	null	null	0	ADM2	Aleiro	36784	NGA0379636784	2021	Low prevalence (less than 20%)	PreSAC	0	0	0	0	0	0	0	0	0	0	0	0	0	Not delivered	1	8
Africa	Western Africa	AFRO	Nigeria	34	NI	NG	NGA	Kebbi	3796	Aleiro	36784	null	null	0	ADM2	Aleiro	36784	NGA0379636784	2021	Low prevalence (less than 20%)	SAC	0	0	0	0	0	0	1	1	0	0	0	1	1	Not delivered	1	8
Africa	Western Africa	AFRO	Nigeria	34	NI	NG	NGA	Kebbi	3796	Aleiro	36784	null	null	0	ADM2	Aleiro	36784	NGA0379636784	2021	Low prevalence (less than 20%)	Total	0	0	0	0	0	0	1	1	0	0	0	1	1	Not delivered	1	8
Africa	Western Africa	AFRO	Nigeria	34	NI	NG	NGA	Kebbi	3796	Arewa-Dandi	36785	null	null	0	ADM2	Arewa-Dandi	36785	NGA0379636785	2021	Low prevalence (less than 20%)	PreSAC	0	0	0	0	0	0	0	0	0	0	0	0	0	Not delivered	1	8
Africa	Western Africa	AFRO	Nigeria	34	NI	NG	NGA	Kebbi	3796	Arewa-Dandi	36785	null	null	0	ADM2	Arewa-Dandi	36785	NGA0379636785	2021	Low prevalence (less than 20%)	SAC	0	0	0	0	0	0	6	6	0	0	0	6	6	Not delivered	1	8
Africa	Western Africa	AFRO	Nigeria	34	NI	NG	NGA	Kebbi	3796	Arewa-Dandi	36785	null	null	0	ADM2	Arewa-Dandi	36785	NGA0379636785	2021	Low prevalence (less than 20%)	Total	0	0	0	0	0	0	6	6	0	0	0	6	6	Not delivered	1	8
Africa	Western Africa	AFRO	Nigeria	34	NI	NG	NGA	Kebbi	3796	Argungu	36786	null	null	0	ADM2	Argungu	36786	NGA0379636786	2021	Low prevalence (less than 20%)	PreSAC	0	0	0	0	0	0	0	0	0	0	0	0	0	Not delivered	1	8
Africa	Western Africa	AFRO	Nigeria	34	NI	NG	NGA	Kebbi	3796	Argungu	36786	null	null	0	ADM2	Argungu	36786	NGA0379636786	2021	Low prevalence (less than 20%)	SAC	0	0	0	0	0	0	6	6	0	0	0	6	6	Not delivered	1	8
Africa	Western Africa	AFRO	Nigeria	34	NI	NG	NGA	Kebbi	3796	Argungu	36786	null	null	0	ADM2	Argungu	36786	NGA0379636786	2021	Low prevalence (less than 20%)	Total	0	0	0	0	0	0	6	6	0	0	0	6	6	Not delivered	1	8
Africa	Western Africa	AFRO	Nigeria	34	NI	NG	NGA	Kebbi	3796	Augie	36787	null	null	0	ADM2	Augie	36787	NGA0379636787	2021	Low prevalence (less than 20%)	PreSAC	0	0	0	0	0	0	0	0	0	0	0	0	0	Not delivered	1	8
Africa	Western Africa	AFRO	Nigeria	34	NI	NG	NGA	Kebbi	3796	Augie	36787	null	null	0	ADM2	Augie	36787	NGA0379636787	2021	Low prevalence (less than 20%)	SAC	0	0	0	0	0	0	6	4	0	0	0	6	4	Not delivered	1	8
Africa	Western Africa	AFRO	Nigeria	34	NI	NG	NGA	Kebbi	3796	Augie	36787	null	null	0	ADM2	Augie	36787	NGA0379636787	2021	Low prevalence (less than 20%)	Total	0	0	0	0	0	0	6	4	0	0	0	6	4	Not delivered	1	8
Africa	Western Africa	AFRO	Nigeria	34	NI	NG	NGA	Kebbi	3796	Bagudo	36788	null	null	0	ADM2	Bagudo	36788	NGA0379636788	2021	Moderate prevalence (20%-49%)	PreSAC	55052	0	0	0	0	0	0	0	0	0	0	0	0	Not delivered	1	7
Africa	Western Africa	AFRO	Nigeria	34	NI	NG	NGA	Kebbi	3796	Bagudo	36788	null	null	0	ADM2	Bagudo	36788	NGA0379636788	2021	Moderate prevalence (20%-49%)	SAC	96341	0	0	0	0	0	6	5	0	0	0	6	5	Not delivered	1	7
Africa	Western Africa	AFRO	Nigeria	34	NI	NG	NGA	Kebbi	3796	Bagudo	36788	null	null	0	ADM2	Bagudo	36788	NGA0379636788	2021	Moderate prevalence (20%-49%)	Total	151393	0	0	0	0	0	6	5	0	0	0	6	0	Not delivered	1	7
Africa	Western Africa	AFRO	Nigeria	34	NI	NG	NGA	Kebbi	3796	Birnin Kebbi	36789	null	null	0	ADM2	Birnin Kebbi	36789	NGA0379636789	2021	Low prevalence (less than 20%)	PreSAC	0	0	0	0	0	0	0	0	0	0	0	0	0	Not delivered	1	8
Africa	Western Africa	AFRO	Nigeria	34	NI	NG	NGA	Kebbi	3796	Birnin Kebbi	36789	null	null	0	ADM2	Birnin Kebbi	36789	NGA0379636789	2021	Low prevalence (less than 20%)	SAC	0	0	0	0	0	0	4	4	0	0	0	4	4	Not delivered	1	8
Africa	Western Africa	AFRO	Nigeria	34	NI	NG	NGA	Kebbi	3796	Birnin Kebbi	36789	null	null	0	ADM2	Birnin Kebbi	36789	NGA0379636789	2021	Low prevalence (less than 20%)	Total	0	0	0	0	0	0	4	4	0	0	0	4	4	Not delivered	1	8
Africa	Western Africa	AFRO	Nigeria	34	NI	NG	NGA	Kebbi	3796	Bunza	36790	null	null	0	ADM2	Bunza	36790	NGA0379636790	2021	Low prevalence (less than 20%)	PreSAC	0	0	0	0	0	0	0	0	0	0	0	0	0	Not delivered	1	8
Africa	Western Africa	AFRO	Nigeria	34	NI	NG	NGA	Kebbi	3796	Bunza	36790	null	null	0	ADM2	Bunza	36790	NGA0379636790	2021	Low prevalence (less than 20%)	SAC	0	0	0	0	0	0	5	5	0	0	0	5	5	Not delivered	1	8
Africa	Western Africa	AFRO	Nigeria	34	NI	NG	NGA	Kebbi	3796	Bunza	36790	null	null	0	ADM2	Bunza	36790	NGA0379636790	2021	Low prevalence (less than 20%)	Total	0	0	0	0	0	0	5	5	0	0	0	5	5	Not delivered	1	8
Africa	Western Africa	AFRO	Nigeria	34	NI	NG	NGA	Kebbi	3796	Dandi	36791	null	null	0	ADM2	Dandi	36791	NGA0379636791	2021	Moderate prevalence (20%-49%)	PreSAC	33398	0	0	0	0	0	0	0	0	0	0	0	0	Not delivered	1	7
Africa	Western Africa	AFRO	Nigeria	34	NI	NG	NGA	Kebbi	3796	Dandi	36791	null	null	0	ADM2	Dandi	36791	NGA0379636791	2021	Moderate prevalence (20%-49%)	SAC	58446	0	0	0	0	0	6	6	0	0	0	6	6	Not delivered	1	7
Africa	Western Africa	AFRO	Nigeria	34	NI	NG	NGA	Kebbi	3796	Dandi	36791	null	null	0	ADM2	Dandi	36791	NGA0379636791	2021	Moderate prevalence (20%-49%)	Total	91844	0	0	0	0	0	6	6	0	0	0	6	0	Not delivered	1	7
Africa	Western Africa	AFRO	Nigeria	34	NI	NG	NGA	Kebbi	3796	Fakai	36792	null	null	0	ADM2	Fakai	36792	NGA0379636792	2021	Low prevalence (less than 20%)	PreSAC	0	0	0	0	0	0	0	0	0	0	0	0	0	Not delivered	1	8
Africa	Western Africa	AFRO	Nigeria	34	NI	NG	NGA	Kebbi	3796	Fakai	36792	null	null	0	ADM2	Fakai	36792	NGA0379636792	2021	Low prevalence (less than 20%)	SAC	0	0	0	0	0	0	7	7	0	0	0	7	7	Not delivered	1	8
Africa	Western Africa	AFRO	Nigeria	34	NI	NG	NGA	Kebbi	3796	Fakai	36792	null	null	0	ADM2	Fakai	36792	NGA0379636792	2021	Low prevalence (less than 20%)	Total	0	0	0	0	0	0	7	7	0	0	0	7	7	Not delivered	1	8
Africa	Western Africa	AFRO	Nigeria	34	NI	NG	NGA	Kebbi	3796	Gwandu	36793	null	null	0	ADM2	Gwandu	36793	NGA0379636793	2021	Low prevalence (less than 20%)	PreSAC	0	0	0	0	0	0	0	0	0	0	0	0	0	Not delivered	1	8
Africa	Western Africa	AFRO	Nigeria	34	NI	NG	NGA	Kebbi	3796	Gwandu	36793	null	null	0	ADM2	Gwandu	36793	NGA0379636793	2021	Low prevalence (less than 20%)	SAC	0	0	0	0	0	0	5	5	0	0	0	5	5	Not delivered	1	8
Africa	Western Africa	AFRO	Nigeria	34	NI	NG	NGA	Kebbi	3796	Gwandu	36793	null	null	0	ADM2	Gwandu	36793	NGA0379636793	2021	Low prevalence (less than 20%)	Total	0	0	0	0	0	0	5	5	0	0	0	5	5	Not delivered	1	8
Africa	Western Africa	AFRO	Nigeria	34	NI	NG	NGA	Kebbi	3796	Jega	36794	null	null	0	ADM2	Jega	36794	NGA0379636794	2021	Low prevalence (less than 20%)	PreSAC	0	0	0	0	0	0	0	0	0	0	0	0	0	Not delivered	1	8
Africa	Western Africa	AFRO	Nigeria	34	NI	NG	NGA	Kebbi	3796	Jega	36794	null	null	0	ADM2	Jega	36794	NGA0379636794	2021	Low prevalence (less than 20%)	SAC	0	0	0	0	0	0	5	5	0	0	0	5	5	Not delivered	1	8
Africa	Western Africa	AFRO	Nigeria	34	NI	NG	NGA	Kebbi	3796	Jega	36794	null	null	0	ADM2	Jega	36794	NGA0379636794	2021	Low prevalence (less than 20%)	Total	0	0	0	0	0	0	5	5	0	0	0	5	5	Not delivered	1	8
Africa	Western Africa	AFRO	Nigeria	34	NI	NG	NGA	Kebbi	3796	Kalgo	36795	null	null	0	ADM2	Kalgo	36795	NGA0379636795	2021	Low prevalence (less than 20%)	PreSAC	0	0	0	0	0	0	0	0	0	0	0	0	0	Not delivered	1	8
Africa	Western Africa	AFRO	Nigeria	34	NI	NG	NGA	Kebbi	3796	Kalgo	36795	null	null	0	ADM2	Kalgo	36795	NGA0379636795	2021	Low prevalence (less than 20%)	SAC	0	0	0	0	0	0	5	5	0	0	0	5	5	Not delivered	1	8
Africa	Western Africa	AFRO	Nigeria	34	NI	NG	NGA	Kebbi	3796	Kalgo	36795	null	null	0	ADM2	Kalgo	36795	NGA0379636795	2021	Low prevalence (less than 20%)	Total	0	0	0	0	0	0	5	5	0	0	0	5	5	Not delivered	1	8
Africa	Western Africa	AFRO	Nigeria	34	NI	NG	NGA	Kebbi	3796	Koko/Besse	36796	null	null	0	ADM2	Koko/Besse	36796	NGA0379636796	2021	Low prevalence (less than 20%)	PreSAC	0	0	0	0	0	0	0	0	0	0	0	0	0	Not delivered	1	8
Africa	Western Africa	AFRO	Nigeria	34	NI	NG	NGA	Kebbi	3796	Koko/Besse	36796	null	null	0	ADM2	Koko/Besse	36796	NGA0379636796	2021	Low prevalence (less than 20%)	SAC	0	0	0	0	0	0	5	4	0	0	0	5	4	Not delivered	1	8
Africa	Western Africa	AFRO	Nigeria	34	NI	NG	NGA	Kebbi	3796	Koko/Besse	36796	null	null	0	ADM2	Koko/Besse	36796	NGA0379636796	2021	Low prevalence (less than 20%)	Total	0	0	0	0	0	0	5	4	0	0	0	5	4	Not delivered	1	8
Africa	Western Africa	AFRO	Nigeria	34	NI	NG	NGA	Kebbi	3796	Maiyama	36797	null	null	0	ADM2	Maiyama	36797	NGA0379636797	2021	Low prevalence (less than 20%)	PreSAC	0	0	0	0	0	0	0	0	0	0	0	0	0	Not delivered	1	8
Africa	Western Africa	AFRO	Nigeria	34	NI	NG	NGA	Kebbi	3796	Maiyama	36797	null	null	0	ADM2	Maiyama	36797	NGA0379636797	2021	Low prevalence (less than 20%)	SAC	0	0	0	0	0	0	5	5	0	0	0	5	5	Not delivered	1	8
Africa	Western Africa	AFRO	Nigeria	34	NI	NG	NGA	Kebbi	3796	Maiyama	36797	null	null	0	ADM2	Maiyama	36797	NGA0379636797	2021	Low prevalence (less than 20%)	Total	0	0	0	0	0	0	5	5	0	0	0	5	5	Not delivered	1	8
Africa	Western Africa	AFRO	Nigeria	34	NI	NG	NGA	Kebbi	3796	Ngaski	36798	null	null	0	ADM2	Ngaski	36798	NGA0379636798	2021	Low prevalence (less than 20%)	PreSAC	0	0	0	0	0	0	0	0	0	0	0	0	0	Not delivered	1	8
Africa	Western Africa	AFRO	Nigeria	34	NI	NG	NGA	Kebbi	3796	Ngaski	36798	null	null	0	ADM2	Ngaski	36798	NGA0379636798	2021	Low prevalence (less than 20%)	SAC	0	0	0	0	0	0	6	6	0	0	0	6	6	Not delivered	1	8
Africa	Western Africa	AFRO	Nigeria	34	NI	NG	NGA	Kebbi	3796	Ngaski	36798	null	null	0	ADM2	Ngaski	36798	NGA0379636798	2021	Low prevalence (less than 20%)	Total	0	0	0	0	0	0	6	6	0	0	0	6	6	Not delivered	1	8
Africa	Western Africa	AFRO	Nigeria	34	NI	NG	NGA	Kebbi	3796	Sakaba	36799	null	null	0	ADM2	Sakaba	36799	NGA0379636799	2021	Low prevalence (less than 20%)	PreSAC	0	0	0	0	0	0	0	0	0	0	0	0	0	Not delivered	1	8
Africa	Western Africa	AFRO	Nigeria	34	NI	NG	NGA	Kebbi	3796	Sakaba	36799	null	null	0	ADM2	Sakaba	36799	NGA0379636799	2021	Low prevalence (less than 20%)	SAC	0	0	0	0	0	0	7	6	0	0	0	7	6	Not delivered	1	8
Africa	Western Africa	AFRO	Nigeria	34	NI	NG	NGA	Kebbi	3796	Sakaba	36799	null	null	0	ADM2	Sakaba	36799	NGA0379636799	2021	Low prevalence (less than 20%)	Total	0	0	0	0	0	0	7	6	0	0	0	7	6	Not delivered	1	8
Africa	Western Africa	AFRO	Nigeria	34	NI	NG	NGA	Kebbi	3796	Shanga	36800	null	null	0	ADM2	Shanga	36800	NGA0379636800	2021	Low prevalence (less than 20%)	PreSAC	0	0	0	0	0	0	0	0	0	0	0	0	0	Not delivered	1	8
Africa	Western Africa	AFRO	Nigeria	34	NI	NG	NGA	Kebbi	3796	Shanga	36800	null	null	0	ADM2	Shanga	36800	NGA0379636800	2021	Low prevalence (less than 20%)	SAC	0	0	0	0	0	0	6	5	0	0	0	6	5	Not delivered	1	8
Africa	Western Africa	AFRO	Nigeria	34	NI	NG	NGA	Kebbi	3796	Shanga	36800	null	null	0	ADM2	Shanga	36800	NGA0379636800	2021	Low prevalence (less than 20%)	Total	0	0	0	0	0	0	6	5	0	0	0	6	5	Not delivered	1	8
Africa	Western Africa	AFRO	Nigeria	34	NI	NG	NGA	Kebbi	3796	Suru	36801	null	null	0	ADM2	Suru	36801	NGA0379636801	2021	Low prevalence (less than 20%)	PreSAC	0	0	0	0	0	0	0	0	0	0	0	0	0	Not delivered	1	8
Africa	Western Africa	AFRO	Nigeria	34	NI	NG	NGA	Kebbi	3796	Suru	36801	null	null	0	ADM2	Suru	36801	NGA0379636801	2021	Low prevalence (less than 20%)	SAC	0	0	0	0	0	0	6	5	0	0	0	6	5	Not delivered	1	8
Africa	Western Africa	AFRO	Nigeria	34	NI	NG	NGA	Kebbi	3796	Suru	36801	null	null	0	ADM2	Suru	36801	NGA0379636801	2021	Low prevalence (less than 20%)	Total	0	0	0	0	0	0	6	5	0	0	0	6	5	Not delivered	1	8
Africa	Western Africa	AFRO	Nigeria	34	NI	NG	NGA	Kebbi	3796	Wasagu/Danko	36802	null	null	0	ADM2	Wasagu/Danko	36802	NGA0379636802	2021	Low prevalence (less than 20%)	PreSAC	0	0	0	0	0	0	0	0	0	0	0	0	0	Not delivered	1	8
Africa	Western Africa	AFRO	Nigeria	34	NI	NG	NGA	Kebbi	3796	Wasagu/Danko	36802	null	null	0	ADM2	Wasagu/Danko	36802	NGA0379636802	2021	Low prevalence (less than 20%)	SAC	0	0	0	0	0	0	7	6	0	0	0	7	6	Not delivered	1	8
Africa	Western Africa	AFRO	Nigeria	34	NI	NG	NGA	Kebbi	3796	Wasagu/Danko	36802	null	null	0	ADM2	Wasagu/Danko	36802	NGA0379636802	2021	Low prevalence (less than 20%)	Total	0	0	0	0	0	0	7	6	0	0	0	7	6	Not delivered	1	8
Africa	Western Africa	AFRO	Nigeria	34	NI	NG	NGA	Kebbi	3796	Yauri	36803	null	null	0	ADM2	Yauri	36803	NGA0379636803	2021	Low prevalence (less than 20%)	PreSAC	0	0	0	0	0	0	0	0	0	0	0	0	0	Not delivered	1	8
Africa	Western Africa	AFRO	Nigeria	34	NI	NG	NGA	Kebbi	3796	Yauri	36803	null	null	0	ADM2	Yauri	36803	NGA0379636803	2021	Low prevalence (less than 20%)	SAC	0	0	0	0	0	0	6	6	0	0	0	6	6	Not delivered	1	8
Africa	Western Africa	AFRO	Nigeria	34	NI	NG	NGA	Kebbi	3796	Yauri	36803	null	null	0	ADM2	Yauri	36803	NGA0379636803	2021	Low prevalence (less than 20%)	Total	0	0	0	0	0	0	6	6	0	0	0	6	6	Not delivered	1	8
Africa	Western Africa	AFRO	Nigeria	34	NI	NG	NGA	Kebbi	3796	Zuru	36804	null	null	0	ADM2	Zuru	36804	NGA0379636804	2021	Low prevalence (less than 20%)	PreSAC	0	0	0	0	0	0	0	0	0	0	0	0	0	Not delivered	1	8
Africa	Western Africa	AFRO	Nigeria	34	NI	NG	NGA	Kebbi	3796	Zuru	36804	null	null	0	ADM2	Zuru	36804	NGA0379636804	2021	Low prevalence (less than 20%)	SAC	0	0	0	0	0	0	7	5	0	0	0	7	5	Not delivered	1	8
Africa	Western Africa	AFRO	Nigeria	34	NI	NG	NGA	Kebbi	3796	Zuru	36804	null	null	0	ADM2	Zuru	36804	NGA0379636804	2021	Low prevalence (less than 20%)	Total	0	0	0	0	0	0	7	5	0	0	0	7	5	Not delivered	1	8
Africa	Western Africa	AFRO	Nigeria	34	NI	NG	NGA	Kogi	3797	Adavi	36805	null	null	0	ADM2	Adavi	36805	NGA0379736805	2021	Moderate prevalence (20%-49%)	PreSAC	46806	0	0	0	0	0	0	0	0	0	0	0	0	Not delivered	1	7
Africa	Western Africa	AFRO	Nigeria	34	NI	NG	NGA	Kogi	3797	Adavi	36805	null	null	0	ADM2	Adavi	36805	NGA0379736805	2021	Moderate prevalence (20%-49%)	SAC	81910	0	0	0	0	0	5	5	0	0	0	5	5	Not delivered	1	7
Africa	Western Africa	AFRO	Nigeria	34	NI	NG	NGA	Kogi	3797	Adavi	36805	null	null	0	ADM2	Adavi	36805	NGA0379736805	2021	Moderate prevalence (20%-49%)	Total	128716	0	0	0	0	0	5	5	0	0	0	5	0	Not delivered	1	7
Africa	Western Africa	AFRO	Nigeria	34	NI	NG	NGA	Kogi	3797	Ajaokuta	36806	null	null	0	ADM2	Ajaokuta	36806	NGA0379736806	2021	Moderate prevalence (20%-49%)	PreSAC	28316	0	0	0	0	0	0	0	0	0	0	0	0	Not delivered	1	7
Africa	Western Africa	AFRO	Nigeria	34	NI	NG	NGA	Kogi	3797	Ajaokuta	36806	null	null	0	ADM2	Ajaokuta	36806	NGA0379736806	2021	Moderate prevalence (20%-49%)	SAC	49553	0	0	0	0	0	6	5	0	0	0	6	5	Not delivered	1	7
Africa	Western Africa	AFRO	Nigeria	34	NI	NG	NGA	Kogi	3797	Ajaokuta	36806	null	null	0	ADM2	Ajaokuta	36806	NGA0379736806	2021	Moderate prevalence (20%-49%)	Total	77869	0	0	0	0	0	6	5	0	0	0	6	1	Not delivered	1	7
Africa	Western Africa	AFRO	Nigeria	34	NI	NG	NGA	Kogi	3797	Ankpa	36807	null	null	0	ADM2	Ankpa	36807	NGA0379736807	2021	Moderate prevalence (20%-49%)	PreSAC	61889	0	0	0	0	0	0	0	0	0	0	0	0	Not delivered	1	7
Africa	Western Africa	AFRO	Nigeria	34	NI	NG	NGA	Kogi	3797	Ankpa	36807	null	null	0	ADM2	Ankpa	36807	NGA0379736807	2021	Moderate prevalence (20%-49%)	SAC	108306	0	0	0	0	0	6	4	0	0	0	6	4	Not delivered	1	7
Africa	Western Africa	AFRO	Nigeria	34	NI	NG	NGA	Kogi	3797	Ankpa	36807	null	null	0	ADM2	Ankpa	36807	NGA0379736807	2021	Moderate prevalence (20%-49%)	Total	170195	0	0	0	0	0	6	4	0	0	0	6	0	Not delivered	1	7
Africa	Western Africa	AFRO	Nigeria	34	NI	NG	NGA	Kogi	3797	Bassa	36808	null	null	0	ADM2	Bassa	36808	NGA0379736808	2021	Moderate prevalence (20%-49%)	PreSAC	32407	0	0	0	0	0	0	0	0	0	0	0	0	Not delivered	1	7
Africa	Western Africa	AFRO	Nigeria	34	NI	NG	NGA	Kogi	3797	Bassa	36808	null	null	0	ADM2	Bassa	36808	NGA0379736808	2021	Moderate prevalence (20%-49%)	SAC	56712	0	0	0	0	0	7	6	0	0	0	7	6	Not delivered	1	7
Africa	Western Africa	AFRO	Nigeria	34	NI	NG	NGA	Kogi	3797	Bassa	36808	null	null	0	ADM2	Bassa	36808	NGA0379736808	2021	Moderate prevalence (20%-49%)	Total	89119	0	0	0	0	0	7	6	0	0	0	7	0	Not delivered	1	7
Africa	Western Africa	AFRO	Nigeria	34	NI	NG	NGA	Kogi	3797	Dekina	36809	null	null	0	ADM2	Dekina	36809	NGA0379736809	2021	Moderate prevalence (20%-49%)	PreSAC	60259	0	0	0	0	0	0	0	0	0	0	0	0	Not delivered	1	7
Africa	Western Africa	AFRO	Nigeria	34	NI	NG	NGA	Kogi	3797	Dekina	36809	null	null	0	ADM2	Dekina	36809	NGA0379736809	2021	Moderate prevalence (20%-49%)	SAC	105454	0	0	0	0	0	4	3	0	0	0	4	3	Not delivered	1	7
Africa	Western Africa	AFRO	Nigeria	34	NI	NG	NGA	Kogi	3797	Dekina	36809	null	null	0	ADM2	Dekina	36809	NGA0379736809	2021	Moderate prevalence (20%-49%)	Total	165713	0	0	0	0	0	4	3	0	0	0	4	0	Not delivered	1	7
Africa	Western Africa	AFRO	Nigeria	34	NI	NG	NGA	Kogi	3797	Ibaji	36810	null	null	0	ADM2	Ibaji	36810	NGA0379736810	2021	Moderate prevalence (20%-49%)	PreSAC	29660	0	0	0	0	0	0	0	0	0	0	0	0	Not delivered	1	7
Africa	Western Africa	AFRO	Nigeria	34	NI	NG	NGA	Kogi	3797	Ibaji	36810	null	null	0	ADM2	Ibaji	36810	NGA0379736810	2021	Moderate prevalence (20%-49%)	SAC	51906	0	0	0	0	0	6	4	0	0	0	6	4	Not delivered	1	7
Africa	Western Africa	AFRO	Nigeria	34	NI	NG	NGA	Kogi	3797	Ibaji	36810	null	null	0	ADM2	Ibaji	36810	NGA0379736810	2021	Moderate prevalence (20%-49%)	Total	81566	0	0	0	0	0	6	4	0	0	0	6	0	Not delivered	1	7
Africa	Western Africa	AFRO	Nigeria	34	NI	NG	NGA	Kogi	3797	Idah	36811	null	null	0	ADM2	Idah	36811	NGA0379736811	2021	Moderate prevalence (20%-49%)	PreSAC	18476	0	0	0	0	0	0	0	0	0	0	0	0	Not delivered	1	7
Africa	Western Africa	AFRO	Nigeria	34	NI	NG	NGA	Kogi	3797	Idah	36811	null	null	0	ADM2	Idah	36811	NGA0379736811	2021	Moderate prevalence (20%-49%)	SAC	32334	0	0	0	0	0	6	5	0	0	0	6	5	Not delivered	1	7
Africa	Western Africa	AFRO	Nigeria	34	NI	NG	NGA	Kogi	3797	Idah	36811	null	null	0	ADM2	Idah	36811	NGA0379736811	2021	Moderate prevalence (20%-49%)	Total	50810	0	0	0	0	0	6	5	0	0	0	6	0	Not delivered	1	7
Africa	Western Africa	AFRO	Nigeria	34	NI	NG	NGA	Kogi	3797	Igalamela-Odulu	36812	null	null	0	ADM2	Igalamela-Odulu	36812	NGA0379736812	2021	Moderate prevalence (20%-49%)	PreSAC	34265	0	0	0	0	0	0	0	0	0	0	0	0	Not delivered	1	7
Africa	Western Africa	AFRO	Nigeria	34	NI	NG	NGA	Kogi	3797	Igalamela-Odulu	36812	null	null	0	ADM2	Igalamela-Odulu	36812	NGA0379736812	2021	Moderate prevalence (20%-49%)	SAC	59964	0	0	0	0	0	6	4	0	0	0	6	4	Not delivered	1	7
Africa	Western Africa	AFRO	Nigeria	34	NI	NG	NGA	Kogi	3797	Igalamela-Odulu	36812	null	null	0	ADM2	Igalamela-Odulu	36812	NGA0379736812	2021	Moderate prevalence (20%-49%)	Total	94229	0	0	0	0	0	6	4	0	0	0	6	0	Not delivered	1	7
Africa	Western Africa	AFRO	Nigeria	34	NI	NG	NGA	Kogi	3797	Ijumu	36813	null	null	0	ADM2	Ijumu	36813	NGA0379736813	2021	Moderate prevalence (20%-49%)	PreSAC	27762	0	0	0	0	0	0	0	0	0	0	0	0	Not delivered	1	7
Africa	Western Africa	AFRO	Nigeria	34	NI	NG	NGA	Kogi	3797	Ijumu	36813	null	null	0	ADM2	Ijumu	36813	NGA0379736813	2021	Moderate prevalence (20%-49%)	SAC	48584	0	0	0	0	0	5	5	0	0	0	5	5	Not delivered	1	7
Africa	Western Africa	AFRO	Nigeria	34	NI	NG	NGA	Kogi	3797	Ijumu	36813	null	null	0	ADM2	Ijumu	36813	NGA0379736813	2021	Moderate prevalence (20%-49%)	Total	76346	0	0	0	0	0	5	5	0	0	0	5	0	Not delivered	1	7
Africa	Western Africa	AFRO	Nigeria	34	NI	NG	NGA	Kogi	3797	Kabba/Bunu	36814	null	null	0	ADM2	Kabba/Bunu	36814	NGA0379736814	2021	Low prevalence (less than 20%)	PreSAC	0	0	0	0	0	0	0	0	0	0	0	0	0	Not delivered	1	8
Africa	Western Africa	AFRO	Nigeria	34	NI	NG	NGA	Kogi	3797	Kabba/Bunu	36814	null	null	0	ADM2	Kabba/Bunu	36814	NGA0379736814	2021	Low prevalence (less than 20%)	SAC	0	0	0	0	0	0	5	4	0	0	0	5	4	Not delivered	1	8
Africa	Western Africa	AFRO	Nigeria	34	NI	NG	NGA	Kogi	3797	Kabba/Bunu	36814	null	null	0	ADM2	Kabba/Bunu	36814	NGA0379736814	2021	Low prevalence (less than 20%)	Total	0	0	0	0	0	0	5	4	0	0	0	5	4	Not delivered	1	8
Africa	Western Africa	AFRO	Nigeria	34	NI	NG	NGA	Kogi	3797	Kogi	36815	null	null	0	ADM2	Kogi	36815	NGA0379736815	2021	Moderate prevalence (20%-49%)	PreSAC	26830	0	0	0	0	0	0	0	0	0	0	0	0	Not delivered	1	7
Africa	Western Africa	AFRO	Nigeria	34	NI	NG	NGA	Kogi	3797	Kogi	36815	null	null	0	ADM2	Kogi	36815	NGA0379736815	2021	Moderate prevalence (20%-49%)	SAC	46952	0	0	0	0	0	7	3	0	0	0	7	3	Not delivered	1	7
Africa	Western Africa	AFRO	Nigeria	34	NI	NG	NGA	Kogi	3797	Kogi	36815	null	null	0	ADM2	Kogi	36815	NGA0379736815	2021	Moderate prevalence (20%-49%)	Total	73782	0	0	0	0	0	7	3	0	0	0	7	0	Not delivered	1	7
Africa	Western Africa	AFRO	Nigeria	34	NI	NG	NGA	Kogi	3797	Lokoja	36816	null	null	0	ADM2	Lokoja	36816	NGA0379736816	2021	Moderate prevalence (20%-49%)	PreSAC	45201	0	0	0	0	0	0	0	0	0	0	0	0	Not delivered	1	7
Africa	Western Africa	AFRO	Nigeria	34	NI	NG	NGA	Kogi	3797	Lokoja	36816	null	null	0	ADM2	Lokoja	36816	NGA0379736816	2021	Moderate prevalence (20%-49%)	SAC	79101	0	0	0	0	0	7	2	0	0	0	7	2	Not delivered	1	7
Africa	Western Africa	AFRO	Nigeria	34	NI	NG	NGA	Kogi	3797	Lokoja	36816	null	null	0	ADM2	Lokoja	36816	NGA0379736816	2021	Moderate prevalence (20%-49%)	Total	124302	0	0	0	0	0	7	2	0	0	0	7	0	Not delivered	1	7
Africa	Western Africa	AFRO	Nigeria	34	NI	NG	NGA	Kogi	3797	Mapo-Muro	36817	null	null	0	ADM2	Mapo-Muro	36817	NGA0379736817	2021	Moderate prevalence (20%-49%)	PreSAC	10194	0	0	0	0	0	0	0	0	0	0	0	0	Not delivered	1	7
Africa	Western Africa	AFRO	Nigeria	34	NI	NG	NGA	Kogi	3797	Mapo-Muro	36817	null	null	0	ADM2	Mapo-Muro	36817	NGA0379736817	2021	Moderate prevalence (20%-49%)	SAC	17840	0	0	0	0	0	5	4	0	0	0	5	4	Not delivered	1	7
Africa	Western Africa	AFRO	Nigeria	34	NI	NG	NGA	Kogi	3797	Mapo-Muro	36817	null	null	0	ADM2	Mapo-Muro	36817	NGA0379736817	2021	Moderate prevalence (20%-49%)	Total	28034	0	0	0	0	0	5	4	0	0	0	5	0	Not delivered	1	7
Africa	Western Africa	AFRO	Nigeria	34	NI	NG	NGA	Kogi	3797	Ofu	36818	null	null	0	ADM2	Ofu	36818	NGA0379736818	2021	Moderate prevalence (20%-49%)	PreSAC	44485	0	0	0	0	0	0	0	0	0	0	0	0	Not delivered	1	7
Africa	Western Africa	AFRO	Nigeria	34	NI	NG	NGA	Kogi	3797	Ofu	36818	null	null	0	ADM2	Ofu	36818	NGA0379736818	2021	Moderate prevalence (20%-49%)	SAC	77849	0	0	0	0	0	6	5	0	0	0	6	5	Not delivered	1	7
Africa	Western Africa	AFRO	Nigeria	34	NI	NG	NGA	Kogi	3797	Ofu	36818	null	null	0	ADM2	Ofu	36818	NGA0379736818	2021	Moderate prevalence (20%-49%)	Total	122334	0	0	0	0	0	6	5	0	0	0	6	0	Not delivered	1	7
Africa	Western Africa	AFRO	Nigeria	34	NI	NG	NGA	Kogi	3797	Ogori/Magono	36819	null	null	0	ADM2	Ogori/Magono	36819	NGA0379736819	2021	Moderate prevalence (20%-49%)	PreSAC	9172	0	0	0	0	0	0	0	0	0	0	0	0	Not delivered	1	7
Africa	Western Africa	AFRO	Nigeria	34	NI	NG	NGA	Kogi	3797	Ogori/Magono	36819	null	null	0	ADM2	Ogori/Magono	36819	NGA0379736819	2021	Moderate prevalence (20%-49%)	SAC	16051	0	0	0	0	0	5	5	0	0	0	5	5	Not delivered	1	7
Africa	Western Africa	AFRO	Nigeria	34	NI	NG	NGA	Kogi	3797	Ogori/Magono	36819	null	null	0	ADM2	Ogori/Magono	36819	NGA0379736819	2021	Moderate prevalence (20%-49%)	Total	25223	0	0	0	0	0	5	5	0	0	0	5	0	Not delivered	1	7
Africa	Western Africa	AFRO	Nigeria	34	NI	NG	NGA	Kogi	3797	Okehi	36820	null	null	0	ADM2	Okehi	36820	NGA0379736820	2021	Moderate prevalence (20%-49%)	PreSAC	46298	0	0	0	0	0	0	0	0	0	0	0	0	Not delivered	1	7
Africa	Western Africa	AFRO	Nigeria	34	NI	NG	NGA	Kogi	3797	Okehi	36820	null	null	0	ADM2	Okehi	36820	NGA0379736820	2021	Moderate prevalence (20%-49%)	SAC	81021	0	0	0	0	0	6	6	0	0	0	6	6	Not delivered	1	7
Africa	Western Africa	AFRO	Nigeria	34	NI	NG	NGA	Kogi	3797	Okehi	36820	null	null	0	ADM2	Okehi	36820	NGA0379736820	2021	Moderate prevalence (20%-49%)	Total	127319	0	0	0	0	0	6	6	0	0	0	6	2	Not delivered	1	7
Africa	Western Africa	AFRO	Nigeria	34	NI	NG	NGA	Kogi	3797	Okene	36821	null	null	0	ADM2	Okene	36821	NGA0379736821	2021	Moderate prevalence (20%-49%)	PreSAC	74137	0	0	0	0	0	0	0	0	0	0	0	0	Not delivered	1	7
Africa	Western Africa	AFRO	Nigeria	34	NI	NG	NGA	Kogi	3797	Okene	36821	null	null	0	ADM2	Okene	36821	NGA0379736821	2021	Moderate prevalence (20%-49%)	SAC	129739	0	0	0	0	0	5	5	0	0	0	5	5	Not delivered	1	7
Africa	Western Africa	AFRO	Nigeria	34	NI	NG	NGA	Kogi	3797	Okene	36821	null	null	0	ADM2	Okene	36821	NGA0379736821	2021	Moderate prevalence (20%-49%)	Total	203876	0	0	0	0	0	5	5	0	0	0	5	2	Not delivered	1	7
Africa	Western Africa	AFRO	Nigeria	34	NI	NG	NGA	Kogi	3797	Olamabolo	36822	null	null	0	ADM2	Olamabolo	36822	NGA0379736822	2021	Moderate prevalence (20%-49%)	PreSAC	37073	0	0	0	0	0	0	0	0	0	0	0	0	Not delivered	1	7
Africa	Western Africa	AFRO	Nigeria	34	NI	NG	NGA	Kogi	3797	Olamabolo	36822	null	null	0	ADM2	Olamabolo	36822	NGA0379736822	2021	Moderate prevalence (20%-49%)	SAC	64879	0	0	0	0	0	7	4	0	0	0	7	4	Not delivered	1	7
Africa	Western Africa	AFRO	Nigeria	34	NI	NG	NGA	Kogi	3797	Olamabolo	36822	null	null	0	ADM2	Olamabolo	36822	NGA0379736822	2021	Moderate prevalence (20%-49%)	Total	101952	0	0	0	0	0	7	4	0	0	0	7	0	Not delivered	1	7
Africa	Western Africa	AFRO	Nigeria	34	NI	NG	NGA	Kogi	3797	Omala	36823	null	null	0	ADM2	Omala	36823	NGA0379736823	2021	Moderate prevalence (20%-49%)	PreSAC	25094	0	0	0	0	0	0	0	0	0	0	0	0	Not delivered	1	7
Africa	Western Africa	AFRO	Nigeria	34	NI	NG	NGA	Kogi	3797	Omala	36823	null	null	0	ADM2	Omala	36823	NGA0379736823	2021	Moderate prevalence (20%-49%)	SAC	43914	0	0	0	0	0	7	7	0	0	0	7	7	Not delivered	1	7
Africa	Western Africa	AFRO	Nigeria	34	NI	NG	NGA	Kogi	3797	Omala	36823	null	null	0	ADM2	Omala	36823	NGA0379736823	2021	Moderate prevalence (20%-49%)	Total	69008	0	0	0	0	0	7	7	0	0	0	7	0	Not delivered	1	7
Africa	Western Africa	AFRO	Nigeria	34	NI	NG	NGA	Kogi	3797	Yagba East	36824	null	null	0	ADM2	Yagba East	36824	NGA0379736824	2021	Low prevalence (less than 20%)	PreSAC	0	0	0	0	0	0	0	0	0	0	0	0	0	Not delivered	1	8
Africa	Western Africa	AFRO	Nigeria	34	NI	NG	NGA	Kogi	3797	Yagba East	36824	null	null	0	ADM2	Yagba East	36824	NGA0379736824	2021	Low prevalence (less than 20%)	SAC	0	0	0	0	0	0	5	4	0	0	0	5	4	Not delivered	1	8
Africa	Western Africa	AFRO	Nigeria	34	NI	NG	NGA	Kogi	3797	Yagba East	36824	null	null	0	ADM2	Yagba East	36824	NGA0379736824	2021	Low prevalence (less than 20%)	Total	0	0	0	0	0	0	5	4	0	0	0	5	4	Not delivered	1	8
Africa	Western Africa	AFRO	Nigeria	34	NI	NG	NGA	Kogi	3797	Yagba West	36825	null	null	0	ADM2	Yagba West	36825	NGA0379736825	2021	Low prevalence (less than 20%)	PreSAC	0	0	0	0	0	0	0	0	0	0	0	0	0	Not delivered	1	8
Africa	Western Africa	AFRO	Nigeria	34	NI	NG	NGA	Kogi	3797	Yagba West	36825	null	null	0	ADM2	Yagba West	36825	NGA0379736825	2021	Low prevalence (less than 20%)	SAC	0	0	0	0	0	0	1	1	0	0	0	1	1	Not delivered	1	8
Africa	Western Africa	AFRO	Nigeria	34	NI	NG	NGA	Kogi	3797	Yagba West	36825	null	null	0	ADM2	Yagba West	36825	NGA0379736825	2021	Low prevalence (less than 20%)	Total	0	0	0	0	0	0	1	1	0	0	0	1	1	Not delivered	1	8
Africa	Western Africa	AFRO	Nigeria	34	NI	NG	NGA	Kwara	3798	Asa	36826	null	null	0	ADM2	Asa	36826	NGA0379836826	2021	Moderate prevalence (20%-49%)	PreSAC	29268	0	0	0	0	0	0	0	0	0	0	0	0	Not delivered	1	7
Africa	Western Africa	AFRO	Nigeria	34	NI	NG	NGA	Kwara	3798	Asa	36826	null	null	0	ADM2	Asa	36826	NGA0379836826	2021	Moderate prevalence (20%-49%)	SAC	51220	0	0	0	0	0	5	1	0	0	0	5	1	Not delivered	1	7
Africa	Western Africa	AFRO	Nigeria	34	NI	NG	NGA	Kwara	3798	Asa	36826	null	null	0	ADM2	Asa	36826	NGA0379836826	2021	Moderate prevalence (20%-49%)	Total	80488	0	0	0	0	0	5	1	0	0	0	5	0	Not delivered	1	7
Africa	Western Africa	AFRO	Nigeria	34	NI	NG	NGA	Kwara	3798	Ayun	36827	null	null	0	ADM2	Ayun	36827	NGA0379836827	2021	Low prevalence (less than 20%)	PreSAC	0	0	0	0	0	0	0	0	0	0	0	0	0	Not delivered	1	8
Africa	Western Africa	AFRO	Nigeria	34	NI	NG	NGA	Kwara	3798	Ayun	36827	null	null	0	ADM2	Ayun	36827	NGA0379836827	2021	Low prevalence (less than 20%)	SAC	0	0	0	0	0	0	6	5	0	0	0	6	5	Not delivered	1	8
Africa	Western Africa	AFRO	Nigeria	34	NI	NG	NGA	Kwara	3798	Ayun	36827	null	null	0	ADM2	Ayun	36827	NGA0379836827	2021	Low prevalence (less than 20%)	Total	0	0	0	0	0	0	6	5	0	0	0	6	5	Not delivered	1	8
Africa	Western Africa	AFRO	Nigeria	34	NI	NG	NGA	Kwara	3798	Baruten	36828	null	null	0	ADM2	Baruten	36828	NGA0379836828	2021	Moderate prevalence (20%-49%)	PreSAC	48488	0	0	0	0	0	0	0	0	0	0	0	0	Not delivered	1	7
Africa	Western Africa	AFRO	Nigeria	34	NI	NG	NGA	Kwara	3798	Baruten	36828	null	null	0	ADM2	Baruten	36828	NGA0379836828	2021	Moderate prevalence (20%-49%)	SAC	84853	0	0	0	0	0	6	5	0	0	0	6	5	Not delivered	1	7
Africa	Western Africa	AFRO	Nigeria	34	NI	NG	NGA	Kwara	3798	Baruten	36828	null	null	0	ADM2	Baruten	36828	NGA0379836828	2021	Moderate prevalence (20%-49%)	Total	133341	0	0	0	0	0	6	5	0	0	0	6	0	Not delivered	1	7
Africa	Western Africa	AFRO	Nigeria	34	NI	NG	NGA	Kwara	3798	Edu	36829	null	null	0	ADM2	Edu	36829	NGA0379836829	2021	Low prevalence (less than 20%)	PreSAC	0	0	0	0	0	0	0	0	0	0	0	0	0	Not delivered	1	8
Africa	Western Africa	AFRO	Nigeria	34	NI	NG	NGA	Kwara	3798	Edu	36829	null	null	0	ADM2	Edu	36829	NGA0379836829	2021	Low prevalence (less than 20%)	SAC	0	0	0	0	0	0	2	1	0	0	0	2	1	Not delivered	1	8
Africa	Western Africa	AFRO	Nigeria	34	NI	NG	NGA	Kwara	3798	Edu	36829	null	null	0	ADM2	Edu	36829	NGA0379836829	2021	Low prevalence (less than 20%)	Total	0	0	0	0	0	0	2	1	0	0	0	2	1	Not delivered	1	8
Africa	Western Africa	AFRO	Nigeria	34	NI	NG	NGA	Kwara	3798	Ekitti	36830	null	null	0	ADM2	Ekitti	36830	NGA0379836830	2021	Moderate prevalence (20%-49%)	PreSAC	12697	0	0	0	0	0	0	0	0	0	0	0	0	Not delivered	1	7
Africa	Western Africa	AFRO	Nigeria	34	NI	NG	NGA	Kwara	3798	Ekitti	36830	null	null	0	ADM2	Ekitti	36830	NGA0379836830	2021	Moderate prevalence (20%-49%)	SAC	22220	0	0	0	0	0	7	6	0	0	0	7	6	Not delivered	1	7
Africa	Western Africa	AFRO	Nigeria	34	NI	NG	NGA	Kwara	3798	Ekitti	36830	null	null	0	ADM2	Ekitti	36830	NGA0379836830	2021	Moderate prevalence (20%-49%)	Total	34917	0	0	0	0	0	7	6	0	0	0	7	0	Not delivered	1	7
Africa	Western Africa	AFRO	Nigeria	34	NI	NG	NGA	Kwara	3798	Ifelodun	36831	null	null	0	ADM2	Ifelodun	36831	NGA0379836831	2021	Moderate prevalence (20%-49%)	PreSAC	47696	0	0	0	0	0	0	0	0	0	0	0	0	Not delivered	1	7
Africa	Western Africa	AFRO	Nigeria	34	NI	NG	NGA	Kwara	3798	Ifelodun	36831	null	null	0	ADM2	Ifelodun	36831	NGA0379836831	2021	Moderate prevalence (20%-49%)	SAC	83469	0	0	0	0	0	3	1	0	0	0	3	1	Not delivered	1	7
Africa	Western Africa	AFRO	Nigeria	34	NI	NG	NGA	Kwara	3798	Ifelodun	36831	null	null	0	ADM2	Ifelodun	36831	NGA0379836831	2021	Moderate prevalence (20%-49%)	Total	131165	0	0	0	0	0	3	1	0	0	0	3	0	Not delivered	1	7
Africa	Western Africa	AFRO	Nigeria	34	NI	NG	NGA	Kwara	3798	Ilorin East	36832	null	null	0	ADM2	Ilorin East	36832	NGA0379836832	2021	Moderate prevalence (20%-49%)	PreSAC	47296	0	0	0	0	0	0	0	0	0	0	0	0	Not delivered	1	7
Africa	Western Africa	AFRO	Nigeria	34	NI	NG	NGA	Kwara	3798	Ilorin East	36832	null	null	0	ADM2	Ilorin East	36832	NGA0379836832	2021	Moderate prevalence (20%-49%)	SAC	82767	0	0	0	0	0	4	2	0	0	0	4	2	Not delivered	1	7
Africa	Western Africa	AFRO	Nigeria	34	NI	NG	NGA	Kwara	3798	Ilorin East	36832	null	null	0	ADM2	Ilorin East	36832	NGA0379836832	2021	Moderate prevalence (20%-49%)	Total	130063	0	0	0	0	0	4	2	0	0	0	4	0	Not delivered	1	7
Africa	Western Africa	AFRO	Nigeria	34	NI	NG	NGA	Kwara	3798	Ilorin South	36833	null	null	0	ADM2	Ilorin South	36833	NGA0379836833	2021	Moderate prevalence (20%-49%)	PreSAC	48310	0	0	0	0	0	0	0	0	0	0	0	0	Not delivered	1	7
Africa	Western Africa	AFRO	Nigeria	34	NI	NG	NGA	Kwara	3798	Ilorin South	36833	null	null	0	ADM2	Ilorin South	36833	NGA0379836833	2021	Moderate prevalence (20%-49%)	SAC	84542	0	0	0	0	0	6	5	0	0	0	6	5	Not delivered	1	7
Africa	Western Africa	AFRO	Nigeria	34	NI	NG	NGA	Kwara	3798	Ilorin South	36833	null	null	0	ADM2	Ilorin South	36833	NGA0379836833	2021	Moderate prevalence (20%-49%)	Total	132852	0	0	0	0	0	6	5	0	0	0	6	1	Not delivered	1	7
Africa	Western Africa	AFRO	Nigeria	34	NI	NG	NGA	Kwara	3798	Ilorin West	36834	null	null	0	ADM2	Ilorin West	36834	NGA0379836834	2021	High prevalence (50% and above)	PreSAC	84416	0	0	0	0	0	0	0	0	0	0	0	0	ALB/MBD	1	6
Africa	Western Africa	AFRO	Nigeria	34	NI	NG	NGA	Kwara	3798	Ilorin West	36834	null	null	0	ADM2	Ilorin West	36834	NGA0379836834	2021	High prevalence (50% and above)	SAC	147728	147728	185640	125.66	1	1	7	3	125.66	1	1	7	3	ALB/MBD	1	6
Africa	Western Africa	AFRO	Nigeria	34	NI	NG	NGA	Kwara	3798	Ilorin West	36834	null	null	0	ADM2	Ilorin West	36834	NGA0379836834	2021	High prevalence (50% and above)	Total	232144	147728	185640	125.66	1	1	7	3	79.97	1	1	7	1	ALB/MBD	1	6
Africa	Western Africa	AFRO	Nigeria	34	NI	NG	NGA	Kwara	3798	Irepodun	36835	null	null	0	ADM2	Irepodun	36835	NGA0379836835	2021	Moderate prevalence (20%-49%)	PreSAC	34402	0	0	0	0	0	0	0	0	0	0	0	0	Not delivered	1	7
Africa	Western Africa	AFRO	Nigeria	34	NI	NG	NGA	Kwara	3798	Irepodun	36835	null	null	0	ADM2	Irepodun	36835	NGA0379836835	2021	Moderate prevalence (20%-49%)	SAC	60203	0	0	0	0	0	6	6	0	0	0	6	6	Not delivered	1	7
Africa	Western Africa	AFRO	Nigeria	34	NI	NG	NGA	Kwara	3798	Irepodun	36835	null	null	0	ADM2	Irepodun	36835	NGA0379836835	2021	Moderate prevalence (20%-49%)	Total	94605	0	0	0	0	0	6	6	0	0	0	6	0	Not delivered	1	7
Africa	Western Africa	AFRO	Nigeria	34	NI	NG	NGA	Kwara	3798	Isin	36836	null	null	0	ADM2	Isin	36836	NGA0379836836	2021	Moderate prevalence (20%-49%)	PreSAC	13829	0	0	0	0	0	0	0	0	0	0	0	0	Not delivered	1	7
Africa	Western Africa	AFRO	Nigeria	34	NI	NG	NGA	Kwara	3798	Isin	36836	null	null	0	ADM2	Isin	36836	NGA0379836836	2021	Moderate prevalence (20%-49%)	SAC	24200	0	0	0	0	0	7	7	0	0	0	7	7	Not delivered	1	7
Africa	Western Africa	AFRO	Nigeria	34	NI	NG	NGA	Kwara	3798	Isin	36836	null	null	0	ADM2	Isin	36836	NGA0379836836	2021	Moderate prevalence (20%-49%)	Total	38029	0	0	0	0	0	7	7	0	0	0	7	2	Not delivered	1	7
Africa	Western Africa	AFRO	Nigeria	34	NI	NG	NGA	Kwara	3798	Kaima	36837	null	null	0	ADM2	Kaima	36837	NGA0379836837	2021	Moderate prevalence (20%-49%)	PreSAC	28743	0	0	0	0	0	0	0	0	0	0	0	0	Not delivered	1	7
Africa	Western Africa	AFRO	Nigeria	34	NI	NG	NGA	Kwara	3798	Kaima	36837	null	null	0	ADM2	Kaima	36837	NGA0379836837	2021	Moderate prevalence (20%-49%)	SAC	50299	0	0	0	0	0	7	6	0	0	0	7	6	Not delivered	1	7
Africa	Western Africa	AFRO	Nigeria	34	NI	NG	NGA	Kwara	3798	Kaima	36837	null	null	0	ADM2	Kaima	36837	NGA0379836837	2021	Moderate prevalence (20%-49%)	Total	79042	0	0	0	0	0	7	6	0	0	0	7	0	Not delivered	1	7
Africa	Western Africa	AFRO	Nigeria	34	NI	NG	NGA	Kwara	3798	Moro	36838	null	null	0	ADM2	Moro	36838	NGA0379836838	2021	Moderate prevalence (20%-49%)	PreSAC	25184	0	0	0	0	0	0	0	0	0	0	0	0	Not delivered	1	7
Africa	Western Africa	AFRO	Nigeria	34	NI	NG	NGA	Kwara	3798	Moro	36838	null	null	0	ADM2	Moro	36838	NGA0379836838	2021	Moderate prevalence (20%-49%)	SAC	44072	0	0	0	0	0	6	3	0	0	0	6	3	Not delivered	1	7
Africa	Western Africa	AFRO	Nigeria	34	NI	NG	NGA	Kwara	3798	Moro	36838	null	null	0	ADM2	Moro	36838	NGA0379836838	2021	Moderate prevalence (20%-49%)	Total	69256	0	0	0	0	0	6	3	0	0	0	6	0	Not delivered	1	7
Africa	Western Africa	AFRO	Nigeria	34	NI	NG	NGA	Kwara	3798	Offa	36839	null	null	0	ADM2	Offa	36839	NGA0379836839	2021	Moderate prevalence (20%-49%)	PreSAC	20759	0	0	0	0	0	0	0	0	0	0	0	0	Not delivered	1	7
Africa	Western Africa	AFRO	Nigeria	34	NI	NG	NGA	Kwara	3798	Offa	36839	null	null	0	ADM2	Offa	36839	NGA0379836839	2021	Moderate prevalence (20%-49%)	SAC	36327	0	0	0	0	0	4	1	0	0	0	4	1	Not delivered	1	7
Africa	Western Africa	AFRO	Nigeria	34	NI	NG	NGA	Kwara	3798	Offa	36839	null	null	0	ADM2	Offa	36839	NGA0379836839	2021	Moderate prevalence (20%-49%)	Total	57086	0	0	0	0	0	4	1	0	0	0	4	0	Not delivered	1	7
Africa	Western Africa	AFRO	Nigeria	34	NI	NG	NGA	Kwara	3798	Oke-Ero	36840	null	null	0	ADM2	Oke-Ero	36840	NGA0379836840	2021	Low prevalence (less than 20%)	PreSAC	0	0	0	0	0	0	0	0	0	0	0	0	0	Not delivered	1	8
Africa	Western Africa	AFRO	Nigeria	34	NI	NG	NGA	Kwara	3798	Oke-Ero	36840	null	null	0	ADM2	Oke-Ero	36840	NGA0379836840	2021	Low prevalence (less than 20%)	SAC	0	0	0	0	0	0	7	7	0	0	0	7	7	Not delivered	1	8
Africa	Western Africa	AFRO	Nigeria	34	NI	NG	NGA	Kwara	3798	Oke-Ero	36840	null	null	0	ADM2	Oke-Ero	36840	NGA0379836840	2021	Low prevalence (less than 20%)	Total	0	0	0	0	0	0	7	7	0	0	0	7	7	Not delivered	1	8
Africa	Western Africa	AFRO	Nigeria	34	NI	NG	NGA	Kwara	3798	Pategi	36841	null	null	0	ADM2	Pategi	36841	NGA0379836841	2021	Low prevalence (less than 20%)	PreSAC	0	0	0	0	0	0	0	0	0	0	0	0	0	Not delivered	1	8
Africa	Western Africa	AFRO	Nigeria	34	NI	NG	NGA	Kwara	3798	Pategi	36841	null	null	0	ADM2	Pategi	36841	NGA0379836841	2021	Low prevalence (less than 20%)	SAC	0	0	0	0	0	0	7	6	0	0	0	7	6	Not delivered	1	8
Africa	Western Africa	AFRO	Nigeria	34	NI	NG	NGA	Kwara	3798	Pategi	36841	null	null	0	ADM2	Pategi	36841	NGA0379836841	2021	Low prevalence (less than 20%)	Total	0	0	0	0	0	0	7	6	0	0	0	7	6	Not delivered	1	8
Africa	Western Africa	AFRO	Nigeria	34	NI	NG	NGA	Lagos	3799	Agege	36842	null	null	0	ADM2	Agege	36842	NGA0379936842	2021	Low prevalence (less than 20%)	PreSAC	0	0	0	0	0	0	0	0	0	0	0	0	0	Not delivered	1	8
Africa	Western Africa	AFRO	Nigeria	34	NI	NG	NGA	Lagos	3799	Agege	36842	null	null	0	ADM2	Agege	36842	NGA0379936842	2021	Low prevalence (less than 20%)	SAC	0	0	0	0	0	0	1	0	0	0	0	1	0	Not delivered	1	8
Africa	Western Africa	AFRO	Nigeria	34	NI	NG	NGA	Lagos	3799	Agege	36842	null	null	0	ADM2	Agege	36842	NGA0379936842	2021	Low prevalence (less than 20%)	Total	0	0	0	0	0	0	1	0	0	0	0	1	0	Not delivered	1	8
Africa	Western Africa	AFRO	Nigeria	34	NI	NG	NGA	Lagos	3799	Ajeromi-Ifeledun	36843	null	null	0	ADM2	Ajeromi-Ifeledun	36843	NGA0379936843	2021	Moderate prevalence (20%-49%)	PreSAC	158363	0	0	0	0	0	0	0	0	0	0	0	0	ALB/MBD	1	7
Africa	Western Africa	AFRO	Nigeria	34	NI	NG	NGA	Lagos	3799	Ajeromi-Ifeledun	36843	null	null	0	ADM2	Ajeromi-Ifeledun	36843	NGA0379936843	2021	Moderate prevalence (20%-49%)	SAC	277135	277135	159425	57.53	1	0	2	0	57.53	1	0	2	0	ALB/MBD	1	7
Africa	Western Africa	AFRO	Nigeria	34	NI	NG	NGA	Lagos	3799	Ajeromi-Ifeledun	36843	null	null	0	ADM2	Ajeromi-Ifeledun	36843	NGA0379936843	2021	Moderate prevalence (20%-49%)	Total	435498	277135	159425	57.53	1	0	2	0	36.61	1	0	2	0	ALB/MBD	1	7
Africa	Western Africa	AFRO	Nigeria	34	NI	NG	NGA	Lagos	3799	Alimosho	36844	null	null	0	ADM2	Alimosho	36844	NGA0379936844	2021	Low prevalence (less than 20%)	PreSAC	0	0	0	0	0	0	0	0	0	0	0	0	0	Not delivered	1	8
Africa	Western Africa	AFRO	Nigeria	34	NI	NG	NGA	Lagos	3799	Alimosho	36844	null	null	0	ADM2	Alimosho	36844	NGA0379936844	2021	Low prevalence (less than 20%)	SAC	0	0	0	0	0	0	0	0	0	0	0	0	0	Not delivered	1	8
Africa	Western Africa	AFRO	Nigeria	34	NI	NG	NGA	Lagos	3799	Alimosho	36844	null	null	0	ADM2	Alimosho	36844	NGA0379936844	2021	Low prevalence (less than 20%)	Total	0	0	0	0	0	0	0	0	0	0	0	0	0	Not delivered	1	8
Africa	Western Africa	AFRO	Nigeria	34	NI	NG	NGA	Lagos	3799	Amuwo-Odofin	36845	null	null	0	ADM2	Amuwo-Odofin	36845	NGA0379936845	2021	High prevalence (50% and above)	PreSAC	73652	0	0	0	0	0	0	0	0	0	0	0	0	ALB/MBD	1	6
Africa	Western Africa	AFRO	Nigeria	34	NI	NG	NGA	Lagos	3799	Amuwo-Odofin	36845	null	null	0	ADM2	Amuwo-Odofin	36845	NGA0379936845	2021	High prevalence (50% and above)	SAC	128891	128891	36561	28.37	1	0	4	1	28.37	1	0	4	1	ALB/MBD	1	6
Africa	Western Africa	AFRO	Nigeria	34	NI	NG	NGA	Lagos	3799	Amuwo-Odofin	36845	null	null	0	ADM2	Amuwo-Odofin	36845	NGA0379936845	2021	High prevalence (50% and above)	Total	202543	128891	36561	28.37	1	0	4	1	18.05	1	0	4	0	ALB/MBD	1	6
Africa	Western Africa	AFRO	Nigeria	34	NI	NG	NGA	Lagos	3799	Apapa	36846	null	null	0	ADM2	Apapa	36846	NGA0379936846	2021	Moderate prevalence (20%-49%)	PreSAC	50317	0	0	0	0	0	0	0	0	0	0	0	0	ALB/MBD	1	7
Africa	Western Africa	AFRO	Nigeria	34	NI	NG	NGA	Lagos	3799	Apapa	36846	null	null	0	ADM2	Apapa	36846	NGA0379936846	2021	Moderate prevalence (20%-49%)	SAC	88055	88055	36496	41.45	1	0	1	0	41.45	1	0	1	0	ALB/MBD	1	7
Africa	Western Africa	AFRO	Nigeria	34	NI	NG	NGA	Lagos	3799	Apapa	36846	null	null	0	ADM2	Apapa	36846	NGA0379936846	2021	Moderate prevalence (20%-49%)	Total	138372	88055	36496	41.45	1	0	1	0	26.38	1	0	1	0	ALB/MBD	1	7
Africa	Western Africa	AFRO	Nigeria	34	NI	NG	NGA	Lagos	3799	Badagry	36847	null	null	0	ADM2	Badagry	36847	NGA0379936847	2021	Moderate prevalence (20%-49%)	PreSAC	55810	0	0	0	0	0	0	0	0	0	0	0	0	ALB/MBD	1	7
Africa	Western Africa	AFRO	Nigeria	34	NI	NG	NGA	Lagos	3799	Badagry	36847	null	null	0	ADM2	Badagry	36847	NGA0379936847	2021	Moderate prevalence (20%-49%)	SAC	97668	97668	38050	38.96	1	0	2	0	38.96	1	0	2	0	ALB/MBD	1	7
Africa	Western Africa	AFRO	Nigeria	34	NI	NG	NGA	Lagos	3799	Badagry	36847	null	null	0	ADM2	Badagry	36847	NGA0379936847	2021	Moderate prevalence (20%-49%)	Total	153478	97668	38050	38.96	1	0	2	0	24.79	1	0	2	0	ALB/MBD	1	7
Africa	Western Africa	AFRO	Nigeria	34	NI	NG	NGA	Lagos	3799	Epe	36848	null	null	0	ADM2	Epe	36848	NGA0379936848	2021	Moderate prevalence (20%-49%)	PreSAC	41994	0	0	0	0	0	0	0	0	0	0	0	0	ALB/MBD	1	7
Africa	Western Africa	AFRO	Nigeria	34	NI	NG	NGA	Lagos	3799	Epe	36848	null	null	0	ADM2	Epe	36848	NGA0379936848	2021	Moderate prevalence (20%-49%)	SAC	73490	73490	33315	45.33	1	0	2	0	45.33	1	0	2	0	ALB/MBD	1	7
Africa	Western Africa	AFRO	Nigeria	34	NI	NG	NGA	Lagos	3799	Epe	36848	null	null	0	ADM2	Epe	36848	NGA0379936848	2021	Moderate prevalence (20%-49%)	Total	115484	73490	33315	45.33	1	0	2	0	28.85	1	0	2	0	ALB/MBD	1	7
Africa	Western Africa	AFRO	Nigeria	34	NI	NG	NGA	Lagos	3799	Eti-Osa	36849	null	null	0	ADM2	Eti-Osa	36849	NGA0379936849	2021	Moderate prevalence (20%-49%)	PreSAC	66619	0	0	0	0	0	0	0	0	0	0	0	0	Not delivered	1	7
Africa	Western Africa	AFRO	Nigeria	34	NI	NG	NGA	Lagos	3799	Eti-Osa	36849	null	null	0	ADM2	Eti-Osa	36849	NGA0379936849	2021	Moderate prevalence (20%-49%)	SAC	116583	0	0	0	0	0	1	0	0	0	0	1	0	Not delivered	1	7
Africa	Western Africa	AFRO	Nigeria	34	NI	NG	NGA	Lagos	3799	Eti-Osa	36849	null	null	0	ADM2	Eti-Osa	36849	NGA0379936849	2021	Moderate prevalence (20%-49%)	Total	183202	0	0	0	0	0	1	0	0	0	0	1	0	Not delivered	1	7
Africa	Western Africa	AFRO	Nigeria	34	NI	NG	NGA	Lagos	3799	Ibeju/Lekki	36850	null	null	0	ADM2	Ibeju/Lekki	36850	NGA0379936850	2021	High prevalence (50% and above)	PreSAC	27196	0	0	0	0	0	0	0	0	0	0	0	0	ALB/MBD	1	6
Africa	Western Africa	AFRO	Nigeria	34	NI	NG	NGA	Lagos	3799	Ibeju/Lekki	36850	null	null	0	ADM2	Ibeju/Lekki	36850	NGA0379936850	2021	High prevalence (50% and above)	SAC	47592	47592	18234	38.31	1	0	2	0	38.31	1	0	2	0	ALB/MBD	1	6
Africa	Western Africa	AFRO	Nigeria	34	NI	NG	NGA	Lagos	3799	Ibeju/Lekki	36850	null	null	0	ADM2	Ibeju/Lekki	36850	NGA0379936850	2021	High prevalence (50% and above)	Total	74788	47592	18234	38.31	1	0	2	0	24.38	1	0	2	0	ALB/MBD	1	6
Africa	Western Africa	AFRO	Nigeria	34	NI	NG	NGA	Lagos	3799	Ifako-Ijaye	36851	null	null	0	ADM2	Ifako-Ijaye	36851	NGA0379936851	2021	Low prevalence (less than 20%)	PreSAC	0	0	0	0	0	0	0	0	0	0	0	0	0	Not delivered	1	8
Africa	Western Africa	AFRO	Nigeria	34	NI	NG	NGA	Lagos	3799	Ifako-Ijaye	36851	null	null	0	ADM2	Ifako-Ijaye	36851	NGA0379936851	2021	Low prevalence (less than 20%)	SAC	0	0	0	0	0	0	1	0	0	0	0	1	0	Not delivered	1	8
Africa	Western Africa	AFRO	Nigeria	34	NI	NG	NGA	Lagos	3799	Ifako-Ijaye	36851	null	null	0	ADM2	Ifako-Ijaye	36851	NGA0379936851	2021	Low prevalence (less than 20%)	Total	0	0	0	0	0	0	1	0	0	0	0	1	0	Not delivered	1	8
Africa	Western Africa	AFRO	Nigeria	34	NI	NG	NGA	Lagos	3799	Ikeja	36852	null	null	0	ADM2	Ikeja	36852	NGA0379936852	2021	Low prevalence (less than 20%)	PreSAC	0	0	0	0	0	0	0	0	0	0	0	0	0	Not delivered	1	8
Africa	Western Africa	AFRO	Nigeria	34	NI	NG	NGA	Lagos	3799	Ikeja	36852	null	null	0	ADM2	Ikeja	36852	NGA0379936852	2021	Low prevalence (less than 20%)	SAC	0	0	0	0	0	0	0	0	0	0	0	0	0	Not delivered	1	8
Africa	Western Africa	AFRO	Nigeria	34	NI	NG	NGA	Lagos	3799	Ikeja	36852	null	null	0	ADM2	Ikeja	36852	NGA0379936852	2021	Low prevalence (less than 20%)	Total	0	0	0	0	0	0	0	0	0	0	0	0	0	Not delivered	1	8
Africa	Western Africa	AFRO	Nigeria	34	NI	NG	NGA	Lagos	3799	Ikorodu	36853	null	null	0	ADM2	Ikorodu	36853	NGA0379936853	2021	Low prevalence (less than 20%)	PreSAC	0	0	0	0	0	0	0	0	0	0	0	0	0	Not delivered	1	8
Africa	Western Africa	AFRO	Nigeria	34	NI	NG	NGA	Lagos	3799	Ikorodu	36853	null	null	0	ADM2	Ikorodu	36853	NGA0379936853	2021	Low prevalence (less than 20%)	SAC	0	0	0	0	0	0	2	0	0	0	0	2	0	Not delivered	1	8
Africa	Western Africa	AFRO	Nigeria	34	NI	NG	NGA	Lagos	3799	Ikorodu	36853	null	null	0	ADM2	Ikorodu	36853	NGA0379936853	2021	Low prevalence (less than 20%)	Total	0	0	0	0	0	0	2	0	0	0	0	2	0	Not delivered	1	8
Africa	Western Africa	AFRO	Nigeria	34	NI	NG	NGA	Lagos	3799	Kosofe	36854	null	null	0	ADM2	Kosofe	36854	NGA0379936854	2021	Moderate prevalence (20%-49%)	PreSAC	154031	0	0	0	0	0	0	0	0	0	0	0	0	Not delivered	1	7
Africa	Western Africa	AFRO	Nigeria	34	NI	NG	NGA	Lagos	3799	Kosofe	36854	null	null	0	ADM2	Kosofe	36854	NGA0379936854	2021	Moderate prevalence (20%-49%)	SAC	269555	0	0	0	0	0	1	0	0	0	0	1	0	Not delivered	1	7
Africa	Western Africa	AFRO	Nigeria	34	NI	NG	NGA	Lagos	3799	Kosofe	36854	null	null	0	ADM2	Kosofe	36854	NGA0379936854	2021	Moderate prevalence (20%-49%)	Total	423586	0	0	0	0	0	1	0	0	0	0	1	0	Not delivered	1	7
Africa	Western Africa	AFRO	Nigeria	34	NI	NG	NGA	Lagos	3799	Lagos Island	36855	null	null	0	ADM2	Lagos Island	36855	NGA0379936855	2021	Moderate prevalence (20%-49%)	PreSAC	48482	0	0	0	0	0	0	0	0	0	0	0	0	ALB/MBD	1	7
Africa	Western Africa	AFRO	Nigeria	34	NI	NG	NGA	Lagos	3799	Lagos Island	36855	null	null	0	ADM2	Lagos Island	36855	NGA0379936855	2021	Moderate prevalence (20%-49%)	SAC	84844	84844	29032	34.22	1	0	1	0	34.22	1	0	1	0	ALB/MBD	1	7
Africa	Western Africa	AFRO	Nigeria	34	NI	NG	NGA	Lagos	3799	Lagos Island	36855	null	null	0	ADM2	Lagos Island	36855	NGA0379936855	2021	Moderate prevalence (20%-49%)	Total	133326	84844	29032	34.22	1	0	1	0	21.78	1	0	1	0	ALB/MBD	1	7
Africa	Western Africa	AFRO	Nigeria	34	NI	NG	NGA	Lagos	3799	Lagos Mainland	36856	null	null	0	ADM2	Lagos Mainland	36856	NGA0379936856	2021	Moderate prevalence (20%-49%)	PreSAC	73549	0	0	0	0	0	0	0	0	0	0	0	0	ALB/MBD	1	7
Africa	Western Africa	AFRO	Nigeria	34	NI	NG	NGA	Lagos	3799	Lagos Mainland	36856	null	null	0	ADM2	Lagos Mainland	36856	NGA0379936856	2021	Moderate prevalence (20%-49%)	SAC	128710	128710	47868	37.19	1	0	3	1	37.19	1	0	3	1	ALB/MBD	1	7
Africa	Western Africa	AFRO	Nigeria	34	NI	NG	NGA	Lagos	3799	Lagos Mainland	36856	null	null	0	ADM2	Lagos Mainland	36856	NGA0379936856	2021	Moderate prevalence (20%-49%)	Total	202259	128710	47868	37.19	1	0	3	1	23.67	1	0	3	0	ALB/MBD	1	7
Africa	Western Africa	AFRO	Nigeria	34	NI	NG	NGA	Lagos	3799	Mushin	36857	null	null	0	ADM2	Mushin	36857	NGA0379936857	2021	Low prevalence (less than 20%)	PreSAC	0	0	0	0	0	0	0	0	0	0	0	0	0	Not delivered	1	8
Africa	Western Africa	AFRO	Nigeria	34	NI	NG	NGA	Lagos	3799	Mushin	36857	null	null	0	ADM2	Mushin	36857	NGA0379936857	2021	Low prevalence (less than 20%)	SAC	0	0	0	0	0	0	2	0	0	0	0	2	0	Not delivered	1	8
Africa	Western Africa	AFRO	Nigeria	34	NI	NG	NGA	Lagos	3799	Mushin	36857	null	null	0	ADM2	Mushin	36857	NGA0379936857	2021	Low prevalence (less than 20%)	Total	0	0	0	0	0	0	2	0	0	0	0	2	0	Not delivered	1	8
Africa	Western Africa	AFRO	Nigeria	34	NI	NG	NGA	Lagos	3799	Ojo	36858	null	null	0	ADM2	Ojo	36858	NGA0379936858	2021	High prevalence (50% and above)	PreSAC	138447	0	0	0	0	0	0	0	0	0	0	0	0	ALB/MBD	1	6
Africa	Western Africa	AFRO	Nigeria	34	NI	NG	NGA	Lagos	3799	Ojo	36858	null	null	0	ADM2	Ojo	36858	NGA0379936858	2021	High prevalence (50% and above)	SAC	242282	242282	86877	35.86	1	0	2	0	35.86	1	0	2	0	ALB/MBD	1	6
Africa	Western Africa	AFRO	Nigeria	34	NI	NG	NGA	Lagos	3799	Ojo	36858	null	null	0	ADM2	Ojo	36858	NGA0379936858	2021	High prevalence (50% and above)	Total	380729	242282	86877	35.86	1	0	2	0	22.82	1	0	2	0	ALB/MBD	1	6
Africa	Western Africa	AFRO	Nigeria	34	NI	NG	NGA	Lagos	3799	Oshodi-Isolo	36859	null	null	0	ADM2	Oshodi-Isolo	36859	NGA0379936859	2021	Low prevalence (less than 20%)	PreSAC	0	0	0	0	0	0	0	0	0	0	0	0	0	Not delivered	1	8
Africa	Western Africa	AFRO	Nigeria	34	NI	NG	NGA	Lagos	3799	Oshodi-Isolo	36859	null	null	0	ADM2	Oshodi-Isolo	36859	NGA0379936859	2021	Low prevalence (less than 20%)	SAC	0	0	0	0	0	0	1	1	0	0	0	1	1	Not delivered	1	8
Africa	Western Africa	AFRO	Nigeria	34	NI	NG	NGA	Lagos	3799	Oshodi-Isolo	36859	null	null	0	ADM2	Oshodi-Isolo	36859	NGA0379936859	2021	Low prevalence (less than 20%)	Total	0	0	0	0	0	0	1	1	0	0	0	1	1	Not delivered	1	8
Africa	Western Africa	AFRO	Nigeria	34	NI	NG	NGA	Lagos	3799	Shomolu	36860	null	null	0	ADM2	Shomolu	36860	NGA0379936860	2021	Moderate prevalence (20%-49%)	PreSAC	93214	0	0	0	0	0	0	0	0	0	0	0	0	ALB/MBD	1	7
Africa	Western Africa	AFRO	Nigeria	34	NI	NG	NGA	Lagos	3799	Shomolu	36860	null	null	0	ADM2	Shomolu	36860	NGA0379936860	2021	Moderate prevalence (20%-49%)	SAC	163125	163125	42152	25.84	1	0	1	0	25.84	1	0	1	0	ALB/MBD	1	7
Africa	Western Africa	AFRO	Nigeria	34	NI	NG	NGA	Lagos	3799	Shomolu	36860	null	null	0	ADM2	Shomolu	36860	NGA0379936860	2021	Moderate prevalence (20%-49%)	Total	256339	163125	42152	25.84	1	0	1	0	16.44	1	0	1	0	ALB/MBD	1	7
Africa	Western Africa	AFRO	Nigeria	34	NI	NG	NGA	Lagos	3799	Surulere	36861	null	null	0	ADM2	Surulere	36861	NGA0379936861	2021	Low prevalence (less than 20%)	PreSAC	0	0	0	0	0	0	0	0	0	0	0	0	0	Not delivered	1	8
Africa	Western Africa	AFRO	Nigeria	34	NI	NG	NGA	Lagos	3799	Surulere	36861	null	null	0	ADM2	Surulere	36861	NGA0379936861	2021	Low prevalence (less than 20%)	SAC	0	0	0	0	0	0	1	0	0	0	0	1	0	Not delivered	1	8
Africa	Western Africa	AFRO	Nigeria	34	NI	NG	NGA	Lagos	3799	Surulere	36861	null	null	0	ADM2	Surulere	36861	NGA0379936861	2021	Low prevalence (less than 20%)	Total	0	0	0	0	0	0	1	0	0	0	0	1	0	Not delivered	1	8
Africa	Western Africa	AFRO	Nigeria	34	NI	NG	NGA	Nasarawa	3800	Akwanga	36862	null	null	0	ADM2	Akwanga	36862	NGA0380036862	2021	Low prevalence (less than 20%)	PreSAC	0	0	0	0	0	0	0	0	0	0	0	0	0	ALB/MBD	1	8
Africa	Western Africa	AFRO	Nigeria	34	NI	NG	NGA	Nasarawa	3800	Akwanga	36862	null	null	0	ADM2	Akwanga	36862	NGA0380036862	2021	Low prevalence (less than 20%)	SAC	45951	45951	45488	98.99	1	1	5	5	98.99	1	1	5	5	ALB/MBD	1	8
Africa	Western Africa	AFRO	Nigeria	34	NI	NG	NGA	Nasarawa	3800	Akwanga	36862	null	null	0	ADM2	Akwanga	36862	NGA0380036862	2021	Low prevalence (less than 20%)	Total	45951	45951	45488	98.99	1	1	5	5	98.99	1	1	5	5	ALB/MBD	1	8
Africa	Western Africa	AFRO	Nigeria	34	NI	NG	NGA	Nasarawa	3800	Awe	36863	null	null	0	ADM2	Awe	36863	NGA0380036863	2021	Moderate prevalence (20%-49%)	PreSAC	26060	0	0	0	0	0	0	0	0	0	0	0	0	ALB/MBD	1	7
Africa	Western Africa	AFRO	Nigeria	34	NI	NG	NGA	Nasarawa	3800	Awe	36863	null	null	0	ADM2	Awe	36863	NGA0380036863	2021	Moderate prevalence (20%-49%)	SAC	45604	45604	44750	98.13	1	1	5	4	98.13	1	1	5	4	ALB/MBD	1	7
Africa	Western Africa	AFRO	Nigeria	34	NI	NG	NGA	Nasarawa	3800	Awe	36863	null	null	0	ADM2	Awe	36863	NGA0380036863	2021	Moderate prevalence (20%-49%)	Total	71664	45604	44750	98.13	1	1	5	3	62.44	1	0	5	0	ALB/MBD	1	7
Africa	Western Africa	AFRO	Nigeria	34	NI	NG	NGA	Nasarawa	3800	Doma	36864	null	null	0	ADM2	Doma	36864	NGA0380036864	2021	Low prevalence (less than 20%)	PreSAC	0	0	0	0	0	0	0	0	0	0	0	0	0	Not delivered	1	8
Africa	Western Africa	AFRO	Nigeria	34	NI	NG	NGA	Nasarawa	3800	Doma	36864	null	null	0	ADM2	Doma	36864	NGA0380036864	2021	Low prevalence (less than 20%)	SAC	0	0	0	0	0	0	2	2	0	0	0	2	2	Not delivered	1	8
Africa	Western Africa	AFRO	Nigeria	34	NI	NG	NGA	Nasarawa	3800	Doma	36864	null	null	0	ADM2	Doma	36864	NGA0380036864	2021	Low prevalence (less than 20%)	Total	0	0	0	0	0	0	2	2	0	0	0	2	2	Not delivered	1	8
Africa	Western Africa	AFRO	Nigeria	34	NI	NG	NGA	Nasarawa	3800	Karu	36865	null	null	0	ADM2	Karu	36865	NGA0380036865	2021	Low prevalence (less than 20%)	PreSAC	0	0	0	0	0	0	0	0	0	0	0	0	0	Not delivered	1	8
Africa	Western Africa	AFRO	Nigeria	34	NI	NG	NGA	Nasarawa	3800	Karu	36865	null	null	0	ADM2	Karu	36865	NGA0380036865	2021	Low prevalence (less than 20%)	SAC	0	0	0	0	0	0	4	4	0	0	0	4	4	Not delivered	1	8
Africa	Western Africa	AFRO	Nigeria	34	NI	NG	NGA	Nasarawa	3800	Karu	36865	null	null	0	ADM2	Karu	36865	NGA0380036865	2021	Low prevalence (less than 20%)	Total	0	0	0	0	0	0	4	4	0	0	0	4	4	Not delivered	1	8
Africa	Western Africa	AFRO	Nigeria	34	NI	NG	NGA	Nasarawa	3800	Keana	36866	null	null	0	ADM2	Keana	36866	NGA0380036866	2021	Low prevalence (less than 20%)	PreSAC	0	0	0	0	0	0	0	0	0	0	0	0	0	Not delivered	1	8
Africa	Western Africa	AFRO	Nigeria	34	NI	NG	NGA	Nasarawa	3800	Keana	36866	null	null	0	ADM2	Keana	36866	NGA0380036866	2021	Low prevalence (less than 20%)	SAC	0	0	0	0	0	0	3	3	0	0	0	3	3	Not delivered	1	8
Africa	Western Africa	AFRO	Nigeria	34	NI	NG	NGA	Nasarawa	3800	Keana	36866	null	null	0	ADM2	Keana	36866	NGA0380036866	2021	Low prevalence (less than 20%)	Total	0	0	0	0	0	0	3	3	0	0	0	3	3	Not delivered	1	8
Africa	Western Africa	AFRO	Nigeria	34	NI	NG	NGA	Nasarawa	3800	Keffi	36867	null	null	0	ADM2	Keffi	36867	NGA0380036867	2021	Low prevalence (less than 20%)	PreSAC	0	0	0	0	0	0	0	0	0	0	0	0	0	Not delivered	1	8
Africa	Western Africa	AFRO	Nigeria	34	NI	NG	NGA	Nasarawa	3800	Keffi	36867	null	null	0	ADM2	Keffi	36867	NGA0380036867	2021	Low prevalence (less than 20%)	SAC	0	0	0	0	0	0	3	3	0	0	0	3	3	Not delivered	1	8
Africa	Western Africa	AFRO	Nigeria	34	NI	NG	NGA	Nasarawa	3800	Keffi	36867	null	null	0	ADM2	Keffi	36867	NGA0380036867	2021	Low prevalence (less than 20%)	Total	0	0	0	0	0	0	3	3	0	0	0	3	3	Not delivered	1	8
Africa	Western Africa	AFRO	Nigeria	34	NI	NG	NGA	Nasarawa	3800	Kokona	36868	null	null	0	ADM2	Kokona	36868	NGA0380036868	2021	Moderate prevalence (20%-49%)	PreSAC	25406	0	0	0	0	0	0	0	0	0	0	0	0	ALB/MBD	1	7
Africa	Western Africa	AFRO	Nigeria	34	NI	NG	NGA	Nasarawa	3800	Kokona	36868	null	null	0	ADM2	Kokona	36868	NGA0380036868	2021	Moderate prevalence (20%-49%)	SAC	44460	44460	44750	100.65	1	1	8	8	100.65	1	1	8	8	ALB/MBD	1	7
Africa	Western Africa	AFRO	Nigeria	34	NI	NG	NGA	Nasarawa	3800	Kokona	36868	null	null	0	ADM2	Kokona	36868	NGA0380036868	2021	Moderate prevalence (20%-49%)	Total	69866	44460	44750	100.65	1	1	8	7	64.05	1	0	8	0	ALB/MBD	1	7
Africa	Western Africa	AFRO	Nigeria	34	NI	NG	NGA	Nasarawa	3800	Lafia	36869	null	null	0	ADM2	Lafia	36869	NGA0380036869	2021	Low prevalence (less than 20%)	PreSAC	0	0	0	0	0	0	0	0	0	0	0	0	0	Not delivered	1	8
Africa	Western Africa	AFRO	Nigeria	34	NI	NG	NGA	Nasarawa	3800	Lafia	36869	null	null	0	ADM2	Lafia	36869	NGA0380036869	2021	Low prevalence (less than 20%)	SAC	0	0	0	0	0	0	4	4	0	0	0	4	4	Not delivered	1	8
Africa	Western Africa	AFRO	Nigeria	34	NI	NG	NGA	Nasarawa	3800	Lafia	36869	null	null	0	ADM2	Lafia	36869	NGA0380036869	2021	Low prevalence (less than 20%)	Total	0	0	0	0	0	0	4	4	0	0	0	4	4	Not delivered	1	8
Africa	Western Africa	AFRO	Nigeria	34	NI	NG	NGA	Nasarawa	3800	Nasarawa	36870	null	null	0	ADM2	Nasarawa	36870	NGA0380036870	2021	Moderate prevalence (20%-49%)	PreSAC	43945	0	0	0	0	0	0	0	0	0	0	0	0	ALB/MBD	1	7
Africa	Western Africa	AFRO	Nigeria	34	NI	NG	NGA	Nasarawa	3800	Nasarawa	36870	null	null	0	ADM2	Nasarawa	36870	NGA0380036870	2021	Moderate prevalence (20%-49%)	SAC	76903	76903	76031	98.87	1	1	5	5	98.87	1	1	5	5	ALB/MBD	1	7
Africa	Western Africa	AFRO	Nigeria	34	NI	NG	NGA	Nasarawa	3800	Nasarawa	36870	null	null	0	ADM2	Nasarawa	36870	NGA0380036870	2021	Moderate prevalence (20%-49%)	Total	120848	76903	76031	98.87	1	1	5	4	62.91	1	0	5	0	ALB/MBD	1	7
Africa	Western Africa	AFRO	Nigeria	34	NI	NG	NGA	Nasarawa	3800	Nasarawa-Eggon	36871	null	null	0	ADM2	Nasarawa-Eggon	36871	NGA0380036871	2021	Low prevalence (less than 20%)	PreSAC	0	0	0	0	0	0	0	0	0	0	0	0	0	Not delivered	1	8
Africa	Western Africa	AFRO	Nigeria	34	NI	NG	NGA	Nasarawa	3800	Nasarawa-Eggon	36871	null	null	0	ADM2	Nasarawa-Eggon	36871	NGA0380036871	2021	Low prevalence (less than 20%)	SAC	0	0	0	0	0	0	4	4	0	0	0	4	4	Not delivered	1	8
Africa	Western Africa	AFRO	Nigeria	34	NI	NG	NGA	Nasarawa	3800	Nasarawa-Eggon	36871	null	null	0	ADM2	Nasarawa-Eggon	36871	NGA0380036871	2021	Low prevalence (less than 20%)	Total	0	0	0	0	0	0	4	4	0	0	0	4	4	Not delivered	1	8
Africa	Western Africa	AFRO	Nigeria	34	NI	NG	NGA	Nasarawa	3800	Obi	36872	null	null	0	ADM2	Obi	36872	NGA0380036872	2021	Moderate prevalence (20%-49%)	PreSAC	34463	0	0	0	0	0	0	0	0	0	0	0	0	ALB/MBD	1	7
Africa	Western Africa	AFRO	Nigeria	34	NI	NG	NGA	Nasarawa	3800	Obi	36872	null	null	0	ADM2	Obi	36872	NGA0380036872	2021	Moderate prevalence (20%-49%)	SAC	60310	60310	60299	99.98	1	1	7	5	99.98	1	1	7	5	ALB/MBD	1	7
Africa	Western Africa	AFRO	Nigeria	34	NI	NG	NGA	Nasarawa	3800	Obi	36872	null	null	0	ADM2	Obi	36872	NGA0380036872	2021	Moderate prevalence (20%-49%)	Total	94773	60310	60299	99.98	1	1	7	4	63.62	1	0	7	0	ALB/MBD	1	7
Africa	Western Africa	AFRO	Nigeria	34	NI	NG	NGA	Nasarawa	3800	Toto	36873	null	null	0	ADM2	Toto	36873	NGA0380036873	2021	Low prevalence (less than 20%)	PreSAC	0	0	0	0	0	0	0	0	0	0	0	0	0	Not delivered	1	8
Africa	Western Africa	AFRO	Nigeria	34	NI	NG	NGA	Nasarawa	3800	Toto	36873	null	null	0	ADM2	Toto	36873	NGA0380036873	2021	Low prevalence (less than 20%)	SAC	0	0	0	0	0	0	4	4	0	0	0	4	4	Not delivered	1	8
Africa	Western Africa	AFRO	Nigeria	34	NI	NG	NGA	Nasarawa	3800	Toto	36873	null	null	0	ADM2	Toto	36873	NGA0380036873	2021	Low prevalence (less than 20%)	Total	0	0	0	0	0	0	4	4	0	0	0	4	4	Not delivered	1	8
Africa	Western Africa	AFRO	Nigeria	34	NI	NG	NGA	Nasarawa	3800	Wamba	36874	null	null	0	ADM2	Wamba	36874	NGA0380036874	2021	Low prevalence (less than 20%)	PreSAC	0	0	0	0	0	0	0	0	0	0	0	0	0	ALB/MBD	1	8
Africa	Western Africa	AFRO	Nigeria	34	NI	NG	NGA	Nasarawa	3800	Wamba	36874	null	null	0	ADM2	Wamba	36874	NGA0380036874	2021	Low prevalence (less than 20%)	SAC	29530	29530	25482	86.29	1	1	3	3	86.29	1	1	3	3	ALB/MBD	1	8
Africa	Western Africa	AFRO	Nigeria	34	NI	NG	NGA	Nasarawa	3800	Wamba	36874	null	null	0	ADM2	Wamba	36874	NGA0380036874	2021	Low prevalence (less than 20%)	Total	29530	29530	25482	86.29	1	1	3	3	86.29	1	1	3	3	ALB/MBD	1	8
Africa	Western Africa	AFRO	Nigeria	34	NI	NG	NGA	Niger	3801	Agale	36875	null	null	0	ADM2	Agale	36875	NGA0380136875	2021	Moderate prevalence (20%-49%)	PreSAC	30767	0	0	0	0	0	0	0	0	0	0	0	0	Not delivered	1	7
Africa	Western Africa	AFRO	Nigeria	34	NI	NG	NGA	Niger	3801	Agale	36875	null	null	0	ADM2	Agale	36875	NGA0380136875	2021	Moderate prevalence (20%-49%)	SAC	53841	0	0	0	0	0	7	6	0	0	0	7	6	Not delivered	1	7
Africa	Western Africa	AFRO	Nigeria	34	NI	NG	NGA	Niger	3801	Agale	36875	null	null	0	ADM2	Agale	36875	NGA0380136875	2021	Moderate prevalence (20%-49%)	Total	84608	0	0	0	0	0	7	6	0	0	0	7	2	Not delivered	1	7
Africa	Western Africa	AFRO	Nigeria	34	NI	NG	NGA	Niger	3801	Agawara	36876	null	null	0	ADM2	Agawara	36876	NGA0380136876	2021	Moderate prevalence (20%-49%)	PreSAC	13291	0	0	0	0	0	0	0	0	0	0	0	0	Not delivered	1	7
Africa	Western Africa	AFRO	Nigeria	34	NI	NG	NGA	Niger	3801	Agawara	36876	null	null	0	ADM2	Agawara	36876	NGA0380136876	2021	Moderate prevalence (20%-49%)	SAC	23258	0	0	0	0	0	6	6	0	0	0	6	6	Not delivered	1	7
Africa	Western Africa	AFRO	Nigeria	34	NI	NG	NGA	Niger	3801	Agawara	36876	null	null	0	ADM2	Agawara	36876	NGA0380136876	2021	Moderate prevalence (20%-49%)	Total	36549	0	0	0	0	0	6	6	0	0	0	6	2	Not delivered	1	7
Africa	Western Africa	AFRO	Nigeria	34	NI	NG	NGA	Niger	3801	Bida	36877	null	null	0	ADM2	Bida	36877	NGA0380136877	2021	Moderate prevalence (20%-49%)	PreSAC	43562	0	0	0	0	0	0	0	0	0	0	0	0	Not delivered	1	7
Africa	Western Africa	AFRO	Nigeria	34	NI	NG	NGA	Niger	3801	Bida	36877	null	null	0	ADM2	Bida	36877	NGA0380136877	2021	Moderate prevalence (20%-49%)	SAC	76233	0	0	0	0	0	4	2	0	0	0	4	2	Not delivered	1	7
Africa	Western Africa	AFRO	Nigeria	34	NI	NG	NGA	Niger	3801	Bida	36877	null	null	0	ADM2	Bida	36877	NGA0380136877	2021	Moderate prevalence (20%-49%)	Total	119795	0	0	0	0	0	4	2	0	0	0	4	0	Not delivered	1	7
Africa	Western Africa	AFRO	Nigeria	34	NI	NG	NGA	Niger	3801	Borgu	36878	null	null	0	ADM2	Borgu	36878	NGA0380136878	2021	Low prevalence (less than 20%)	PreSAC	0	0	0	0	0	0	0	0	0	0	0	0	0	Not delivered	1	8
Africa	Western Africa	AFRO	Nigeria	34	NI	NG	NGA	Niger	3801	Borgu	36878	null	null	0	ADM2	Borgu	36878	NGA0380136878	2021	Low prevalence (less than 20%)	SAC	0	0	0	0	0	0	7	7	0	0	0	7	7	Not delivered	1	8
Africa	Western Africa	AFRO	Nigeria	34	NI	NG	NGA	Niger	3801	Borgu	36878	null	null	0	ADM2	Borgu	36878	NGA0380136878	2021	Low prevalence (less than 20%)	Total	0	0	0	0	0	0	7	7	0	0	0	7	7	Not delivered	1	8
Africa	Western Africa	AFRO	Nigeria	34	NI	NG	NGA	Niger	3801	Bosso	36879	null	null	0	ADM2	Bosso	36879	NGA0380136879	2021	Moderate prevalence (20%-49%)	PreSAC	34112	0	0	0	0	0	0	0	0	0	0	0	0	Not delivered	1	7
Africa	Western Africa	AFRO	Nigeria	34	NI	NG	NGA	Niger	3801	Bosso	36879	null	null	0	ADM2	Bosso	36879	NGA0380136879	2021	Moderate prevalence (20%-49%)	SAC	59696	0	0	0	0	0	6	6	0	0	0	6	6	Not delivered	1	7
Africa	Western Africa	AFRO	Nigeria	34	NI	NG	NGA	Niger	3801	Bosso	36879	null	null	0	ADM2	Bosso	36879	NGA0380136879	2021	Moderate prevalence (20%-49%)	Total	93808	0	0	0	0	0	6	6	0	0	0	6	1	Not delivered	1	7
Africa	Western Africa	AFRO	Nigeria	34	NI	NG	NGA	Niger	3801	Chanchaga	36880	null	null	0	ADM2	Chanchaga	36880	NGA0380136880	2021	Moderate prevalence (20%-49%)	PreSAC	46629	0	0	0	0	0	0	0	0	0	0	0	0	Not delivered	1	7
Africa	Western Africa	AFRO	Nigeria	34	NI	NG	NGA	Niger	3801	Chanchaga	36880	null	null	0	ADM2	Chanchaga	36880	NGA0380136880	2021	Moderate prevalence (20%-49%)	SAC	81600	0	0	0	0	0	7	5	0	0	0	7	5	Not delivered	1	7
Africa	Western Africa	AFRO	Nigeria	34	NI	NG	NGA	Niger	3801	Chanchaga	36880	null	null	0	ADM2	Chanchaga	36880	NGA0380136880	2021	Moderate prevalence (20%-49%)	Total	128229	0	0	0	0	0	7	5	0	0	0	7	0	Not delivered	1	7
Africa	Western Africa	AFRO	Nigeria	34	NI	NG	NGA	Niger	3801	Edati	36881	null	null	0	ADM2	Edati	36881	NGA0380136881	2021	Moderate prevalence (20%-49%)	PreSAC	37112	0	0	0	0	0	0	0	0	0	0	0	0	Not delivered	1	7
Africa	Western Africa	AFRO	Nigeria	34	NI	NG	NGA	Niger	3801	Edati	36881	null	null	0	ADM2	Edati	36881	NGA0380136881	2021	Moderate prevalence (20%-49%)	SAC	64947	0	0	0	0	0	7	6	0	0	0	7	6	Not delivered	1	7
Africa	Western Africa	AFRO	Nigeria	34	NI	NG	NGA	Niger	3801	Edati	36881	null	null	0	ADM2	Edati	36881	NGA0380136881	2021	Moderate prevalence (20%-49%)	Total	102059	0	0	0	0	0	7	6	0	0	0	7	0	Not delivered	1	7
Africa	Western Africa	AFRO	Nigeria	34	NI	NG	NGA	Niger	3801	Gbako	36882	null	null	0	ADM2	Gbako	36882	NGA0380136882	2021	High prevalence (50% and above)	PreSAC	29507	0	0	0	0	0	0	0	0	0	0	0	0	Not delivered	1	6
Africa	Western Africa	AFRO	Nigeria	34	NI	NG	NGA	Niger	3801	Gbako	36882	null	null	0	ADM2	Gbako	36882	NGA0380136882	2021	High prevalence (50% and above)	SAC	51637	0	0	0	0	0	5	1	0	0	0	5	1	Not delivered	1	6
Africa	Western Africa	AFRO	Nigeria	34	NI	NG	NGA	Niger	3801	Gbako	36882	null	null	0	ADM2	Gbako	36882	NGA0380136882	2021	High prevalence (50% and above)	Total	81144	0	0	0	0	0	5	1	0	0	0	5	0	Not delivered	1	6
Africa	Western Africa	AFRO	Nigeria	34	NI	NG	NGA	Niger	3801	Gurara	36883	null	null	0	ADM2	Gurara	36883	NGA0380136883	2021	Moderate prevalence (20%-49%)	PreSAC	21060	0	0	0	0	0	0	0	0	0	0	0	0	Not delivered	1	7
Africa	Western Africa	AFRO	Nigeria	34	NI	NG	NGA	Niger	3801	Gurara	36883	null	null	0	ADM2	Gurara	36883	NGA0380136883	2021	Moderate prevalence (20%-49%)	SAC	36854	0	0	0	0	0	5	4	0	0	0	5	4	Not delivered	1	7
Africa	Western Africa	AFRO	Nigeria	34	NI	NG	NGA	Niger	3801	Gurara	36883	null	null	0	ADM2	Gurara	36883	NGA0380136883	2021	Moderate prevalence (20%-49%)	Total	57914	0	0	0	0	0	5	4	0	0	0	5	0	Not delivered	1	7
Africa	Western Africa	AFRO	Nigeria	34	NI	NG	NGA	Niger	3801	Katcha	36884	null	null	0	ADM2	Katcha	36884	NGA0380136884	2021	Moderate prevalence (20%-49%)	PreSAC	28282	0	0	0	0	0	0	0	0	0	0	0	0	Not delivered	1	7
Africa	Western Africa	AFRO	Nigeria	34	NI	NG	NGA	Niger	3801	Katcha	36884	null	null	0	ADM2	Katcha	36884	NGA0380136884	2021	Moderate prevalence (20%-49%)	SAC	49494	0	0	0	0	0	5	3	0	0	0	5	3	Not delivered	1	7
Africa	Western Africa	AFRO	Nigeria	34	NI	NG	NGA	Niger	3801	Katcha	36884	null	null	0	ADM2	Katcha	36884	NGA0380136884	2021	Moderate prevalence (20%-49%)	Total	77776	0	0	0	0	0	5	3	0	0	0	5	0	Not delivered	1	7
Africa	Western Africa	AFRO	Nigeria	34	NI	NG	NGA	Niger	3801	Kontogora	36885	null	null	0	ADM2	Kontogora	36885	NGA0380136885	2021	Moderate prevalence (20%-49%)	PreSAC	35173	0	0	0	0	0	0	0	0	0	0	0	0	Not delivered	1	7
Africa	Western Africa	AFRO	Nigeria	34	NI	NG	NGA	Niger	3801	Kontogora	36885	null	null	0	ADM2	Kontogora	36885	NGA0380136885	2021	Moderate prevalence (20%-49%)	SAC	61554	0	0	0	0	0	7	7	0	0	0	7	7	Not delivered	1	7
Africa	Western Africa	AFRO	Nigeria	34	NI	NG	NGA	Niger	3801	Kontogora	36885	null	null	0	ADM2	Kontogora	36885	NGA0380136885	2021	Moderate prevalence (20%-49%)	Total	96727	0	0	0	0	0	7	7	0	0	0	7	3	Not delivered	1	7
Africa	Western Africa	AFRO	Nigeria	34	NI	NG	NGA	Niger	3801	Lapai	36886	null	null	0	ADM2	Lapai	36886	NGA0380136886	2021	High prevalence (50% and above)	PreSAC	25493	0	0	0	0	0	0	0	0	0	0	0	0	Not delivered	1	6
Africa	Western Africa	AFRO	Nigeria	34	NI	NG	NGA	Niger	3801	Lapai	36886	null	null	0	ADM2	Lapai	36886	NGA0380136886	2021	High prevalence (50% and above)	SAC	44613	0	0	0	0	0	7	7	0	0	0	7	7	Not delivered	1	6
Africa	Western Africa	AFRO	Nigeria	34	NI	NG	NGA	Niger	3801	Lapai	36886	null	null	0	ADM2	Lapai	36886	NGA0380136886	2021	High prevalence (50% and above)	Total	70106	0	0	0	0	0	7	7	0	0	0	7	1	Not delivered	1	6
Africa	Western Africa	AFRO	Nigeria	34	NI	NG	NGA	Niger	3801	Lavun	36887	null	null	0	ADM2	Lavun	36887	NGA0380136887	2021	Moderate prevalence (20%-49%)	PreSAC	48593	0	0	0	0	0	0	0	0	0	0	0	0	Not delivered	1	7
Africa	Western Africa	AFRO	Nigeria	34	NI	NG	NGA	Niger	3801	Lavun	36887	null	null	0	ADM2	Lavun	36887	NGA0380136887	2021	Moderate prevalence (20%-49%)	SAC	85039	0	0	0	0	0	6	5	0	0	0	6	5	Not delivered	1	7
Africa	Western Africa	AFRO	Nigeria	34	NI	NG	NGA	Niger	3801	Lavun	36887	null	null	0	ADM2	Lavun	36887	NGA0380136887	2021	Moderate prevalence (20%-49%)	Total	133632	0	0	0	0	0	6	5	0	0	0	6	1	Not delivered	1	7
Africa	Western Africa	AFRO	Nigeria	34	NI	NG	NGA	Niger	3801	Magama	36888	null	null	0	ADM2	Magama	36888	NGA0380136888	2021	Moderate prevalence (20%-49%)	PreSAC	42051	0	0	0	0	0	0	0	0	0	0	0	0	Not delivered	1	7
Africa	Western Africa	AFRO	Nigeria	34	NI	NG	NGA	Niger	3801	Magama	36888	null	null	0	ADM2	Magama	36888	NGA0380136888	2021	Moderate prevalence (20%-49%)	SAC	73589	0	0	0	0	0	7	6	0	0	0	7	6	Not delivered	1	7
Africa	Western Africa	AFRO	Nigeria	34	NI	NG	NGA	Niger	3801	Magama	36888	null	null	0	ADM2	Magama	36888	NGA0380136888	2021	Moderate prevalence (20%-49%)	Total	115640	0	0	0	0	0	7	6	0	0	0	7	0	Not delivered	1	7
Africa	Western Africa	AFRO	Nigeria	34	NI	NG	NGA	Niger	3801	Mariga	36889	null	null	0	ADM2	Mariga	36889	NGA0380136889	2021	Moderate prevalence (20%-49%)	PreSAC	46166	0	0	0	0	0	0	0	0	0	0	0	0	Not delivered	1	7
Africa	Western Africa	AFRO	Nigeria	34	NI	NG	NGA	Niger	3801	Mariga	36889	null	null	0	ADM2	Mariga	36889	NGA0380136889	2021	Moderate prevalence (20%-49%)	SAC	80790	0	0	0	0	0	7	6	0	0	0	7	6	Not delivered	1	7
Africa	Western Africa	AFRO	Nigeria	34	NI	NG	NGA	Niger	3801	Mariga	36889	null	null	0	ADM2	Mariga	36889	NGA0380136889	2021	Moderate prevalence (20%-49%)	Total	126956	0	0	0	0	0	7	6	0	0	0	7	2	Not delivered	1	7
Africa	Western Africa	AFRO	Nigeria	34	NI	NG	NGA	Niger	3801	Mashegu	36890	null	null	0	ADM2	Mashegu	36890	NGA0380136890	2021	Moderate prevalence (20%-49%)	PreSAC	49775	0	0	0	0	0	0	0	0	0	0	0	0	Not delivered	1	7
Africa	Western Africa	AFRO	Nigeria	34	NI	NG	NGA	Niger	3801	Mashegu	36890	null	null	0	ADM2	Mashegu	36890	NGA0380136890	2021	Moderate prevalence (20%-49%)	SAC	87107	0	0	0	0	0	7	6	0	0	0	7	6	Not delivered	1	7
Africa	Western Africa	AFRO	Nigeria	34	NI	NG	NGA	Niger	3801	Mashegu	36890	null	null	0	ADM2	Mashegu	36890	NGA0380136890	2021	Moderate prevalence (20%-49%)	Total	136882	0	0	0	0	0	7	6	0	0	0	7	1	Not delivered	1	7
Africa	Western Africa	AFRO	Nigeria	34	NI	NG	NGA	Niger	3801	Mokwa	36891	null	null	0	ADM2	Mokwa	36891	NGA0380136891	2021	Moderate prevalence (20%-49%)	PreSAC	56700	0	0	0	0	0	0	0	0	0	0	0	0	Not delivered	1	7
Africa	Western Africa	AFRO	Nigeria	34	NI	NG	NGA	Niger	3801	Mokwa	36891	null	null	0	ADM2	Mokwa	36891	NGA0380136891	2021	Moderate prevalence (20%-49%)	SAC	99225	0	0	0	0	0	7	7	0	0	0	7	7	Not delivered	1	7
Africa	Western Africa	AFRO	Nigeria	34	NI	NG	NGA	Niger	3801	Mokwa	36891	null	null	0	ADM2	Mokwa	36891	NGA0380136891	2021	Moderate prevalence (20%-49%)	Total	155925	0	0	0	0	0	7	7	0	0	0	7	0	Not delivered	1	7
Africa	Western Africa	AFRO	Nigeria	34	NI	NG	NGA	Niger	3801	Muya	36892	null	null	0	ADM2	Muya	36892	NGA0380136892	2021	High prevalence (50% and above)	PreSAC	23994	0	0	0	0	0	0	0	0	0	0	0	0	Not delivered	1	6
Africa	Western Africa	AFRO	Nigeria	34	NI	NG	NGA	Niger	3801	Muya	36892	null	null	0	ADM2	Muya	36892	NGA0380136892	2021	High prevalence (50% and above)	SAC	41990	0	0	0	0	0	5	1	0	0	0	5	1	Not delivered	1	6
Africa	Western Africa	AFRO	Nigeria	34	NI	NG	NGA	Niger	3801	Muya	36892	null	null	0	ADM2	Muya	36892	NGA0380136892	2021	High prevalence (50% and above)	Total	65984	0	0	0	0	0	5	1	0	0	0	5	0	Not delivered	1	6
Africa	Western Africa	AFRO	Nigeria	34	NI	NG	NGA	Niger	3801	Paikoro	36893	null	null	0	ADM2	Paikoro	36893	NGA0380136893	2021	Moderate prevalence (20%-49%)	PreSAC	36595	0	0	0	0	0	0	0	0	0	0	0	0	Not delivered	1	7
Africa	Western Africa	AFRO	Nigeria	34	NI	NG	NGA	Niger	3801	Paikoro	36893	null	null	0	ADM2	Paikoro	36893	NGA0380136893	2021	Moderate prevalence (20%-49%)	SAC	64042	0	0	0	0	0	6	4	0	0	0	6	4	Not delivered	1	7
Africa	Western Africa	AFRO	Nigeria	34	NI	NG	NGA	Niger	3801	Paikoro	36893	null	null	0	ADM2	Paikoro	36893	NGA0380136893	2021	Moderate prevalence (20%-49%)	Total	100637	0	0	0	0	0	6	4	0	0	0	6	0	Not delivered	1	7
Africa	Western Africa	AFRO	Nigeria	34	NI	NG	NGA	Niger	3801	Rafi	36894	null	null	0	ADM2	Rafi	36894	NGA0380136894	2021	Low prevalence (less than 20%)	PreSAC	0	0	0	0	0	0	0	0	0	0	0	0	0	Not delivered	1	8
Africa	Western Africa	AFRO	Nigeria	34	NI	NG	NGA	Niger	3801	Rafi	36894	null	null	0	ADM2	Rafi	36894	NGA0380136894	2021	Low prevalence (less than 20%)	SAC	0	0	0	0	0	0	7	6	0	0	0	7	6	Not delivered	1	8
Africa	Western Africa	AFRO	Nigeria	34	NI	NG	NGA	Niger	3801	Rafi	36894	null	null	0	ADM2	Rafi	36894	NGA0380136894	2021	Low prevalence (less than 20%)	Total	0	0	0	0	0	0	7	6	0	0	0	7	6	Not delivered	1	8
Africa	Western Africa	AFRO	Nigeria	34	NI	NG	NGA	Niger	3801	Rijau	36895	null	null	0	ADM2	Rijau	36895	NGA0380136895	2021	Moderate prevalence (20%-49%)	PreSAC	40754	0	0	0	0	0	0	0	0	0	0	0	0	Not delivered	1	7
Africa	Western Africa	AFRO	Nigeria	34	NI	NG	NGA	Niger	3801	Rijau	36895	null	null	0	ADM2	Rijau	36895	NGA0380136895	2021	Moderate prevalence (20%-49%)	SAC	71320	0	0	0	0	0	7	7	0	0	0	7	7	Not delivered	1	7
Africa	Western Africa	AFRO	Nigeria	34	NI	NG	NGA	Niger	3801	Rijau	36895	null	null	0	ADM2	Rijau	36895	NGA0380136895	2021	Moderate prevalence (20%-49%)	Total	112074	0	0	0	0	0	7	7	0	0	0	7	3	Not delivered	1	7
Africa	Western Africa	AFRO	Nigeria	34	NI	NG	NGA	Niger	3801	Shiroro	36896	null	null	0	ADM2	Shiroro	36896	NGA0380136896	2021	Moderate prevalence (20%-49%)	PreSAC	54493	0	0	0	0	0	0	0	0	0	0	0	0	Not delivered	1	7
Africa	Western Africa	AFRO	Nigeria	34	NI	NG	NGA	Niger	3801	Shiroro	36896	null	null	0	ADM2	Shiroro	36896	NGA0380136896	2021	Moderate prevalence (20%-49%)	SAC	95364	0	0	0	0	0	7	6	0	0	0	7	6	Not delivered	1	7
Africa	Western Africa	AFRO	Nigeria	34	NI	NG	NGA	Niger	3801	Shiroro	36896	null	null	0	ADM2	Shiroro	36896	NGA0380136896	2021	Moderate prevalence (20%-49%)	Total	149857	0	0	0	0	0	7	6	0	0	0	7	1	Not delivered	1	7
Africa	Western Africa	AFRO	Nigeria	34	NI	NG	NGA	Niger	3801	Suleja	36897	null	null	0	ADM2	Suleja	36897	NGA0380136897	2021	Moderate prevalence (20%-49%)	PreSAC	50135	0	0	0	0	0	0	0	0	0	0	0	0	Not delivered	1	7
Africa	Western Africa	AFRO	Nigeria	34	NI	NG	NGA	Niger	3801	Suleja	36897	null	null	0	ADM2	Suleja	36897	NGA0380136897	2021	Moderate prevalence (20%-49%)	SAC	87737	0	0	0	0	0	2	1	0	0	0	2	1	Not delivered	1	7
Africa	Western Africa	AFRO	Nigeria	34	NI	NG	NGA	Niger	3801	Suleja	36897	null	null	0	ADM2	Suleja	36897	NGA0380136897	2021	Moderate prevalence (20%-49%)	Total	137872	0	0	0	0	0	2	1	0	0	0	2	0	Not delivered	1	7
Africa	Western Africa	AFRO	Nigeria	34	NI	NG	NGA	Niger	3801	Tafa	36898	null	null	0	ADM2	Tafa	36898	NGA0380136898	2021	Low prevalence (less than 20%)	PreSAC	0	0	0	0	0	0	0	0	0	0	0	0	0	Not delivered	1	8
Africa	Western Africa	AFRO	Nigeria	34	NI	NG	NGA	Niger	3801	Tafa	36898	null	null	0	ADM2	Tafa	36898	NGA0380136898	2021	Low prevalence (less than 20%)	SAC	0	0	0	0	0	0	6	6	0	0	0	6	6	Not delivered	1	8
Africa	Western Africa	AFRO	Nigeria	34	NI	NG	NGA	Niger	3801	Tafa	36898	null	null	0	ADM2	Tafa	36898	NGA0380136898	2021	Low prevalence (less than 20%)	Total	0	0	0	0	0	0	6	6	0	0	0	6	6	Not delivered	1	8
Africa	Western Africa	AFRO	Nigeria	34	NI	NG	NGA	Niger	3801	Wushishi	36899	null	null	0	ADM2	Wushishi	36899	NGA0380136899	2021	Moderate prevalence (20%-49%)	PreSAC	18932	0	0	0	0	0	0	0	0	0	0	0	0	Not delivered	1	7
Africa	Western Africa	AFRO	Nigeria	34	NI	NG	NGA	Niger	3801	Wushishi	36899	null	null	0	ADM2	Wushishi	36899	NGA0380136899	2021	Moderate prevalence (20%-49%)	SAC	33131	0	0	0	0	0	7	7	0	0	0	7	7	Not delivered	1	7
Africa	Western Africa	AFRO	Nigeria	34	NI	NG	NGA	Niger	3801	Wushishi	36899	null	null	0	ADM2	Wushishi	36899	NGA0380136899	2021	Moderate prevalence (20%-49%)	Total	52063	0	0	0	0	0	7	7	0	0	0	7	2	Not delivered	1	7
Africa	Western Africa	AFRO	Nigeria	34	NI	NG	NGA	Ogun	3802	Abeokuta North	36900	null	null	0	ADM2	Abeokuta North	36900	NGA0380236900	2021	Moderate prevalence (20%-49%)	PreSAC	46605	0	0	0	0	0	0	0	0	0	0	0	0	Not delivered	1	7
Africa	Western Africa	AFRO	Nigeria	34	NI	NG	NGA	Ogun	3802	Abeokuta North	36900	null	null	0	ADM2	Abeokuta North	36900	NGA0380236900	2021	Moderate prevalence (20%-49%)	SAC	81560	0	0	0	0	0	6	1	0	0	0	6	1	Not delivered	1	7
Africa	Western Africa	AFRO	Nigeria	34	NI	NG	NGA	Ogun	3802	Abeokuta North	36900	null	null	0	ADM2	Abeokuta North	36900	NGA0380236900	2021	Moderate prevalence (20%-49%)	Total	128165	0	0	0	0	0	6	1	0	0	0	6	0	Not delivered	1	7
Africa	Western Africa	AFRO	Nigeria	34	NI	NG	NGA	Ogun	3802	Abeokuta South	36901	null	null	0	ADM2	Abeokuta South	36901	NGA0380236901	2021	Moderate prevalence (20%-49%)	PreSAC	57937	0	0	0	0	0	0	0	0	0	0	0	0	Not delivered	1	7
Africa	Western Africa	AFRO	Nigeria	34	NI	NG	NGA	Ogun	3802	Abeokuta South	36901	null	null	0	ADM2	Abeokuta South	36901	NGA0380236901	2021	Moderate prevalence (20%-49%)	SAC	101389	0	0	0	0	0	6	2	0	0	0	6	2	Not delivered	1	7
Africa	Western Africa	AFRO	Nigeria	34	NI	NG	NGA	Ogun	3802	Abeokuta South	36901	null	null	0	ADM2	Abeokuta South	36901	NGA0380236901	2021	Moderate prevalence (20%-49%)	Total	159326	0	0	0	0	0	6	2	0	0	0	6	0	Not delivered	1	7
Africa	Western Africa	AFRO	Nigeria	34	NI	NG	NGA	Ogun	3802	Ado-Odo/Ota	36902	null	null	0	ADM2	Ado-Odo/Ota	36902	NGA0380236902	2021	Moderate prevalence (20%-49%)	PreSAC	121894	0	0	0	0	0	0	0	0	0	0	0	0	Not delivered	1	7
Africa	Western Africa	AFRO	Nigeria	34	NI	NG	NGA	Ogun	3802	Ado-Odo/Ota	36902	null	null	0	ADM2	Ado-Odo/Ota	36902	NGA0380236902	2021	Moderate prevalence (20%-49%)	SAC	213315	0	0	0	0	0	5	2	0	0	0	5	2	Not delivered	1	7
Africa	Western Africa	AFRO	Nigeria	34	NI	NG	NGA	Ogun	3802	Ado-Odo/Ota	36902	null	null	0	ADM2	Ado-Odo/Ota	36902	NGA0380236902	2021	Moderate prevalence (20%-49%)	Total	335209	0	0	0	0	0	5	2	0	0	0	5	0	Not delivered	1	7
Africa	Western Africa	AFRO	Nigeria	34	NI	NG	NGA	Ogun	3802	Egbado north	36903	null	null	0	ADM2	Egbado north	36903	NGA0380236903	2021	Low prevalence (less than 20%)	PreSAC	0	0	0	0	0	0	0	0	0	0	0	0	0	Not delivered	1	8
Africa	Western Africa	AFRO	Nigeria	34	NI	NG	NGA	Ogun	3802	Egbado north	36903	null	null	0	ADM2	Egbado north	36903	NGA0380236903	2021	Low prevalence (less than 20%)	SAC	0	0	0	0	0	0	6	2	0	0	0	6	2	Not delivered	1	8
Africa	Western Africa	AFRO	Nigeria	34	NI	NG	NGA	Ogun	3802	Egbado north	36903	null	null	0	ADM2	Egbado north	36903	NGA0380236903	2021	Low prevalence (less than 20%)	Total	0	0	0	0	0	0	6	2	0	0	0	6	2	Not delivered	1	8
Africa	Western Africa	AFRO	Nigeria	34	NI	NG	NGA	Ogun	3802	Egbado south	36904	null	null	0	ADM2	Egbado south	36904	NGA0380236904	2021	Low prevalence (less than 20%)	PreSAC	0	0	0	0	0	0	0	0	0	0	0	0	0	Not delivered	1	8
Africa	Western Africa	AFRO	Nigeria	34	NI	NG	NGA	Ogun	3802	Egbado south	36904	null	null	0	ADM2	Egbado south	36904	NGA0380236904	2021	Low prevalence (less than 20%)	SAC	0	0	0	0	0	0	2	0	0	0	0	2	0	Not delivered	1	8
Africa	Western Africa	AFRO	Nigeria	34	NI	NG	NGA	Ogun	3802	Egbado south	36904	null	null	0	ADM2	Egbado south	36904	NGA0380236904	2021	Low prevalence (less than 20%)	Total	0	0	0	0	0	0	2	0	0	0	0	2	0	Not delivered	1	8
Africa	Western Africa	AFRO	Nigeria	34	NI	NG	NGA	Ogun	3802	Ewekoro	36905	null	null	0	ADM2	Ewekoro	36905	NGA0380236905	2021	Moderate prevalence (20%-49%)	PreSAC	12768	0	0	0	0	0	0	0	0	0	0	0	0	Not delivered	1	7
Africa	Western Africa	AFRO	Nigeria	34	NI	NG	NGA	Ogun	3802	Ewekoro	36905	null	null	0	ADM2	Ewekoro	36905	NGA0380236905	2021	Moderate prevalence (20%-49%)	SAC	22344	0	0	0	0	0	6	3	0	0	0	6	3	Not delivered	1	7
Africa	Western Africa	AFRO	Nigeria	34	NI	NG	NGA	Ogun	3802	Ewekoro	36905	null	null	0	ADM2	Ewekoro	36905	NGA0380236905	2021	Moderate prevalence (20%-49%)	Total	35112	0	0	0	0	0	6	3	0	0	0	6	2	Not delivered	1	7
Africa	Western Africa	AFRO	Nigeria	34	NI	NG	NGA	Ogun	3802	Ifo	36906	null	null	0	ADM2	Ifo	36906	NGA0380236906	2021	Low prevalence (less than 20%)	PreSAC	0	0	0	0	0	0	0	0	0	0	0	0	0	Not delivered	1	8
Africa	Western Africa	AFRO	Nigeria	34	NI	NG	NGA	Ogun	3802	Ifo	36906	null	null	0	ADM2	Ifo	36906	NGA0380236906	2021	Low prevalence (less than 20%)	SAC	0	0	0	0	0	0	1	0	0	0	0	1	0	Not delivered	1	8
Africa	Western Africa	AFRO	Nigeria	34	NI	NG	NGA	Ogun	3802	Ifo	36906	null	null	0	ADM2	Ifo	36906	NGA0380236906	2021	Low prevalence (less than 20%)	Total	0	0	0	0	0	0	1	0	0	0	0	1	0	Not delivered	1	8
Africa	Western Africa	AFRO	Nigeria	34	NI	NG	NGA	Ogun	3802	Ijebu East	36907	null	null	0	ADM2	Ijebu East	36907	NGA0380236907	2021	High prevalence (50% and above)	PreSAC	25509	0	0	0	0	0	0	0	0	0	0	0	0	Not delivered	1	6
Africa	Western Africa	AFRO	Nigeria	34	NI	NG	NGA	Ogun	3802	Ijebu East	36907	null	null	0	ADM2	Ijebu East	36907	NGA0380236907	2021	High prevalence (50% and above)	SAC	44641	0	0	0	0	0	7	4	0	0	0	7	4	Not delivered	1	6
Africa	Western Africa	AFRO	Nigeria	34	NI	NG	NGA	Ogun	3802	Ijebu East	36907	null	null	0	ADM2	Ijebu East	36907	NGA0380236907	2021	High prevalence (50% and above)	Total	70150	0	0	0	0	0	7	4	0	0	0	7	0	Not delivered	1	6
Africa	Western Africa	AFRO	Nigeria	34	NI	NG	NGA	Ogun	3802	Ijebu North East	36908	null	null	0	ADM2	Ijebu North East	36908	NGA0380236908	2021	Moderate prevalence (20%-49%)	PreSAC	15656	0	0	0	0	0	0	0	0	0	0	0	0	Not delivered	1	7
Africa	Western Africa	AFRO	Nigeria	34	NI	NG	NGA	Ogun	3802	Ijebu North East	36908	null	null	0	ADM2	Ijebu North East	36908	NGA0380236908	2021	Moderate prevalence (20%-49%)	SAC	27399	0	0	0	0	0	5	3	0	0	0	5	3	Not delivered	1	7
Africa	Western Africa	AFRO	Nigeria	34	NI	NG	NGA	Ogun	3802	Ijebu North East	36908	null	null	0	ADM2	Ijebu North East	36908	NGA0380236908	2021	Moderate prevalence (20%-49%)	Total	43055	0	0	0	0	0	5	3	0	0	0	5	1	Not delivered	1	7
Africa	Western Africa	AFRO	Nigeria	34	NI	NG	NGA	Ogun	3802	Ijebu Ode	36909	null	null	0	ADM2	Ijebu Ode	36909	NGA0380236909	2021	Moderate prevalence (20%-49%)	PreSAC	35657	0	0	0	0	0	0	0	0	0	0	0	0	Not delivered	1	7
Africa	Western Africa	AFRO	Nigeria	34	NI	NG	NGA	Ogun	3802	Ijebu Ode	36909	null	null	0	ADM2	Ijebu Ode	36909	NGA0380236909	2021	Moderate prevalence (20%-49%)	SAC	62399	0	0	0	0	0	7	3	0	0	0	7	3	Not delivered	1	7
Africa	Western Africa	AFRO	Nigeria	34	NI	NG	NGA	Ogun	3802	Ijebu Ode	36909	null	null	0	ADM2	Ijebu Ode	36909	NGA0380236909	2021	Moderate prevalence (20%-49%)	Total	98056	0	0	0	0	0	7	3	0	0	0	7	0	Not delivered	1	7
Africa	Western Africa	AFRO	Nigeria	34	NI	NG	NGA	Ogun	3802	Ijebu north	36910	null	null	0	ADM2	Ijebu north	36910	NGA0380236910	2021	High prevalence (50% and above)	PreSAC	65821	0	0	0	0	0	0	0	0	0	0	0	0	ALB/MBD	1	6
Africa	Western Africa	AFRO	Nigeria	34	NI	NG	NGA	Ogun	3802	Ijebu north	36910	null	null	0	ADM2	Ijebu north	36910	NGA0380236910	2021	High prevalence (50% and above)	SAC	115186	115186	59167	51.37	1	0	6	0	51.37	1	0	6	0	ALB/MBD	1	6
Africa	Western Africa	AFRO	Nigeria	34	NI	NG	NGA	Ogun	3802	Ijebu north	36910	null	null	0	ADM2	Ijebu north	36910	NGA0380236910	2021	High prevalence (50% and above)	Total	181007	115186	59167	51.37	1	0	6	0	32.69	1	0	6	0	ALB/MBD	1	6
Africa	Western Africa	AFRO	Nigeria	34	NI	NG	NGA	Ogun	3802	Ikenne	36911	null	null	0	ADM2	Ikenne	36911	NGA0380236911	2021	Moderate prevalence (20%-49%)	PreSAC	27486	0	0	0	0	0	0	0	0	0	0	0	0	Not delivered	1	7
Africa	Western Africa	AFRO	Nigeria	34	NI	NG	NGA	Ogun	3802	Ikenne	36911	null	null	0	ADM2	Ikenne	36911	NGA0380236911	2021	Moderate prevalence (20%-49%)	SAC	48100	0	0	0	0	0	5	0	0	0	0	5	0	Not delivered	1	7
Africa	Western Africa	AFRO	Nigeria	34	NI	NG	NGA	Ogun	3802	Ikenne	36911	null	null	0	ADM2	Ikenne	36911	NGA0380236911	2021	Moderate prevalence (20%-49%)	Total	75586	0	0	0	0	0	5	0	0	0	0	5	0	Not delivered	1	7
Africa	Western Africa	AFRO	Nigeria	34	NI	NG	NGA	Ogun	3802	Imeko Afon	36912	null	null	0	ADM2	Imeko Afon	36912	NGA0380236912	2021	Low prevalence (less than 20%)	PreSAC	0	0	0	0	0	0	0	0	0	0	0	0	0	Not delivered	1	8
Africa	Western Africa	AFRO	Nigeria	34	NI	NG	NGA	Ogun	3802	Imeko Afon	36912	null	null	0	ADM2	Imeko Afon	36912	NGA0380236912	2021	Low prevalence (less than 20%)	SAC	0	0	0	0	0	0	6	4	0	0	0	6	4	Not delivered	1	8
Africa	Western Africa	AFRO	Nigeria	34	NI	NG	NGA	Ogun	3802	Imeko Afon	36912	null	null	0	ADM2	Imeko Afon	36912	NGA0380236912	2021	Low prevalence (less than 20%)	Total	0	0	0	0	0	0	6	4	0	0	0	6	4	Not delivered	1	8
Africa	Western Africa	AFRO	Nigeria	34	NI	NG	NGA	Ogun	3802	Ipokia	36913	null	null	0	ADM2	Ipokia	36913	NGA0380236913	2021	Moderate prevalence (20%-49%)	PreSAC	34822	0	0	0	0	0	0	0	0	0	0	0	0	Not delivered	1	7
Africa	Western Africa	AFRO	Nigeria	34	NI	NG	NGA	Ogun	3802	Ipokia	36913	null	null	0	ADM2	Ipokia	36913	NGA0380236913	2021	Moderate prevalence (20%-49%)	SAC	60938	0	0	0	0	0	5	1	0	0	0	5	1	Not delivered	1	7
Africa	Western Africa	AFRO	Nigeria	34	NI	NG	NGA	Ogun	3802	Ipokia	36913	null	null	0	ADM2	Ipokia	36913	NGA0380236913	2021	Moderate prevalence (20%-49%)	Total	95760	0	0	0	0	0	5	1	0	0	0	5	0	Not delivered	1	7
Africa	Western Africa	AFRO	Nigeria	34	NI	NG	NGA	Ogun	3802	Obafemi-Owode	36914	null	null	0	ADM2	Obafemi-Owode	36914	NGA0380236914	2021	High prevalence (50% and above)	PreSAC	52976	0	0	0	0	0	0	0	0	0	0	0	0	Not delivered	1	6
Africa	Western Africa	AFRO	Nigeria	34	NI	NG	NGA	Ogun	3802	Obafemi-Owode	36914	null	null	0	ADM2	Obafemi-Owode	36914	NGA0380236914	2021	High prevalence (50% and above)	SAC	92709	0	0	0	0	0	7	2	0	0	0	7	2	Not delivered	1	6
Africa	Western Africa	AFRO	Nigeria	34	NI	NG	NGA	Ogun	3802	Obafemi-Owode	36914	null	null	0	ADM2	Obafemi-Owode	36914	NGA0380236914	2021	High prevalence (50% and above)	Total	145685	0	0	0	0	0	7	2	0	0	0	7	0	Not delivered	1	6
Africa	Western Africa	AFRO	Nigeria	34	NI	NG	NGA	Ogun	3802	Odeda	36915	null	null	0	ADM2	Odeda	36915	NGA0380236915	2021	Moderate prevalence (20%-49%)	PreSAC	25336	0	0	0	0	0	0	0	0	0	0	0	0	Not delivered	1	7
Africa	Western Africa	AFRO	Nigeria	34	NI	NG	NGA	Ogun	3802	Odeda	36915	null	null	0	ADM2	Odeda	36915	NGA0380236915	2021	Moderate prevalence (20%-49%)	SAC	44339	0	0	0	0	0	6	2	0	0	0	6	2	Not delivered	1	7
Africa	Western Africa	AFRO	Nigeria	34	NI	NG	NGA	Ogun	3802	Odeda	36915	null	null	0	ADM2	Odeda	36915	NGA0380236915	2021	Moderate prevalence (20%-49%)	Total	69675	0	0	0	0	0	6	2	0	0	0	6	0	Not delivered	1	7
Africa	Western Africa	AFRO	Nigeria	34	NI	NG	NGA	Ogun	3802	Odogbolu	36916	null	null	0	ADM2	Odogbolu	36916	NGA0380236916	2021	Moderate prevalence (20%-49%)	PreSAC	29428	0	0	0	0	0	0	0	0	0	0	0	0	Not delivered	1	7
Africa	Western Africa	AFRO	Nigeria	34	NI	NG	NGA	Ogun	3802	Odogbolu	36916	null	null	0	ADM2	Odogbolu	36916	NGA0380236916	2021	Moderate prevalence (20%-49%)	SAC	51498	0	0	0	0	0	6	3	0	0	0	6	3	Not delivered	1	7
Africa	Western Africa	AFRO	Nigeria	34	NI	NG	NGA	Ogun	3802	Odogbolu	36916	null	null	0	ADM2	Odogbolu	36916	NGA0380236916	2021	Moderate prevalence (20%-49%)	Total	80926	0	0	0	0	0	6	3	0	0	0	6	0	Not delivered	1	7
Africa	Western Africa	AFRO	Nigeria	34	NI	NG	NGA	Ogun	3802	Ogun Waterside	36917	null	null	0	ADM2	Ogun Waterside	36917	NGA0380236917	2021	High prevalence (50% and above)	PreSAC	16884	0	0	0	0	0	0	0	0	0	0	0	0	ALB/MBD	1	6
Africa	Western Africa	AFRO	Nigeria	34	NI	NG	NGA	Ogun	3802	Ogun Waterside	36917	null	null	0	ADM2	Ogun Waterside	36917	NGA0380236917	2021	High prevalence (50% and above)	SAC	29546	29546	24597	83.25	1	1	6	4	83.25	1	1	6	4	ALB/MBD	1	6
Africa	Western Africa	AFRO	Nigeria	34	NI	NG	NGA	Ogun	3802	Ogun Waterside	36917	null	null	0	ADM2	Ogun Waterside	36917	NGA0380236917	2021	High prevalence (50% and above)	Total	46430	29546	24597	83.25	1	1	6	4	52.98	1	0	6	0	ALB/MBD	1	6
Africa	Western Africa	AFRO	Nigeria	34	NI	NG	NGA	Ogun	3802	Remo north	36918	null	null	0	ADM2	Remo north	36918	NGA0380236918	2021	Low prevalence (less than 20%)	PreSAC	0	0	0	0	0	0	0	0	0	0	0	0	0	Not delivered	1	8
Africa	Western Africa	AFRO	Nigeria	34	NI	NG	NGA	Ogun	3802	Remo north	36918	null	null	0	ADM2	Remo north	36918	NGA0380236918	2021	Low prevalence (less than 20%)	SAC	0	0	0	0	0	0	5	4	0	0	0	5	4	Not delivered	1	8
Africa	Western Africa	AFRO	Nigeria	34	NI	NG	NGA	Ogun	3802	Remo north	36918	null	null	0	ADM2	Remo north	36918	NGA0380236918	2021	Low prevalence (less than 20%)	Total	0	0	0	0	0	0	5	4	0	0	0	5	4	Not delivered	1	8
Africa	Western Africa	AFRO	Nigeria	34	NI	NG	NGA	Ogun	3802	Shagamu	36919	null	null	0	ADM2	Shagamu	36919	NGA0380236919	2021	Low prevalence (less than 20%)	PreSAC	0	0	0	0	0	0	0	0	0	0	0	0	0	Not delivered	1	8
Africa	Western Africa	AFRO	Nigeria	34	NI	NG	NGA	Ogun	3802	Shagamu	36919	null	null	0	ADM2	Shagamu	36919	NGA0380236919	2021	Low prevalence (less than 20%)	SAC	0	0	0	0	0	0	4	4	0	0	0	4	4	Not delivered	1	8
Africa	Western Africa	AFRO	Nigeria	34	NI	NG	NGA	Ogun	3802	Shagamu	36919	null	null	0	ADM2	Shagamu	36919	NGA0380236919	2021	Low prevalence (less than 20%)	Total	0	0	0	0	0	0	4	4	0	0	0	4	4	Not delivered	1	8
Africa	Western Africa	AFRO	Nigeria	34	NI	NG	NGA	Ondo	3803	Akoko north East	36920	null	null	0	ADM2	Akoko north East	36920	NGA0380336920	2021	Low prevalence (less than 20%)	PreSAC	0	0	0	0	0	0	0	0	0	0	0	0	0	ALB+IVM	1	8
Africa	Western Africa	AFRO	Nigeria	34	NI	NG	NGA	Ondo	3803	Akoko north East	36920	null	null	0	ADM2	Akoko north East	36920	NGA0380336920	2021	Low prevalence (less than 20%)	SAC	71059	71059	77984	109.75	1	1	8	5	109.75	1	1	8	5	ALB+IVM	1	8
Africa	Western Africa	AFRO	Nigeria	34	NI	NG	NGA	Ondo	3803	Akoko north East	36920	null	null	0	ADM2	Akoko north East	36920	NGA0380336920	2021	Low prevalence (less than 20%)	Total	71059	71059	77984	109.75	1	1	8	5	109.75	1	1	8	5	ALB+IVM	1	8
Africa	Western Africa	AFRO	Nigeria	34	NI	NG	NGA	Ondo	3803	Akoko north West	36921	null	null	0	ADM2	Akoko north West	36921	NGA0380336921	2021	Low prevalence (less than 20%)	PreSAC	0	0	0	0	0	0	0	0	0	0	0	0	0	ALB+IVM	1	8
Africa	Western Africa	AFRO	Nigeria	34	NI	NG	NGA	Ondo	3803	Akoko north West	36921	null	null	0	ADM2	Akoko north West	36921	NGA0380336921	2021	Low prevalence (less than 20%)	SAC	86608	86608	82822	95.63	1	1	8	4	95.63	1	1	8	4	ALB+IVM	1	8
Africa	Western Africa	AFRO	Nigeria	34	NI	NG	NGA	Ondo	3803	Akoko north West	36921	null	null	0	ADM2	Akoko north West	36921	NGA0380336921	2021	Low prevalence (less than 20%)	Total	86608	86608	82822	95.63	1	1	8	4	95.63	1	1	8	4	ALB+IVM	1	8
Africa	Western Africa	AFRO	Nigeria	34	NI	NG	NGA	Ondo	3803	Akoko south East	36922	null	null	0	ADM2	Akoko south East	36922	NGA0380336922	2021	Low prevalence (less than 20%)	PreSAC	0	0	0	0	0	0	0	0	0	0	0	0	0	ALB+IVM	1	8
Africa	Western Africa	AFRO	Nigeria	34	NI	NG	NGA	Ondo	3803	Akoko south East	36922	null	null	0	ADM2	Akoko south East	36922	NGA0380336922	2021	Low prevalence (less than 20%)	SAC	33391	33391	33618	100.68	1	1	8	2	100.68	1	1	8	2	ALB+IVM	1	8
Africa	Western Africa	AFRO	Nigeria	34	NI	NG	NGA	Ondo	3803	Akoko south East	36922	null	null	0	ADM2	Akoko south East	36922	NGA0380336922	2021	Low prevalence (less than 20%)	Total	33391	33391	33618	100.68	1	1	8	2	100.68	1	1	8	2	ALB+IVM	1	8
Africa	Western Africa	AFRO	Nigeria	34	NI	NG	NGA	Ondo	3803	Akoko south West	36923	null	null	0	ADM2	Akoko south West	36923	NGA0380336923	2021	Moderate prevalence (20%-49%)	PreSAC	53124	0	0	0	0	0	0	0	0	0	0	0	0	ALB+IVM	1	7
Africa	Western Africa	AFRO	Nigeria	34	NI	NG	NGA	Ondo	3803	Akoko south West	36923	null	null	0	ADM2	Akoko south West	36923	NGA0380336923	2021	Moderate prevalence (20%-49%)	SAC	92966	92966	93628	100.71	1	1	8	5	100.71	1	1	8	5	ALB+IVM	1	7
Africa	Western Africa	AFRO	Nigeria	34	NI	NG	NGA	Ondo	3803	Akoko south West	36923	null	null	0	ADM2	Akoko south West	36923	NGA0380336923	2021	Moderate prevalence (20%-49%)	Total	146090	92966	93628	100.71	1	1	8	5	64.09	1	0	8	0	ALB+IVM	1	7
Africa	Western Africa	AFRO	Nigeria	34	NI	NG	NGA	Ondo	3803	Akure North	36924	null	null	0	ADM2	Akure North	36924	NGA0380336924	2021	Moderate prevalence (20%-49%)	PreSAC	30461	0	0	0	0	0	0	0	0	0	0	0	0	ALB+IVM	1	7
Africa	Western Africa	AFRO	Nigeria	34	NI	NG	NGA	Ondo	3803	Akure North	36924	null	null	0	ADM2	Akure North	36924	NGA0380336924	2021	Moderate prevalence (20%-49%)	SAC	53307	53307	48417	90.83	1	1	8	7	90.83	1	1	8	7	ALB+IVM	1	7
Africa	Western Africa	AFRO	Nigeria	34	NI	NG	NGA	Ondo	3803	Akure North	36924	null	null	0	ADM2	Akure North	36924	NGA0380336924	2021	Moderate prevalence (20%-49%)	Total	83768	53307	48417	90.83	1	1	8	7	57.8	1	0	8	2	ALB+IVM	1	7
Africa	Western Africa	AFRO	Nigeria	34	NI	NG	NGA	Ondo	3803	Akure South	36925	null	null	0	ADM2	Akure South	36925	NGA0380336925	2021	Moderate prevalence (20%-49%)	PreSAC	81764	0	0	0	0	0	0	0	0	0	0	0	0	Not delivered	1	7
Africa	Western Africa	AFRO	Nigeria	34	NI	NG	NGA	Ondo	3803	Akure South	36925	null	null	0	ADM2	Akure South	36925	NGA0380336925	2021	Moderate prevalence (20%-49%)	SAC	143088	0	0	0	0	0	3	0	0	0	0	3	0	Not delivered	1	7
Africa	Western Africa	AFRO	Nigeria	34	NI	NG	NGA	Ondo	3803	Akure South	36925	null	null	0	ADM2	Akure South	36925	NGA0380336925	2021	Moderate prevalence (20%-49%)	Total	224852	0	0	0	0	0	3	0	0	0	0	3	0	Not delivered	1	7
Africa	Western Africa	AFRO	Nigeria	34	NI	NG	NGA	Ondo	3803	Ese Odo	36926	null	null	0	ADM2	Ese Odo	36926	NGA0380336926	2021	Moderate prevalence (20%-49%)	PreSAC	35876	0	0	0	0	0	0	0	0	0	0	0	0	ALB+IVM	1	7
Africa	Western Africa	AFRO	Nigeria	34	NI	NG	NGA	Ondo	3803	Ese Odo	36926	null	null	0	ADM2	Ese Odo	36926	NGA0380336926	2021	Moderate prevalence (20%-49%)	SAC	62782	62782	70961	113.03	1	1	8	5	113.03	1	1	8	5	ALB+IVM	1	7
Africa	Western Africa	AFRO	Nigeria	34	NI	NG	NGA	Ondo	3803	Ese Odo	36926	null	null	0	ADM2	Ese Odo	36926	NGA0380336926	2021	Moderate prevalence (20%-49%)	Total	98658	62782	70961	113.03	1	1	8	5	71.93	1	0	8	1	ALB+IVM	1	7
Africa	Western Africa	AFRO	Nigeria	34	NI	NG	NGA	Ondo	3803	Idanre	36927	null	null	0	ADM2	Idanre	36927	NGA0380336927	2021	Low prevalence (less than 20%)	PreSAC	0	0	0	0	0	0	0	0	0	0	0	0	0	ALB+IVM	1	8
Africa	Western Africa	AFRO	Nigeria	34	NI	NG	NGA	Ondo	3803	Idanre	36927	null	null	0	ADM2	Idanre	36927	NGA0380336927	2021	Low prevalence (less than 20%)	SAC	52268	52268	45944	87.9	1	1	8	5	87.9	1	1	8	5	ALB+IVM	1	8
Africa	Western Africa	AFRO	Nigeria	34	NI	NG	NGA	Ondo	3803	Idanre	36927	null	null	0	ADM2	Idanre	36927	NGA0380336927	2021	Low prevalence (less than 20%)	Total	52268	52268	45944	87.9	1	1	8	5	87.9	1	1	8	5	ALB+IVM	1	8
Africa	Western Africa	AFRO	Nigeria	34	NI	NG	NGA	Ondo	3803	Ifedore	36928	null	null	0	ADM2	Ifedore	36928	NGA0380336928	2021	Moderate prevalence (20%-49%)	PreSAC	40818	0	0	0	0	0	0	0	0	0	0	0	0	ALB+IVM	1	7
Africa	Western Africa	AFRO	Nigeria	34	NI	NG	NGA	Ondo	3803	Ifedore	36928	null	null	0	ADM2	Ifedore	36928	NGA0380336928	2021	Moderate prevalence (20%-49%)	SAC	71431	71431	62955	88.13	1	1	8	5	88.13	1	1	8	5	ALB+IVM	1	7
Africa	Western Africa	AFRO	Nigeria	34	NI	NG	NGA	Ondo	3803	Ifedore	36928	null	null	0	ADM2	Ifedore	36928	NGA0380336928	2021	Moderate prevalence (20%-49%)	Total	112249	71431	62955	88.13	1	1	8	5	56.09	1	0	8	0	ALB+IVM	1	7
Africa	Western Africa	AFRO	Nigeria	34	NI	NG	NGA	Ondo	3803	Ilaje	36929	null	null	0	ADM2	Ilaje	36929	NGA0380336929	2021	High prevalence (50% and above)	PreSAC	67274	0	0	0	0	0	0	0	0	0	0	0	0	ALB+IVM	1	6
Africa	Western Africa	AFRO	Nigeria	34	NI	NG	NGA	Ondo	3803	Ilaje	36929	null	null	0	ADM2	Ilaje	36929	NGA0380336929	2021	High prevalence (50% and above)	SAC	117730	117730	120644	102.48	1	1	8	6	102.48	1	1	8	6	ALB+IVM	1	6
Africa	Western Africa	AFRO	Nigeria	34	NI	NG	NGA	Ondo	3803	Ilaje	36929	null	null	0	ADM2	Ilaje	36929	NGA0380336929	2021	High prevalence (50% and above)	Total	185004	117730	120644	102.48	1	1	8	6	65.21	1	0	8	0	ALB+IVM	1	6
Africa	Western Africa	AFRO	Nigeria	34	NI	NG	NGA	Ondo	3803	Ile-Oluji-Okegbo	36930	null	null	0	ADM2	Ile-Oluji-Okegbo	36930	NGA0380336930	2021	Moderate prevalence (20%-49%)	PreSAC	40017	0	0	0	0	0	0	0	0	0	0	0	0	ALB+IVM	1	7
Africa	Western Africa	AFRO	Nigeria	34	NI	NG	NGA	Ondo	3803	Ile-Oluji-Okegbo	36930	null	null	0	ADM2	Ile-Oluji-Okegbo	36930	NGA0380336930	2021	Moderate prevalence (20%-49%)	SAC	70031	70031	65339	93.3	1	1	8	5	93.3	1	1	8	5	ALB+IVM	1	7
Africa	Western Africa	AFRO	Nigeria	34	NI	NG	NGA	Ondo	3803	Ile-Oluji-Okegbo	36930	null	null	0	ADM2	Ile-Oluji-Okegbo	36930	NGA0380336930	2021	Moderate prevalence (20%-49%)	Total	110048	70031	65339	93.3	1	1	8	5	59.37	1	0	8	0	ALB+IVM	1	7
Africa	Western Africa	AFRO	Nigeria	34	NI	NG	NGA	Ondo	3803	Irele	36931	null	null	0	ADM2	Irele	36931	NGA0380336931	2021	High prevalence (50% and above)	PreSAC	33604	0	0	0	0	0	0	0	0	0	0	0	0	ALB+IVM	1	6
Africa	Western Africa	AFRO	Nigeria	34	NI	NG	NGA	Ondo	3803	Irele	36931	null	null	0	ADM2	Irele	36931	NGA0380336931	2021	High prevalence (50% and above)	SAC	58808	58808	65137	110.76	1	1	8	7	110.76	1	1	8	7	ALB+IVM	1	6
Africa	Western Africa	AFRO	Nigeria	34	NI	NG	NGA	Ondo	3803	Irele	36931	null	null	0	ADM2	Irele	36931	NGA0380336931	2021	High prevalence (50% and above)	Total	92412	58808	65137	110.76	1	1	8	7	70.49	1	0	8	1	ALB+IVM	1	6
Africa	Western Africa	AFRO	Nigeria	34	NI	NG	NGA	Ondo	3803	Odigbo	36932	null	null	0	ADM2	Odigbo	36932	NGA0380336932	2021	Moderate prevalence (20%-49%)	PreSAC	53324	0	0	0	0	0	0	0	0	0	0	0	0	ALB+IVM	1	7
Africa	Western Africa	AFRO	Nigeria	34	NI	NG	NGA	Ondo	3803	Odigbo	36932	null	null	0	ADM2	Odigbo	36932	NGA0380336932	2021	Moderate prevalence (20%-49%)	SAC	93316	93316	97636	104.63	1	1	8	4	104.63	1	1	8	4	ALB+IVM	1	7
Africa	Western Africa	AFRO	Nigeria	34	NI	NG	NGA	Ondo	3803	Odigbo	36932	null	null	0	ADM2	Odigbo	36932	NGA0380336932	2021	Moderate prevalence (20%-49%)	Total	146640	93316	97636	104.63	1	1	8	4	66.58	1	0	8	0	ALB+IVM	1	7
Africa	Western Africa	AFRO	Nigeria	34	NI	NG	NGA	Ondo	3803	Okitipupa	36933	null	null	0	ADM2	Okitipupa	36933	NGA0380336933	2021	Moderate prevalence (20%-49%)	PreSAC	54068	0	0	0	0	0	0	0	0	0	0	0	0	ALB+IVM	1	7
Africa	Western Africa	AFRO	Nigeria	34	NI	NG	NGA	Ondo	3803	Okitipupa	36933	null	null	0	ADM2	Okitipupa	36933	NGA0380336933	2021	Moderate prevalence (20%-49%)	SAC	94618	94618	103854	109.76	1	1	8	5	109.76	1	1	8	5	ALB+IVM	1	7
Africa	Western Africa	AFRO	Nigeria	34	NI	NG	NGA	Ondo	3803	Okitipupa	36933	null	null	0	ADM2	Okitipupa	36933	NGA0380336933	2021	Moderate prevalence (20%-49%)	Total	148686	94618	103854	109.76	1	1	8	5	69.85	1	0	8	2	ALB+IVM	1	7
Africa	Western Africa	AFRO	Nigeria	34	NI	NG	NGA	Ondo	3803	Ondo East	36934	null	null	0	ADM2	Ondo East	36934	NGA0380336934	2021	Moderate prevalence (20%-49%)	PreSAC	17306	0	0	0	0	0	0	0	0	0	0	0	0	ALB+IVM	1	7
Africa	Western Africa	AFRO	Nigeria	34	NI	NG	NGA	Ondo	3803	Ondo East	36934	null	null	0	ADM2	Ondo East	36934	NGA0380336934	2021	Moderate prevalence (20%-49%)	SAC	30285	30285	24646	81.38	1	1	8	5	81.38	1	1	8	5	ALB+IVM	1	7
Africa	Western Africa	AFRO	Nigeria	34	NI	NG	NGA	Ondo	3803	Ondo East	36934	null	null	0	ADM2	Ondo East	36934	NGA0380336934	2021	Moderate prevalence (20%-49%)	Total	47591	30285	24646	81.38	1	1	8	5	51.79	1	0	8	0	ALB+IVM	1	7
Africa	Western Africa	AFRO	Nigeria	34	NI	NG	NGA	Ondo	3803	Ondo West	36935	null	null	0	ADM2	Ondo West	36935	NGA0380336935	2021	Moderate prevalence (20%-49%)	PreSAC	65667	0	0	0	0	0	0	0	0	0	0	0	0	ALB+IVM	1	7
Africa	Western Africa	AFRO	Nigeria	34	NI	NG	NGA	Ondo	3803	Ondo West	36935	null	null	0	ADM2	Ondo West	36935	NGA0380336935	2021	Moderate prevalence (20%-49%)	SAC	114917	114917	100494	87.45	1	1	8	3	87.45	1	1	8	3	ALB+IVM	1	7
Africa	Western Africa	AFRO	Nigeria	34	NI	NG	NGA	Ondo	3803	Ondo West	36935	null	null	0	ADM2	Ondo West	36935	NGA0380336935	2021	Moderate prevalence (20%-49%)	Total	180584	114917	100494	87.45	1	1	8	3	55.65	1	0	8	0	ALB+IVM	1	7
Africa	Western Africa	AFRO	Nigeria	34	NI	NG	NGA	Ondo	3803	Ose	36936	null	null	0	ADM2	Ose	36936	NGA0380336936	2021	Moderate prevalence (20%-49%)	PreSAC	33543	0	0	0	0	0	0	0	0	0	0	0	0	ALB+IVM	1	7
Africa	Western Africa	AFRO	Nigeria	34	NI	NG	NGA	Ondo	3803	Ose	36936	null	null	0	ADM2	Ose	36936	NGA0380336936	2021	Moderate prevalence (20%-49%)	SAC	58700	58700	50974	86.84	1	1	8	5	86.84	1	1	8	5	ALB+IVM	1	7
Africa	Western Africa	AFRO	Nigeria	34	NI	NG	NGA	Ondo	3803	Ose	36936	null	null	0	ADM2	Ose	36936	NGA0380336936	2021	Moderate prevalence (20%-49%)	Total	92243	58700	50974	86.84	1	1	8	5	55.26	1	0	8	0	ALB+IVM	1	7
Africa	Western Africa	AFRO	Nigeria	34	NI	NG	NGA	Ondo	3803	Owo	36937	null	null	0	ADM2	Owo	36937	NGA0380336937	2021	Moderate prevalence (20%-49%)	PreSAC	50670	0	0	0	0	0	0	0	0	0	0	0	0	ALB+IVM	1	7
Africa	Western Africa	AFRO	Nigeria	34	NI	NG	NGA	Ondo	3803	Owo	36937	null	null	0	ADM2	Owo	36937	NGA0380336937	2021	Moderate prevalence (20%-49%)	SAC	88672	88672	70974	80.04	1	1	8	3	80.04	1	1	8	3	ALB+IVM	1	7
Africa	Western Africa	AFRO	Nigeria	34	NI	NG	NGA	Ondo	3803	Owo	36937	null	null	0	ADM2	Owo	36937	NGA0380336937	2021	Moderate prevalence (20%-49%)	Total	139342	88672	70974	80.04	1	1	8	3	50.94	1	0	8	0	ALB+IVM	1	7
Africa	Western Africa	AFRO	Nigeria	34	NI	NG	NGA	Osun	3804	Aijedaade	36938	null	null	0	ADM2	Aijedaade	36938	NGA0380436938	2021	Moderate prevalence (20%-49%)	PreSAC	34814	0	0	0	0	0	0	0	0	0	0	0	0	ALB+IVM	1	7
Africa	Western Africa	AFRO	Nigeria	34	NI	NG	NGA	Osun	3804	Aijedaade	36938	null	null	0	ADM2	Aijedaade	36938	NGA0380436938	2021	Moderate prevalence (20%-49%)	SAC	60925	60925	58952	96.76	1	1	6	4	96.76	1	1	6	4	ALB+IVM	1	7
Africa	Western Africa	AFRO	Nigeria	34	NI	NG	NGA	Osun	3804	Aijedaade	36938	null	null	0	ADM2	Aijedaade	36938	NGA0380436938	2021	Moderate prevalence (20%-49%)	Total	95739	60925	58952	96.76	1	1	6	4	61.58	1	0	6	1	ALB+IVM	1	7
Africa	Western Africa	AFRO	Nigeria	34	NI	NG	NGA	Osun	3804	Aijedire	36939	null	null	0	ADM2	Aijedire	36939	NGA0380436939	2021	Moderate prevalence (20%-49%)	PreSAC	17557	0	0	0	0	0	0	0	0	0	0	0	0	ALB+IVM	1	7
Africa	Western Africa	AFRO	Nigeria	34	NI	NG	NGA	Osun	3804	Aijedire	36939	null	null	0	ADM2	Aijedire	36939	NGA0380436939	2021	Moderate prevalence (20%-49%)	SAC	30726	30726	30752	100.08	1	1	6	5	100.08	1	1	6	5	ALB+IVM	1	7
Africa	Western Africa	AFRO	Nigeria	34	NI	NG	NGA	Osun	3804	Aijedire	36939	null	null	0	ADM2	Aijedire	36939	NGA0380436939	2021	Moderate prevalence (20%-49%)	Total	48283	30726	30752	100.08	1	1	6	5	63.69	1	0	6	0	ALB+IVM	1	7
Africa	Western Africa	AFRO	Nigeria	34	NI	NG	NGA	Osun	3804	Atakunmosa East	36940	null	null	0	ADM2	Atakunmosa East	36940	NGA0380436940	2021	High prevalence (50% and above)	PreSAC	15890	0	0	0	0	0	0	0	0	0	0	0	0	ALB/MBD	1	6
Africa	Western Africa	AFRO	Nigeria	34	NI	NG	NGA	Osun	3804	Atakunmosa East	36940	null	null	0	ADM2	Atakunmosa East	36940	NGA0380436940	2021	High prevalence (50% and above)	SAC	27808	27808	27600	99.25	1	1	4	4	99.25	1	1	4	4	ALB/MBD	1	6
Africa	Western Africa	AFRO	Nigeria	34	NI	NG	NGA	Osun	3804	Atakunmosa East	36940	null	null	0	ADM2	Atakunmosa East	36940	NGA0380436940	2021	High prevalence (50% and above)	Total	43698	27808	27600	99.25	1	1	4	4	63.16	1	0	4	1	ALB/MBD	1	6
Africa	Western Africa	AFRO	Nigeria	34	NI	NG	NGA	Osun	3804	Atakunmosa West	36941	null	null	0	ADM2	Atakunmosa West	36941	NGA0380436941	2021	High prevalence (50% and above)	PreSAC	17639	0	0	0	0	0	0	0	0	0	0	0	0	ALB+IVM	1	6
Africa	Western Africa	AFRO	Nigeria	34	NI	NG	NGA	Osun	3804	Atakunmosa West	36941	null	null	0	ADM2	Atakunmosa West	36941	NGA0380436941	2021	High prevalence (50% and above)	SAC	30868	30868	30900	100.1	1	1	6	6	100.1	1	1	6	6	ALB+IVM	1	6
Africa	Western Africa	AFRO	Nigeria	34	NI	NG	NGA	Osun	3804	Atakunmosa West	36941	null	null	0	ADM2	Atakunmosa West	36941	NGA0380436941	2021	High prevalence (50% and above)	Total	48507	30868	30900	100.1	1	1	6	6	63.7	1	0	6	0	ALB+IVM	1	6
Africa	Western Africa	AFRO	Nigeria	34	NI	NG	NGA	Osun	3804	Boluwadura	36942	null	null	0	ADM2	Boluwadura	36942	NGA0380436942	2021	Moderate prevalence (20%-49%)	PreSAC	16384	0	0	0	0	0	0	0	0	0	0	0	0	ALB+IVM	1	7
Africa	Western Africa	AFRO	Nigeria	34	NI	NG	NGA	Osun	3804	Boluwadura	36942	null	null	0	ADM2	Boluwadura	36942	NGA0380436942	2021	Moderate prevalence (20%-49%)	SAC	28671	28671	22217	77.49	1	1	5	4	77.49	1	1	5	4	ALB+IVM	1	7
Africa	Western Africa	AFRO	Nigeria	34	NI	NG	NGA	Osun	3804	Boluwadura	36942	null	null	0	ADM2	Boluwadura	36942	NGA0380436942	2021	Moderate prevalence (20%-49%)	Total	45055	28671	22217	77.49	1	1	5	4	49.31	1	0	5	0	ALB+IVM	1	7
Africa	Western Africa	AFRO	Nigeria	34	NI	NG	NGA	Osun	3804	Boripe	36943	null	null	0	ADM2	Boripe	36943	NGA0380436943	2021	Moderate prevalence (20%-49%)	PreSAC	32260	0	0	0	0	0	0	0	0	0	0	0	0	ALB+IVM	1	7
Africa	Western Africa	AFRO	Nigeria	34	NI	NG	NGA	Osun	3804	Boripe	36943	null	null	0	ADM2	Boripe	36943	NGA0380436943	2021	Moderate prevalence (20%-49%)	SAC	56455	56455	50355	89.19	1	1	7	7	89.19	1	1	7	7	ALB+IVM	1	7
Africa	Western Africa	AFRO	Nigeria	34	NI	NG	NGA	Osun	3804	Boripe	36943	null	null	0	ADM2	Boripe	36943	NGA0380436943	2021	Moderate prevalence (20%-49%)	Total	88715	56455	50355	89.19	1	1	7	7	56.76	1	0	7	2	ALB+IVM	1	7
Africa	Western Africa	AFRO	Nigeria	34	NI	NG	NGA	Osun	3804	Ede North	36944	null	null	0	ADM2	Ede North	36944	NGA0380436944	2021	Moderate prevalence (20%-49%)	PreSAC	19406	0	0	0	0	0	0	0	0	0	0	0	0	ALB+IVM	1	7
Africa	Western Africa	AFRO	Nigeria	34	NI	NG	NGA	Osun	3804	Ede North	36944	null	null	0	ADM2	Ede North	36944	NGA0380436944	2021	Moderate prevalence (20%-49%)	SAC	33960	33960	33985	100.07	1	1	7	7	100.07	1	1	7	7	ALB+IVM	1	7
Africa	Western Africa	AFRO	Nigeria	34	NI	NG	NGA	Osun	3804	Ede North	36944	null	null	0	ADM2	Ede North	36944	NGA0380436944	2021	Moderate prevalence (20%-49%)	Total	53366	33960	33985	100.07	1	1	7	7	63.68	1	0	7	2	ALB+IVM	1	7
Africa	Western Africa	AFRO	Nigeria	34	NI	NG	NGA	Osun	3804	Ede South	36945	null	null	0	ADM2	Ede South	36945	NGA0380436945	2021	High prevalence (50% and above)	PreSAC	17601	0	0	0	0	0	0	0	0	0	0	0	0	ALB+IVM	1	6
Africa	Western Africa	AFRO	Nigeria	34	NI	NG	NGA	Osun	3804	Ede South	36945	null	null	0	ADM2	Ede South	36945	NGA0380436945	2021	High prevalence (50% and above)	SAC	30802	30802	30529	99.11	1	1	5	4	99.11	1	1	5	4	ALB+IVM	1	6
Africa	Western Africa	AFRO	Nigeria	34	NI	NG	NGA	Osun	3804	Ede South	36945	null	null	0	ADM2	Ede South	36945	NGA0380436945	2021	High prevalence (50% and above)	Total	48403	30802	30529	99.11	1	1	5	4	63.07	1	0	5	0	ALB+IVM	1	6
Africa	Western Africa	AFRO	Nigeria	34	NI	NG	NGA	Osun	3804	Egbedore	36946	null	null	0	ADM2	Egbedore	36946	NGA0380436946	2021	Moderate prevalence (20%-49%)	PreSAC	17231	0	0	0	0	0	0	0	0	0	0	0	0	ALB+IVM	1	7
Africa	Western Africa	AFRO	Nigeria	34	NI	NG	NGA	Osun	3804	Egbedore	36946	null	null	0	ADM2	Egbedore	36946	NGA0380436946	2021	Moderate prevalence (20%-49%)	SAC	30154	30154	30185	100.1	1	1	6	5	100.1	1	1	6	5	ALB+IVM	1	7
Africa	Western Africa	AFRO	Nigeria	34	NI	NG	NGA	Osun	3804	Egbedore	36946	null	null	0	ADM2	Egbedore	36946	NGA0380436946	2021	Moderate prevalence (20%-49%)	Total	47385	30154	30185	100.1	1	1	6	5	63.7	1	0	6	1	ALB+IVM	1	7
Africa	Western Africa	AFRO	Nigeria	34	NI	NG	NGA	Osun	3804	Ejigbo	36947	null	null	0	ADM2	Ejigbo	36947	NGA0380436947	2021	Moderate prevalence (20%-49%)	PreSAC	30705	0	0	0	0	0	0	0	0	0	0	0	0	ALB+IVM	1	7
Africa	Western Africa	AFRO	Nigeria	34	NI	NG	NGA	Osun	3804	Ejigbo	36947	null	null	0	ADM2	Ejigbo	36947	NGA0380436947	2021	Moderate prevalence (20%-49%)	SAC	53734	53734	53622	99.79	1	1	6	5	99.79	1	1	6	5	ALB+IVM	1	7
Africa	Western Africa	AFRO	Nigeria	34	NI	NG	NGA	Osun	3804	Ejigbo	36947	null	null	0	ADM2	Ejigbo	36947	NGA0380436947	2021	Moderate prevalence (20%-49%)	Total	84439	53734	53622	99.79	1	1	6	5	63.5	1	0	6	0	ALB+IVM	1	7
Africa	Western Africa	AFRO	Nigeria	34	NI	NG	NGA	Osun	3804	Ife Central	36948	null	null	0	ADM2	Ife Central	36948	NGA0380436948	2021	Moderate prevalence (20%-49%)	PreSAC	38717	0	0	0	0	0	0	0	0	0	0	0	0	Not delivered	1	7
Africa	Western Africa	AFRO	Nigeria	34	NI	NG	NGA	Osun	3804	Ife Central	36948	null	null	0	ADM2	Ife Central	36948	NGA0380436948	2021	Moderate prevalence (20%-49%)	SAC	67756	0	0	0	0	0	3	3	0	0	0	3	3	Not delivered	1	7
Africa	Western Africa	AFRO	Nigeria	34	NI	NG	NGA	Osun	3804	Ife Central	36948	null	null	0	ADM2	Ife Central	36948	NGA0380436948	2021	Moderate prevalence (20%-49%)	Total	106473	0	0	0	0	0	3	3	0	0	0	3	0	Not delivered	1	7
Africa	Western Africa	AFRO	Nigeria	34	NI	NG	NGA	Osun	3804	Ife East	36949	null	null	0	ADM2	Ife East	36949	NGA0380436949	2021	High prevalence (50% and above)	PreSAC	43540	0	0	0	0	0	0	0	0	0	0	0	0	ALB+IVM	1	6
Africa	Western Africa	AFRO	Nigeria	34	NI	NG	NGA	Osun	3804	Ife East	36949	null	null	0	ADM2	Ife East	36949	NGA0380436949	2021	High prevalence (50% and above)	SAC	76195	76195	76929	100.96	1	1	7	6	100.96	1	1	7	6	ALB+IVM	1	6
Africa	Western Africa	AFRO	Nigeria	34	NI	NG	NGA	Osun	3804	Ife East	36949	null	null	0	ADM2	Ife East	36949	NGA0380436949	2021	High prevalence (50% and above)	Total	119735	76195	76929	100.96	1	1	7	6	64.25	1	0	7	0	ALB+IVM	1	6
Africa	Western Africa	AFRO	Nigeria	34	NI	NG	NGA	Osun	3804	Ife North	36950	null	null	0	ADM2	Ife North	36950	NGA0380436950	2021	High prevalence (50% and above)	PreSAC	35578	0	0	0	0	0	0	0	0	0	0	0	0	ALB+IVM	1	6
Africa	Western Africa	AFRO	Nigeria	34	NI	NG	NGA	Osun	3804	Ife North	36950	null	null	0	ADM2	Ife North	36950	NGA0380436950	2021	High prevalence (50% and above)	SAC	62262	62262	61279	98.42	1	1	4	4	98.42	1	1	4	4	ALB+IVM	1	6
Africa	Western Africa	AFRO	Nigeria	34	NI	NG	NGA	Osun	3804	Ife North	36950	null	null	0	ADM2	Ife North	36950	NGA0380436950	2021	High prevalence (50% and above)	Total	97840	62262	61279	98.42	1	1	4	4	62.63	1	0	4	0	ALB+IVM	1	6
Africa	Western Africa	AFRO	Nigeria	34	NI	NG	NGA	Osun	3804	Ife South	36951	null	null	0	ADM2	Ife South	36951	NGA0380436951	2021	High prevalence (50% and above)	PreSAC	31329	0	0	0	0	0	0	0	0	0	0	0	0	ALB+IVM	1	6
Africa	Western Africa	AFRO	Nigeria	34	NI	NG	NGA	Osun	3804	Ife South	36951	null	null	0	ADM2	Ife South	36951	NGA0380436951	2021	High prevalence (50% and above)	SAC	54826	54826	54763	99.89	1	1	5	4	99.89	1	1	5	4	ALB+IVM	1	6
Africa	Western Africa	AFRO	Nigeria	34	NI	NG	NGA	Osun	3804	Ife South	36951	null	null	0	ADM2	Ife South	36951	NGA0380436951	2021	High prevalence (50% and above)	Total	86155	54826	54763	99.89	1	1	5	4	63.56	1	0	5	0	ALB+IVM	1	6
Africa	Western Africa	AFRO	Nigeria	34	NI	NG	NGA	Osun	3804	Ifedayo	36952	null	null	0	ADM2	Ifedayo	36952	NGA0380436952	2021	Moderate prevalence (20%-49%)	PreSAC	8579	0	0	0	0	0	0	0	0	0	0	0	0	ALB+IVM	1	7
Africa	Western Africa	AFRO	Nigeria	34	NI	NG	NGA	Osun	3804	Ifedayo	36952	null	null	0	ADM2	Ifedayo	36952	NGA0380436952	2021	Moderate prevalence (20%-49%)	SAC	15012	15012	14915	99.35	1	1	6	5	99.35	1	1	6	5	ALB+IVM	1	7
Africa	Western Africa	AFRO	Nigeria	34	NI	NG	NGA	Osun	3804	Ifedayo	36952	null	null	0	ADM2	Ifedayo	36952	NGA0380436952	2021	Moderate prevalence (20%-49%)	Total	23591	15012	14915	99.35	1	1	6	5	63.22	1	0	6	2	ALB+IVM	1	7
Africa	Western Africa	AFRO	Nigeria	34	NI	NG	NGA	Osun	3804	Ifelodun	36953	null	null	0	ADM2	Ifelodun	36953	NGA0380436953	2021	Moderate prevalence (20%-49%)	PreSAC	22396	0	0	0	0	0	0	0	0	0	0	0	0	ALB+IVM	1	7
Africa	Western Africa	AFRO	Nigeria	34	NI	NG	NGA	Osun	3804	Ifelodun	36953	null	null	0	ADM2	Ifelodun	36953	NGA0380436953	2021	Moderate prevalence (20%-49%)	SAC	39193	39193	45099	115.07	1	1	7	6	115.07	1	1	7	6	ALB+IVM	1	7
Africa	Western Africa	AFRO	Nigeria	34	NI	NG	NGA	Osun	3804	Ifelodun	36953	null	null	0	ADM2	Ifelodun	36953	NGA0380436953	2021	Moderate prevalence (20%-49%)	Total	61589	39193	45099	115.07	1	1	7	6	73.23	1	0	7	1	ALB+IVM	1	7
Africa	Western Africa	AFRO	Nigeria	34	NI	NG	NGA	Osun	3804	Ila	36954	null	null	0	ADM2	Ila	36954	NGA0380436954	2021	Moderate prevalence (20%-49%)	PreSAC	14364	0	0	0	0	0	0	0	0	0	0	0	0	ALB+IVM	1	7
Africa	Western Africa	AFRO	Nigeria	34	NI	NG	NGA	Osun	3804	Ila	36954	null	null	0	ADM2	Ila	36954	NGA0380436954	2021	Moderate prevalence (20%-49%)	SAC	25136	25136	25318	100.72	1	1	6	6	100.72	1	1	6	6	ALB+IVM	1	7
Africa	Western Africa	AFRO	Nigeria	34	NI	NG	NGA	Osun	3804	Ila	36954	null	null	0	ADM2	Ila	36954	NGA0380436954	2021	Moderate prevalence (20%-49%)	Total	39500	25136	25318	100.72	1	1	6	6	64.1	1	0	6	0	ALB+IVM	1	7
Africa	Western Africa	AFRO	Nigeria	34	NI	NG	NGA	Osun	3804	Ilesha East Atakunmosa	36955	null	null	0	ADM2	Ilesha East Atakunmosa	36955	NGA0380436955	2021	Moderate prevalence (20%-49%)	PreSAC	24673	0	0	0	0	0	0	0	0	0	0	0	0	ALB+IVM	1	7
Africa	Western Africa	AFRO	Nigeria	34	NI	NG	NGA	Osun	3804	Ilesha East Atakunmosa	36955	null	null	0	ADM2	Ilesha East Atakunmosa	36955	NGA0380436955	2021	Moderate prevalence (20%-49%)	SAC	43179	43179	41243	95.52	1	1	5	4	95.52	1	1	5	4	ALB+IVM	1	7
Africa	Western Africa	AFRO	Nigeria	34	NI	NG	NGA	Osun	3804	Ilesha East Atakunmosa	36955	null	null	0	ADM2	Ilesha East Atakunmosa	36955	NGA0380436955	2021	Moderate prevalence (20%-49%)	Total	67852	43179	41243	95.52	1	1	5	4	60.78	1	0	5	0	ALB+IVM	1	7
Africa	Western Africa	AFRO	Nigeria	34	NI	NG	NGA	Osun	3804	Ilesha West	36956	null	null	0	ADM2	Ilesha West	36956	NGA0380436956	2021	Moderate prevalence (20%-49%)	PreSAC	23972	0	0	0	0	0	0	0	0	0	0	0	0	Not delivered	1	7
Africa	Western Africa	AFRO	Nigeria	34	NI	NG	NGA	Osun	3804	Ilesha West	36956	null	null	0	ADM2	Ilesha West	36956	NGA0380436956	2021	Moderate prevalence (20%-49%)	SAC	41951	0	0	0	0	0	3	3	0	0	0	3	3	Not delivered	1	7
Africa	Western Africa	AFRO	Nigeria	34	NI	NG	NGA	Osun	3804	Ilesha West	36956	null	null	0	ADM2	Ilesha West	36956	NGA0380436956	2021	Moderate prevalence (20%-49%)	Total	65923	0	0	0	0	0	3	3	0	0	0	3	0	Not delivered	1	7
Africa	Western Africa	AFRO	Nigeria	34	NI	NG	NGA	Osun	3804	Irepodun	36957	null	null	0	ADM2	Irepodun	36957	NGA0380436957	2021	Moderate prevalence (20%-49%)	PreSAC	27662	0	0	0	0	0	0	0	0	0	0	0	0	ALB+IVM	1	7
Africa	Western Africa	AFRO	Nigeria	34	NI	NG	NGA	Osun	3804	Irepodun	36957	null	null	0	ADM2	Irepodun	36957	NGA0380436957	2021	Moderate prevalence (20%-49%)	SAC	48409	48409	45825	94.66	1	1	7	5	94.66	1	1	7	5	ALB+IVM	1	7
Africa	Western Africa	AFRO	Nigeria	34	NI	NG	NGA	Osun	3804	Irepodun	36957	null	null	0	ADM2	Irepodun	36957	NGA0380436957	2021	Moderate prevalence (20%-49%)	Total	76071	48409	45825	94.66	1	1	7	5	60.24	1	0	7	0	ALB+IVM	1	7
Africa	Western Africa	AFRO	Nigeria	34	NI	NG	NGA	Osun	3804	Irewole	36958	null	null	0	ADM2	Irewole	36958	NGA0380436958	2021	High prevalence (50% and above)	PreSAC	33242	0	0	0	0	0	0	0	0	0	0	0	0	ALB+IVM	1	6
Africa	Western Africa	AFRO	Nigeria	34	NI	NG	NGA	Osun	3804	Irewole	36958	null	null	0	ADM2	Irewole	36958	NGA0380436958	2021	High prevalence (50% and above)	SAC	58173	58173	58735	100.97	1	1	7	6	100.97	1	1	7	6	ALB+IVM	1	6
Africa	Western Africa	AFRO	Nigeria	34	NI	NG	NGA	Osun	3804	Irewole	36958	null	null	0	ADM2	Irewole	36958	NGA0380436958	2021	High prevalence (50% and above)	Total	91415	58173	58735	100.97	1	1	7	6	64.25	1	0	7	1	ALB+IVM	1	6
Africa	Western Africa	AFRO	Nigeria	34	NI	NG	NGA	Osun	3804	Isokan	36959	null	null	0	ADM2	Isokan	36959	NGA0380436959	2021	High prevalence (50% and above)	PreSAC	23884	0	0	0	0	0	0	0	0	0	0	0	0	ALB+IVM	1	6
Africa	Western Africa	AFRO	Nigeria	34	NI	NG	NGA	Osun	3804	Isokan	36959	null	null	0	ADM2	Isokan	36959	NGA0380436959	2021	High prevalence (50% and above)	SAC	41798	41798	38944	93.17	1	1	5	4	93.17	1	1	5	4	ALB+IVM	1	6
Africa	Western Africa	AFRO	Nigeria	34	NI	NG	NGA	Osun	3804	Isokan	36959	null	null	0	ADM2	Isokan	36959	NGA0380436959	2021	High prevalence (50% and above)	Total	65682	41798	38944	93.17	1	1	5	4	59.29	1	0	5	0	ALB+IVM	1	6
Africa	Western Africa	AFRO	Nigeria	34	NI	NG	NGA	Osun	3804	Iwo	36960	null	null	0	ADM2	Iwo	36960	NGA0380436960	2021	High prevalence (50% and above)	PreSAC	44302	0	0	0	0	0	0	0	0	0	0	0	0	ALB+IVM	1	6
Africa	Western Africa	AFRO	Nigeria	34	NI	NG	NGA	Osun	3804	Iwo	36960	null	null	0	ADM2	Iwo	36960	NGA0380436960	2021	High prevalence (50% and above)	SAC	77528	77528	79160	102.11	1	1	5	4	102.11	1	1	5	4	ALB+IVM	1	6
Africa	Western Africa	AFRO	Nigeria	34	NI	NG	NGA	Osun	3804	Iwo	36960	null	null	0	ADM2	Iwo	36960	NGA0380436960	2021	High prevalence (50% and above)	Total	121830	77528	79160	102.11	1	1	5	4	64.98	1	0	5	0	ALB+IVM	1	6
Africa	Western Africa	AFRO	Nigeria	34	NI	NG	NGA	Osun	3804	Obokun	36961	null	null	0	ADM2	Obokun	36961	NGA0380436961	2021	Moderate prevalence (20%-49%)	PreSAC	26971	0	0	0	0	0	0	0	0	0	0	0	0	ALB+IVM	1	7
Africa	Western Africa	AFRO	Nigeria	34	NI	NG	NGA	Osun	3804	Obokun	36961	null	null	0	ADM2	Obokun	36961	NGA0380436961	2021	Moderate prevalence (20%-49%)	SAC	47199	47199	46581	98.69	1	1	7	5	98.69	1	1	7	5	ALB+IVM	1	7
Africa	Western Africa	AFRO	Nigeria	34	NI	NG	NGA	Osun	3804	Obokun	36961	null	null	0	ADM2	Obokun	36961	NGA0380436961	2021	Moderate prevalence (20%-49%)	Total	74170	47199	46581	98.69	1	1	7	5	62.8	1	0	7	0	ALB+IVM	1	7
Africa	Western Africa	AFRO	Nigeria	34	NI	NG	NGA	Osun	3804	Odo-Otin	36962	null	null	0	ADM2	Odo-Otin	36962	NGA0380436962	2021	Moderate prevalence (20%-49%)	PreSAC	31045	0	0	0	0	0	0	0	0	0	0	0	0	ALB+IVM	1	7
Africa	Western Africa	AFRO	Nigeria	34	NI	NG	NGA	Osun	3804	Odo-Otin	36962	null	null	0	ADM2	Odo-Otin	36962	NGA0380436962	2021	Moderate prevalence (20%-49%)	SAC	54329	54329	51516	94.82	1	1	5	5	94.82	1	1	5	5	ALB+IVM	1	7
Africa	Western Africa	AFRO	Nigeria	34	NI	NG	NGA	Osun	3804	Odo-Otin	36962	null	null	0	ADM2	Odo-Otin	36962	NGA0380436962	2021	Moderate prevalence (20%-49%)	Total	85374	54329	51516	94.82	1	1	5	5	60.34	1	0	5	1	ALB+IVM	1	7
Africa	Western Africa	AFRO	Nigeria	34	NI	NG	NGA	Osun	3804	Ola-Oluwa	36963	null	null	0	ADM2	Ola-Oluwa	36963	NGA0380436963	2021	Moderate prevalence (20%-49%)	PreSAC	17730	0	0	0	0	0	0	0	0	0	0	0	0	ALB+IVM	1	7
Africa	Western Africa	AFRO	Nigeria	34	NI	NG	NGA	Osun	3804	Ola-Oluwa	36963	null	null	0	ADM2	Ola-Oluwa	36963	NGA0380436963	2021	Moderate prevalence (20%-49%)	SAC	31028	31028	31365	101.09	1	1	7	5	101.09	1	1	7	5	ALB+IVM	1	7
Africa	Western Africa	AFRO	Nigeria	34	NI	NG	NGA	Osun	3804	Ola-Oluwa	36963	null	null	0	ADM2	Ola-Oluwa	36963	NGA0380436963	2021	Moderate prevalence (20%-49%)	Total	48758	31028	31365	101.09	1	1	7	5	64.33	1	0	7	0	ALB+IVM	1	7
Africa	Western Africa	AFRO	Nigeria	34	NI	NG	NGA	Osun	3804	Olorunda	36964	null	null	0	ADM2	Olorunda	36964	NGA0380436964	2021	Moderate prevalence (20%-49%)	PreSAC	30501	0	0	0	0	0	0	0	0	0	0	0	0	ALB+IVM	1	7
Africa	Western Africa	AFRO	Nigeria	34	NI	NG	NGA	Osun	3804	Olorunda	36964	null	null	0	ADM2	Olorunda	36964	NGA0380436964	2021	Moderate prevalence (20%-49%)	SAC	53377	53377	50260	94.16	1	1	6	5	94.16	1	1	6	5	ALB+IVM	1	7
Africa	Western Africa	AFRO	Nigeria	34	NI	NG	NGA	Osun	3804	Olorunda	36964	null	null	0	ADM2	Olorunda	36964	NGA0380436964	2021	Moderate prevalence (20%-49%)	Total	83878	53377	50260	94.16	1	1	6	5	59.92	1	0	6	1	ALB+IVM	1	7
Africa	Western Africa	AFRO	Nigeria	34	NI	NG	NGA	Osun	3804	Oriade	36965	null	null	0	ADM2	Oriade	36965	NGA0380436965	2021	Moderate prevalence (20%-49%)	PreSAC	34403	0	0	0	0	0	0	0	0	0	0	0	0	ALB+IVM	1	7
Africa	Western Africa	AFRO	Nigeria	34	NI	NG	NGA	Osun	3804	Oriade	36965	null	null	0	ADM2	Oriade	36965	NGA0380436965	2021	Moderate prevalence (20%-49%)	SAC	60206	60206	60972	101.27	1	1	6	5	101.27	1	1	6	5	ALB+IVM	1	7
Africa	Western Africa	AFRO	Nigeria	34	NI	NG	NGA	Osun	3804	Oriade	36965	null	null	0	ADM2	Oriade	36965	NGA0380436965	2021	Moderate prevalence (20%-49%)	Total	94609	60206	60972	101.27	1	1	6	5	64.45	1	0	6	0	ALB+IVM	1	7
Africa	Western Africa	AFRO	Nigeria	34	NI	NG	NGA	Osun	3804	Oshogbo	36966	null	null	0	ADM2	Oshogbo	36966	NGA0380436966	2021	Moderate prevalence (20%-49%)	PreSAC	36273	0	0	0	0	0	0	0	0	0	0	0	0	ALB+IVM	1	7
Africa	Western Africa	AFRO	Nigeria	34	NI	NG	NGA	Osun	3804	Oshogbo	36966	null	null	0	ADM2	Oshogbo	36966	NGA0380436966	2021	Moderate prevalence (20%-49%)	SAC	63478	63478	62089	97.81	1	1	5	4	97.81	1	1	5	4	ALB+IVM	1	7
Africa	Western Africa	AFRO	Nigeria	34	NI	NG	NGA	Osun	3804	Oshogbo	36966	null	null	0	ADM2	Oshogbo	36966	NGA0380436966	2021	Moderate prevalence (20%-49%)	Total	99751	63478	62089	97.81	1	1	5	4	62.24	1	0	5	0	ALB+IVM	1	7
Africa	Western Africa	AFRO	Nigeria	34	NI	NG	NGA	Osun	3804	orolu	36967	null	null	0	ADM2	orolu	36967	NGA0380436967	2021	High prevalence (50% and above)	PreSAC	23861	0	0	0	0	0	0	0	0	0	0	0	0	ALB+IVM	1	6
Africa	Western Africa	AFRO	Nigeria	34	NI	NG	NGA	Osun	3804	orolu	36967	null	null	0	ADM2	orolu	36967	NGA0380436967	2021	High prevalence (50% and above)	SAC	41757	41757	39646	94.94	1	1	7	6	94.94	1	1	7	6	ALB+IVM	1	6
Africa	Western Africa	AFRO	Nigeria	34	NI	NG	NGA	Osun	3804	orolu	36967	null	null	0	ADM2	orolu	36967	NGA0380436967	2021	High prevalence (50% and above)	Total	65618	41757	39646	94.94	1	1	7	6	60.42	1	0	7	0	ALB+IVM	1	6
Africa	Western Africa	AFRO	Nigeria	34	NI	NG	NGA	Oyo	3805	Afijo	36968	null	null	0	ADM2	Afijo	36968	NGA0380536968	2021	High prevalence (50% and above)	PreSAC	31060	0	0	0	0	0	0	0	0	0	0	0	0	ALB/MBD	1	6
Africa	Western Africa	AFRO	Nigeria	34	NI	NG	NGA	Oyo	3805	Afijo	36968	null	null	0	ADM2	Afijo	36968	NGA0380536968	2021	High prevalence (50% and above)	SAC	54354	54354	51558	94.86	1	1	4	3	94.86	1	1	4	3	ALB/MBD	1	6
Africa	Western Africa	AFRO	Nigeria	34	NI	NG	NGA	Oyo	3805	Afijo	36968	null	null	0	ADM2	Afijo	36968	NGA0380536968	2021	High prevalence (50% and above)	Total	85414	54354	51558	94.86	1	1	4	3	60.36	1	0	4	0	ALB/MBD	1	6
Africa	Western Africa	AFRO	Nigeria	34	NI	NG	NGA	Oyo	3805	Akinyele	36969	null	null	0	ADM2	Akinyele	36969	NGA0380536969	2021	High prevalence (50% and above)	PreSAC	48927	0	0	0	0	0	0	0	0	0	0	0	0	ALB/MBD	1	6
Africa	Western Africa	AFRO	Nigeria	34	NI	NG	NGA	Oyo	3805	Akinyele	36969	null	null	0	ADM2	Akinyele	36969	NGA0380536969	2021	High prevalence (50% and above)	SAC	85623	85623	70340	82.15	1	1	4	3	82.15	1	1	4	3	ALB/MBD	1	6
Africa	Western Africa	AFRO	Nigeria	34	NI	NG	NGA	Oyo	3805	Akinyele	36969	null	null	0	ADM2	Akinyele	36969	NGA0380536969	2021	High prevalence (50% and above)	Total	134550	85623	70340	82.15	1	1	4	3	52.28	1	0	4	0	ALB/MBD	1	6
[truncated: 423 more rows]
